# Supplementary material for: Hippocampus RNA Sequencing of Pentylenetetrazole-Kindled Rats and Upon Treatment of Novel Chemical Q808
Source: Front Pharmacol. 2022 Mar 8;13:820508. doi: 10.3389/fphar.2022.820508 (PMC8957222; doi:10.3389/fphar.2022.820508)
Supplement: Supplementary file 3 [file Table3.XLSX]

## Sheet: Table S3
Table S3. DEGs in the hippocampus between the PTZ and Q808 group.
gene_id	BaseMean	BaseMean_control_Model	BaseMean_case_Q808	FoldChange	log2FoldChange	pValue	qValue	Regulation	Expression_S6_3	Expression_S6_4	Expression_S6_7	Expression_S7_1	Expression_S7_3	Dbxref	product	Tf_Family	GO_id	GO_term	pathway	pathway_description
Abcg3l3	35.5135	18.6244	60.8471	3.26706	1.70799	0.0212172	1	Up	0.170586	0.207694	0.504157	1.34799	0.637518	GeneID:305142,Genbank:XM_017599162.1,RGD:1564709	ATP-binding cassette, subfamily G (WHITE), member 3-like 3		GO:0016021,GO:0016324,GO:0017127,GO:0033344,GO:0042626,GO:0043235,GO:0055085,GO:0005524,GO:0005886,GO:0006855	integral component of membrane|apical plasma membrane|cholesterol transporter activity|cholesterol efflux|ATPase activity, coupled to transmembrane movement of substances|receptor complex|transmembrane transport|ATP binding|plasma membrane|drug transmembrane transport
Ace	463.639	219.613	829.679	3.77791	1.91759	0.00481377	1	Up	3.80649	3.59749	6.13411	11.4502	24.5273	GeneID:24310,Genbank:NM_012544.1,RGD:2493	angiotensin I converting enzyme		GO:1903597,GO:1904045,GO:2000170,GO:0003084,GO:0003779,GO:0004175,GO:0004180,GO:0005615,GO:0005737,GO:0008144,GO:0005764,GO:0008217,GO:0005768,GO:0008233,GO:0008237,GO:0010608,GO:0010629,GO:0008238,GO:0010815,GO:0014910,GO:0016021,GO:0001666,GO:0032496,GO:0019233,GO:0001822,GO:0034616,GO:0030324,GO:0035814,GO:0031100,GO:0042310,GO:0002446,GO:0042447,GO:0003081,GO:0042493,GO:0060047,GO:0042755,GO:…	negative regulation of gap junction assembly|cellular response to aldosterone|positive regulation of peptidyl-cysteine S-nitrosylation|positive regulation of systemic arterial blood pressure|actin binding|endopeptidase activity|carboxypeptidase activity|extracellular space|cytoplasm|drug binding|lysosome|regulation of blood pressure|endosome|peptidase activity|metallopeptidase activity|posttransc…	rno04924,rno04614,rno05410,rno05142	Renin secretion|Renin-angiotensin system|Hypertrophic cardiomyopathy (HCM)|Chagas disease (American trypanosomiasis)
Adamts12	50.8797	32.5522	78.3709	2.40754	1.26756	0.014187	1	Up	0.196984	0.125451	0.508602	0.61444	0.750659	GeneID:294809,Genbank:NM_001106420.3,RGD:1307323	ADAM metallopeptidase with thrombospondin type 1 motif, 12		GO:1902203,GO:0007160,GO:1902548,GO:0008150,GO:2001113,GO:0016477,GO:0030167,GO:0031012,GO:0032331,GO:0046872,GO:0050727,GO:0051603,GO:0071347,GO:0071356,GO:0003674,GO:0071773,GO:0004222,GO:1901509,GO:0005575	negative regulation of hepatocyte growth factor receptor signaling pathway|cell-matrix adhesion|negative regulation of cellular response to vascular endothelial growth factor stimulus|biological_process|negative regulation of cellular response to hepatocyte growth factor stimulus|cell migration|proteoglycan catabolic process|extracellular matrix|negative regulation of chondrocyte differentiation|…
Ajuba	60.1817	42.9782	85.987	2.00071	1.00051	0.0421322	1	Up	0.682697	0.528058	1.67856	1.85391	2.1151	GeneID:85265,Genbank:NM_053503.1,RGD:620407	ajuba LIM protein		GO:0003714,GO:0005634,GO:0005667,GO:0005794,GO:0030032,GO:0005815,GO:0030334,GO:0005829,GO:0031328,GO:0005886,GO:0031334,GO:0033673,GO:0033674,GO:0034613,GO:0051015,GO:0035195,GO:1900037,GO:0035313,GO:2000637,GO:0035329,GO:0000122,GO:0000932,GO:0001666,GO:0003682,GO:0005911,GO:0005912,GO:0005925,GO:0006351,GO:0006355,GO:0035331,GO:0007010,GO:0016339,GO:0030027,GO:0043087,GO:0043123,GO:0043406,GO:…	transcription corepressor activity|nucleus|transcription factor complex|Golgi apparatus|lamellipodium assembly|microtubule organizing center|regulation of cell migration|cytosol|positive regulation of cellular biosynthetic process|plasma membrane|positive regulation of protein complex assembly|negative regulation of kinase activity|positive regulation of kinase activity|cellular protein localizat…	rno04390,rno04392	Hippo signaling pathway|Hippo signaling pathway - multiple species
Alas2	70.1748	47.6897	103.902	2.17872	1.12348	0.0272013	1	Up	1.93634	1.81868	1.48908	5.2202	3.02924	GeneID:25748,Genbank:NM_013197.1,RGD:2084	5'-aminolevulinate synthase 2		GO:0070542,GO:0030218,GO:0006783,GO:0001666,GO:0097421,GO:0003870,GO:1901423,GO:0032025,GO:0006879,GO:0042493,GO:0005739,GO:0042541,GO:0007595,GO:0005743,GO:0010288,GO:0016594,GO:0050662,GO:0030170,GO:0005759,GO:0060135,GO:0006782	response to fatty acid|erythrocyte differentiation|heme biosynthetic process|response to hypoxia|liver regeneration|5-aminolevulinate synthase activity|response to benzene|response to cobalt ion|cellular iron ion homeostasis|response to drug|mitochondrion|hemoglobin biosynthetic process|lactation|mitochondrial inner membrane|response to lead ion|glycine binding|coenzyme binding|pyridoxal phosphat…	rno00260,rno00860	Glycine, serine and threonine metabolism|Porphyrin and chlorophyll metabolism
Aldh3b2	118.296	147.667	74.2385	0.502743	-0.992108	0.0441727	1	Down	6.17281	5.57086	4.63814	1.52295	4.43742	GeneID:688800,Genbank:XM_008760187.1,RGD:1584166	aldehyde dehydrogenase 3 family, member B2		GO:0004029,GO:0004030,GO:0005811	aldehyde dehydrogenase (NAD) activity|aldehyde dehydrogenase [NAD(P)+] activity|lipid droplet	rno00010,rno00340,rno00350,rno00360,rno00410,rno00980,rno00982,rno05204	Glycolysis / Gluconeogenesis|Histidine metabolism|Tyrosine metabolism|Phenylalanine metabolism|beta-Alanine metabolism|Metabolism of xenobiotics by cytochrome P450|Drug metabolism - cytochrome P450|Chemical carcinogenesis
Alppl2	44.8561	29.7416	67.5277	2.27048	1.18299	0.0341298	1	Up	0.248931	0.242464	0.337044	0.749699	0.581909	GeneID:367308,Genbank:XM_017596904.1,RGD:1565100	alkaline phosphatase, placental-like 2		GO:0030016,GO:0004035,GO:0005886,GO:0016311	myofibril|alkaline phosphatase activity|plasma membrane|dephosphorylation
Angptl2	31.7243	20.5046	48.5539	2.36795	1.24364	0.0380574	1	Up	0.549017	0.505047	1.00446	1.37001	2.03589	GeneID:171100,Genbank:NM_133569.1,RGD:620004	angiopoietin-like 2		GO:0005615	extracellular space
Arhgap4	150.072	108.898	211.834	1.94524	0.959947	0.025185	1	Up	1.87114	1.77498	2.06088	4.50681	3.41087	GeneID:246249,Genbank:XM_006229545.3,RGD:628901	Rho GTPase activating protein 4		GO:0005737,GO:0005794,GO:0005874,GO:0007165,GO:0007399,GO:0010764,GO:0030336,GO:0030426,GO:0030517,GO:0035023,GO:0042802,GO:0005096,GO:0043547,GO:0048365	cytoplasm|Golgi apparatus|microtubule|signal transduction|nervous system development|negative regulation of fibroblast migration|negative regulation of cell migration|growth cone|negative regulation of axon extension|regulation of Rho protein signal transduction|identical protein binding|GTPase activator activity|positive regulation of GTPase activity|Rac GTPase binding
Arhgef5	45.155	30.98	66.4174	2.14388	1.10023	0.0388971	1	Up	0.182997	0.151507	0.625825	0.662141	0.734795	GeneID:140898,Genbank:XM_342676.8,RGD:620718	Rho guanine nucleotide exchange factor 5		GO:0043507,GO:0005634,GO:0043547,GO:0005654,GO:0051091,GO:0005737,GO:0005829,GO:0005886,GO:0051493,GO:0051496,GO:0030036,GO:0070372,GO:0032956,GO:0071803,GO:0035023,GO:0002408,GO:0071944,GO:0035556,GO:0005085,GO:1904591,GO:0043087,GO:0005089	positive regulation of JUN kinase activity|nucleus|positive regulation of GTPase activity|nucleoplasm|positive regulation of DNA binding transcription factor activity|cytoplasm|cytosol|plasma membrane|regulation of cytoskeleton organization|positive regulation of stress fiber assembly|actin cytoskeleton organization|regulation of ERK1 and ERK2 cascade|regulation of actin cytoskeleton organization…
Baiap2	5307.06	6359.02	3729.12	0.58643	-0.769969	0.0325994	1	Down	67.1073	62.6283	49.1882	41.5552	34.357	GeneID:117542,Genbank:XM_008768464.1,RGD:619814	BAI1-associated protein 2		GO:0005874,GO:0005886,GO:0005913,GO:0007009,GO:0007420,GO:0008093,GO:0030165,GO:0008286,GO:0030175,GO:0008360,GO:0030182,GO:0030838,GO:0032956,GO:0035418,GO:0060076,GO:0042802,GO:0061003,GO:0043005,GO:0061845,GO:0043025,GO:0061846,GO:0070064,GO:0071364,GO:0001221,GO:0097060,GO:0001726,GO:0097110,GO:0005515,GO:0098609,GO:0005654,GO:0005791,GO:0005794,GO:0005829,GO:0009617,GO:0010976,GO:0014069,GO:…	microtubule|plasma membrane|cell-cell adherens junction|plasma membrane organization|brain development|cytoskeletal adaptor activity|PDZ domain binding|insulin receptor signaling pathway|filopodium|regulation of cell shape|neuron differentiation|positive regulation of actin filament polymerization|regulation of actin cytoskeleton organization|protein localization to synapse|excitatory synapse|ide…	rno04520,rno04810	Adherens junction|Regulation of actin cytoskeleton
Bcat2	142.964	109.612	192.993	1.7607	0.816148	0.0475102	1	Up	2.40219	2.36494	4.54761	5.31761	6.14214	GeneID:64203,Genbank:XM_008759413.1,RGD:68948	branched chain amino acid transaminase 2		GO:0009099,GO:0006573,GO:0005634,GO:0010817,GO:0007595,GO:0005737,GO:0009081,GO:0005739,GO:0052654,GO:0006549,GO:0006550,GO:0052655,GO:0009082,GO:0052656,GO:0009083,GO:1990830,GO:0006551,GO:0004084,GO:0009098	valine biosynthetic process|valine metabolic process|nucleus|regulation of hormone levels|lactation|cytoplasm|branched-chain amino acid metabolic process|mitochondrion|L-leucine transaminase activity|isoleucine metabolic process|isoleucine catabolic process|L-valine transaminase activity|branched-chain amino acid biosynthetic process|L-isoleucine transaminase activity|branched-chain amino acid ca…	rno00270,rno00280,rno00290,rno00770	Cysteine and methionine metabolism|Valine, leucine and isoleucine degradation|Valine, leucine and isoleucine biosynthesis|Pantothenate and CoA biosynthesis
Bst2	82.2815	56.178	121.437	2.16164	1.11212	0.0170819	1	Up	5.131	2.29403	8.3102	12.0692	11.4045	GeneID:378947,Genbank:NM_198134.2,RGD:727849	bone marrow stromal cell antigen 2		GO:0005794,GO:0005829,GO:0005886,GO:0007165,GO:0008191,GO:0030336,GO:0031225,GO:0009615,GO:0032956,GO:0034341,GO:0035455,GO:1901253,GO:0035456,GO:1903901,GO:0042802,GO:0002737,GO:0005515,GO:0005622,GO:0005737,GO:0005771,GO:0009986,GO:0010951,GO:0016021,GO:0016324,GO:0042803,GO:0030308,GO:0045071,GO:0045087,GO:0045121,GO:0051607	Golgi apparatus|cytosol|plasma membrane|signal transduction|metalloendopeptidase inhibitor activity|negative regulation of cell migration|anchored component of membrane|response to virus|regulation of actin cytoskeleton organization|response to interferon-gamma|response to interferon-alpha|negative regulation of intracellular transport of viral material|response to interferon-beta|negative regula…
Btg3	484.096	585.442	332.076	0.567222	-0.818014	0.0449385	1	Down	33.926	37.8982	26.4542	15.9396	24.5469	GeneID:54230,Genbank:NM_019290.1,RGD:2226	BTG anti-proliferation factor 3		GO:0005737,GO:0006979,GO:0008285,GO:0045930,GO:0005575,GO:0005634	cytoplasm|response to oxidative stress|negative regulation of cell proliferation|negative regulation of mitotic cell cycle|cellular_component|nucleus	rno03018	RNA degradation
Cacng3	756.895	923.204	507.432	0.549642	-0.863436	0.0278146	1	Down	60.2786	74.2583	67.7605	34.6989	45.2216	GeneID:140724,Genbank:NM_080691.1,RGD:628803	calcium voltage-gated channel auxiliary subunit gamma 3		GO:0098943,GO:0006605,GO:0098970,GO:0008104,GO:0099590,GO:0016247,GO:0019226,GO:0032281,GO:2000311,GO:0036477,GO:0051968,GO:0005245,GO:0070588,GO:0005622,GO:0098839	neurotransmitter receptor transport, postsynaptic endosome to lysosome|protein targeting|postsynaptic neurotransmitter receptor diffusion trapping|protein localization|neurotransmitter receptor internalization|channel regulator activity|transmission of nerve impulse|AMPA glutamate receptor complex|regulation of AMPA receptor activity|somatodendritic compartment|positive regulation of synaptic tra…	rno04010,rno04921,rno04260,rno04261,rno05410,rno05412,rno05414	MAPK signaling pathway|Oxytocin signaling pathway|Cardiac muscle contraction|Adrenergic signaling in cardiomyocytes|Hypertrophic cardiomyopathy (HCM)|Arrhythmogenic right ventricular cardiomyopathy (ARVC)|Dilated cardiomyopathy (DCM)
Car14	419.946	275.201	637.064	2.31491	1.21095	0.00446443	1	Up	8.08458	5.93405	12.0686	26.0103	16.2312	GeneID:791259,Genbank:XM_006232989.3,RGD:1599277	carbonic anhydrase 14		GO:0004089,GO:0016021	carbonate dehydratase activity|integral component of membrane	rno00910	Nitrogen metabolism
Ccdc141	398.404	297.426	549.871	1.84877	0.886562	0.0173498	1	Up	2.3145	1.72254	3.96384	5.11465	5.18479	GeneID:311134,Genbank:XM_003749494.4,RGD:1593250	coiled-coil domain containing 141		GO:0021799,GO:0051642,GO:0005737,GO:0005813,GO:0016021	cerebral cortex radially oriented cell migration|centrosome localization|cytoplasm|centrosome|integral component of membrane
Ccdc88b	83.8718	57.1085	124.017	2.1716	1.11876	0.0205094	1	Up	0.712863	0.977226	0.702274	2.273	1.48695	GeneID:293698,Genbank:XM_215206.10,RGD:1311475	coiled-coil domain containing 88B		GO:0008017,GO:0016020,GO:0030705,GO:0031122,GO:0042102,GO:0042832,GO:0050870,GO:0051959,GO:0001819,GO:0005737,GO:0005813	microtubule binding|membrane|cytoskeleton-dependent intracellular transport|cytoplasmic microtubule organization|positive regulation of T cell proliferation|defense response to protozoan|positive regulation of T cell activation|dynein light intermediate chain binding|positive regulation of cytokine production|cytoplasm|centrosome
Ccsap	1463.84	1752.15	1031.38	0.588638	-0.764548	0.0431529	1	Down	32.0107	37.3842	28.5756	19.388	22.3365	GeneID:307926,Genbank:XM_006255811.3,RGD:1563235	centriole, cilia and spindle-associated protein		GO:0060296,GO:0005819,GO:0061673,GO:0072686,GO:0005929,GO:0005930,GO:0008017,GO:0030424,GO:1901673,GO:1990755,GO:0035869,GO:0036064,GO:0005813,GO:0005814,GO:0048666	regulation of cilium beat frequency involved in ciliary motility|spindle|mitotic spindle astral microtubule|mitotic spindle|cilium|axoneme|microtubule binding|axon|regulation of mitotic spindle assembly|mitotic spindle microtubule depolymerization|ciliary transition zone|ciliary basal body|centrosome|centriole|neuron development
Cd163	25.0427	8.86124	49.3148	5.56523	2.47644	0.00036361	0.660098	Up	0.059831	0.0388511	0.202088	0.671857	0.457603	GeneID:312701,Genbank:XM_006237352.3,RGD:1310382	CD163 molecule		GO:0009897,GO:0016021,GO:0005044,GO:0005886,GO:0006898	external side of plasma membrane|integral component of membrane|scavenger receptor activity|plasma membrane|receptor-mediated endocytosis
Cd74	193.582	150.129	258.762	1.72359	0.785418	0.0450525	1	Up	7.96603	5.66675	8.10593	9.60414	17.0363	GeneID:25599,Genbank:XM_006254761.3,RGD:2313	CD74 molecule		GO:0002792,GO:0002830,GO:0002906,GO:0004896,GO:0005764,GO:0009986,GO:0005770,GO:0016021,GO:0005771,GO:0005773,GO:0016064,GO:0019882,GO:0019886,GO:0019955,GO:0042289,GO:0042609,GO:0042613,GO:0042658,GO:0043066,GO:0043123,GO:0000187,GO:0050731,GO:0043410,GO:0001516,GO:0050998,GO:0043518,GO:0001540,GO:0051085,GO:0001934,GO:0051290,GO:0001961,GO:0060907,GO:0002606,GO:0065003,GO:0070206,GO:0070374,GO:…	negative regulation of peptide secretion|positive regulation of type 2 immune response|negative regulation of mature B cell apoptotic process|cytokine receptor activity|lysosome|cell surface|late endosome|integral component of membrane|multivesicular body|vacuole|immunoglobulin mediated immune response|antigen processing and presentation|antigen processing and presentation of exogenous peptide an…	rno04612,rno05152,rno05168	Antigen processing and presentation|Tuberculosis|Herpes simplex infection
Cdr2	402.035	299.687	555.556	1.85379	0.890475	0.0178911	1	Up	6.52684	7.91968	12.6807	18.6334	16.6717	GeneID:308958,Genbank:NM_001025682.1,RGD:1310578	cerebellar degeneration-related protein 2		GO:0005737	cytoplasm
Cmklr1	55.8698	35.6885	86.1418	2.41372	1.27126	0.023604	1	Up	0.332685	0.306527	0.398607	1.17796	0.600168	GeneID:60669,Genbank:XM_006249509.3,RGD:69359	chemerin chemokine-like receptor 1		GO:0050848,GO:0032088,GO:0005886,GO:0032695,GO:0006935,GO:0007186,GO:0045600,GO:0010759,GO:0016021,GO:0001637,GO:0004930	regulation of calcium-mediated signaling|negative regulation of NF-kappaB transcription factor activity|plasma membrane|negative regulation of interleukin-12 production|chemotaxis|G-protein coupled receptor signaling pathway|positive regulation of fat cell differentiation|positive regulation of macrophage chemotaxis|integral component of membrane|G-protein coupled chemoattractant receptor activit…
Col18a1	376.266	272.67	531.66	1.94983	0.963349	0.0124427	1	Up	3.00884	3.36018	5.17448	9.30439	6.53311	GeneID:85251,Genbank:NM_053489.2,RGD:70936	collagen type XVIII alpha 1 chain		GO:0051599,GO:0005198,GO:2000353,GO:0005576,GO:0005604,GO:0005615,GO:0007155,GO:0008284,GO:0030198,GO:0030335,GO:0030938,GO:0031012,GO:0001525,GO:0001886,GO:0042493,GO:0003674	response to hydrostatic pressure|structural molecule activity|positive regulation of endothelial cell apoptotic process|extracellular region|basement membrane|extracellular space|cell adhesion|positive regulation of cell proliferation|extracellular matrix organization|positive regulation of cell migration|collagen type XVIII trimer|extracellular matrix|angiogenesis|endothelial cell morphogenesis|…	rno04974	Protein digestion and absorption
Col5a1	286.418	218.979	387.578	1.76993	0.823695	0.0258757	1	Up	1.52829	1.60489	2.56085	2.67157	4.4248	GeneID:85490,Genbank:XM_006233873.3,RGD:70920	collagen, type V, alpha 1		GO:0005588,GO:0005604,GO:0005615,GO:0035313,GO:0007155,GO:0035989,GO:0008150,GO:0043394,GO:0043588,GO:0045112,GO:0001568,GO:0003007,GO:0005201,GO:0005576,GO:0005578,GO:0005581,GO:0008201,GO:0016477,GO:0030199,GO:0031012,GO:0048407,GO:0032964,GO:0048592,GO:0051128,GO:0097435,GO:1903225	collagen type V trimer|basement membrane|extracellular space|wound healing, spreading of epidermal cells|cell adhesion|tendon development|biological_process|proteoglycan binding|skin development|integrin biosynthetic process|blood vessel development|heart morphogenesis|extracellular matrix structural constituent|extracellular region|proteinaceous extracellular matrix|collagen trimer|heparin bindi…	rno04974	Protein digestion and absorption
Col6a2	266.087	196.105	371.06	1.89215	0.920025	0.033327	1	Up	2.05789	2.44443	3.5125	3.78881	6.92302	GeneID:361821,Genbank:XM_006256300.3,RGD:1305585	collagen, type VI, alpha 2		GO:0005576,GO:0005578,GO:0005581,GO:0005615,GO:0009749,GO:0031012,GO:0042383,GO:0070208,GO:0003674,GO:0005575	extracellular region|proteinaceous extracellular matrix|collagen trimer|extracellular space|response to glucose|extracellular matrix|sarcolemma|protein heterotrimerization|molecular_function|cellular_component	rno04151,rno04512,rno04510,rno04974,rno05165	PI3K-Akt signaling pathway|ECM-receptor interaction|Focal adhesion|Protein digestion and absorption|Human papillomavirus infection
Col9a3	509.932	350.759	748.693	2.1345	1.0939	0.00324539	1	Up	8.24943	6.64397	13.5055	22.4597	19.9041	GeneID:362285,Genbank:XM_003749640.3,RGD:1310255	collagen, type IX, alpha 3		GO:0008150,GO:0008584,GO:0008585,GO:0003674,GO:0005575,GO:0005594	biological_process|male gonad development|female gonad development|molecular_function|cellular_component|collagen type IX trimer	rno04151,rno04512,rno04510,rno04974,rno05165	PI3K-Akt signaling pathway|ECM-receptor interaction|Focal adhesion|Protein digestion and absorption|Human papillomavirus infection
Colec12	135.755	98.3715	191.831	1.95006	0.963521	0.0195693	1	Up	1.47372	1.30612	1.41259	2.12036	3.73866	GeneID:361289,Genbank:NM_001025721.1,RGD:735039	collectin sub-family member 12		GO:0006955,GO:0008329,GO:0016021,GO:0030169,GO:0030246,GO:0034138,GO:0046872,GO:0060355,GO:0071360,GO:0005581,GO:0006910	immune response|signaling pattern recognition receptor activity|integral component of membrane|low-density lipoprotein particle binding|carbohydrate binding|toll-like receptor 3 signaling pathway|metal ion binding|positive regulation of cell adhesion molecule production|cellular response to exogenous dsRNA|collagen trimer|phagocytosis, recognition	rno04145	Phagosome
Copz2	41.2799	27.1255	62.5116	2.30454	1.20448	0.027762	1	Up	1.34988	1.24562	3.86951	4.43222	5.77961	GeneID:360611,Genbank:NM_001108294.1,RGD:1306948	coatomer protein complex, subunit zeta 2		GO:0015031,GO:0030126	protein transport|COPI vesicle coat
Cped1	51.3516	28.097	86.2335	3.06914	1.61783	0.0173082	1	Up	0.20254	0.0767194	0.812377	0.870439	1.36131	GeneID:500046,Genbank:XM_002729287.4,RGD:1563491	cadherin-like and PC-esterase domain containing 1		GO:0005783	endoplasmic reticulum
Crabp1	119.68	158.045	62.1321	0.393129	-1.34693	0.0335156	1	Down	8.34284	14.3254	21.8969	9.12157	3.13958	GeneID:25061,Genbank:NM_001105716.1,RGD:2400	cellular retinoic acid binding protein 1		GO:0016918,GO:0019841,GO:0034653,GO:0001972,GO:0005737,GO:0005829	retinal binding|retinol binding|retinoic acid catabolic process|retinoic acid binding|cytoplasm|cytosol
Ctsc	159.176	101.219	246.11	2.43145	1.28182	0.00197758	1	Up	0.904676	0.499073	1.26756	1.76806	2.76378	GeneID:25423,Genbank:XM_008759636.2,RGD:2445	cathepsin C		GO:0043231,GO:0006508,GO:0004252,GO:0043621,GO:0006915,GO:0005615,GO:0051087,GO:0007568,GO:0005654,GO:0051603,GO:0005764,GO:0008234,GO:0005783,GO:1903052,GO:0010033,GO:0005794,GO:2001235,GO:0016505,GO:0005813,GO:0019902,GO:0001913,GO:0031404,GO:0004197,GO:0042802	intracellular membrane-bounded organelle|proteolysis|serine-type endopeptidase activity|protein self-association|apoptotic process|extracellular space|chaperone binding|aging|nucleoplasm|proteolysis involved in cellular protein catabolic process|lysosome|cysteine-type peptidase activity|endoplasmic reticulum|positive regulation of proteolysis involved in cellular protein catabolic process|respons…	rno04142,rno04210	Lysosome|Apoptosis
Cxcl12	1521.84	1158.16	2067.35	1.78503	0.83595	0.0209102	1	Up	12.7509	8.13354	14.5223	24.1155	20.4516	GeneID:24772,Genbank:NM_001033883.1,RGD:3651	C-X-C motif chemokine ligand 12		GO:0005886,GO:0006952,GO:0006955,GO:0007281,GO:0007411,GO:0007420,GO:0022029,GO:0008009,GO:0030334,GO:0030335,GO:0031100,GO:0033603,GO:0050930,GO:0033622,GO:0050965,GO:0050966,GO:0042056,GO:0051924,GO:0060326,GO:0070098,GO:0001569,GO:0001666,GO:0071542,GO:0001667,GO:0090026,GO:0001764,GO:0001938,GO:0005178,GO:0005615,GO:0005737,GO:0008045,GO:0008284,GO:0008344,GO:0008354,GO:0009314,GO:0009408,GO:…	plasma membrane|defense response|immune response|germ cell development|axon guidance|brain development|telencephalon cell migration|chemokine activity|regulation of cell migration|positive regulation of cell migration|animal organ regeneration|positive regulation of dopamine secretion|induction of positive chemotaxis|integrin activation|detection of temperature stimulus involved in sensory percep…	rno04064,rno04060,rno04670,rno04672,rno04062,rno04360,rno05200,rno05323	NF-kappa B signaling pathway|Cytokine-cytokine receptor interaction|Leukocyte transendothelial migration|Intestinal immune network for IgA production|Chemokine signaling pathway|Axon guidance|Pathways in cancer|Rheumatoid arthritis
Dlk1	26.7717	36.7123	11.8609	0.323077	-1.63005	0.0382574	1	Down	1.05908	0.677886	1.95467	0.226527	0.599617	GeneID:114587,Genbank:XM_008764917.1,RGD:619931	delta like non-canonical Notch ligand 1		GO:0045746,GO:0003674,GO:0045780,GO:0005509,GO:0048706,GO:0005575,GO:0005615,GO:0009791,GO:0009897,GO:0010468,GO:1905563,GO:0016021,GO:0030154,GO:0030282,GO:0035264,GO:0001503,GO:0045599,GO:0001649,GO:0001819	negative regulation of Notch signaling pathway|molecular_function|positive regulation of bone resorption|calcium ion binding|embryonic skeletal system development|cellular_component|extracellular space|post-embryonic development|external side of plasma membrane|regulation of gene expression|negative regulation of vascular endothelial cell proliferation|integral component of membrane|cell differen…
Doc2a	390.453	483.79	250.447	0.517677	-0.949875	0.0233636	1	Down	8.15258	11.3896	14.811	4.77236	7.81883	GeneID:65031,Genbank:XM_017589688.1,RGD:620518	double C2 domain alpha		GO:0043005,GO:0005730,GO:0048791,GO:0070382,GO:0005764,GO:0005886,GO:0006906,GO:0016079,GO:0017158,GO:0019905,GO:0030054,GO:0005509,GO:0030276,GO:0005544,GO:0030672,GO:0005634	neuron projection|nucleolus|calcium ion-regulated exocytosis of neurotransmitter|exocytic vesicle|lysosome|plasma membrane|vesicle fusion|synaptic vesicle exocytosis|regulation of calcium ion-dependent exocytosis|syntaxin binding|cell junction|calcium ion binding|clathrin binding|calcium-dependent phospholipid binding|synaptic vesicle membrane|nucleus
Dock6	191.847	139.314	270.645	1.94269	0.958058	0.0178905	1	Up	0.963234	1.01787	2.2099	3.12927	2.52098	GeneID:367039,Genbank:NM_001108997.1,RGD:1306517	dedicator of cytokinesis 6		GO:0005829,GO:0007264,GO:0005085,GO:0005622	cytosol|small GTPase mediated signal transduction|guanyl-nucleotide exchange factor activity|intracellular
Dysf	51.1651	32.4521	79.2347	2.44159	1.28782	0.0174903	1	Up	0.223177	0.271724	0.343254	0.885095	0.565277	GeneID:312492,Genbank:XM_017592630.1,RGD:1311023	dysferlin		GO:0030027,GO:0005543,GO:0030139,GO:0005544,GO:0030315,GO:0005575,GO:0005737,GO:0005768,GO:0005769,GO:0005770,GO:0031410,GO:0005815,GO:0042383,GO:0005886,GO:0006906,GO:0001778,GO:0008150,GO:0003674,GO:0016021,GO:0005509	lamellipodium|phospholipid binding|endocytic vesicle|calcium-dependent phospholipid binding|T-tubule|cellular_component|cytoplasm|endosome|early endosome|late endosome|cytoplasmic vesicle|microtubule organizing center|sarcolemma|plasma membrane|vesicle fusion|plasma membrane repair|biological_process|molecular_function|integral component of membrane|calcium ion binding
Enpp2	6164.89	3339.61	10402.8	3.11498	1.63922	0.0227321	1	Up	82.2186	60.3073	113.394	164.993	395.678	GeneID:84050,Genbank:NM_057104.2,RGD:69298	ectonucleotide pyrophosphatase/phosphodiesterase 2		GO:0005509,GO:0005615,GO:0005737,GO:0030334,GO:0005794,GO:0006644,GO:0034638,GO:0006898,GO:0044849,GO:0045765,GO:2000394,GO:0046872,GO:0047391,GO:0048714,GO:0001953,GO:0003676,GO:0004528,GO:0004551,GO:0004622,GO:0005044,GO:0006935,GO:0006955,GO:0008270,GO:0008284,GO:0009395,GO:0050731,GO:0010634,GO:0051894,GO:0030247,GO:0060326,GO:0071276,GO:0071392,GO:0090305,GO:1900026,GO:1903165	calcium ion binding|extracellular space|cytoplasm|regulation of cell migration|Golgi apparatus|phospholipid metabolic process|phosphatidylcholine catabolic process|receptor-mediated endocytosis|estrous cycle|regulation of angiogenesis|positive regulation of lamellipodium morphogenesis|metal ion binding|alkylglycerophosphoethanolamine phosphodiesterase activity|positive regulation of oligodendrocy…	rno00565	Ether lipid metabolism
Epha2	57.4695	35.4292	90.5301	2.55524	1.35346	0.0084258	1	Up	0.564521	0.566029	0.778122	1.74016	1.71434	GeneID:366492,Genbank:NM_001108977.1,RGD:1307204	Eph receptor A2		GO:0004714,GO:0004871,GO:0004888,GO:0005003,GO:0005005,GO:0005524,GO:0005622,GO:0016525,GO:0005737,GO:0018108,GO:0005886,GO:0021915,GO:0005887,GO:0030027,GO:0030154,GO:0030182,GO:0030216,GO:0043535,GO:0030316,GO:0045296,GO:0031256,GO:0045765,GO:0031434,GO:0046058,GO:0046849,GO:0048013,GO:0048320,GO:0001501,GO:1901491,GO:0048514,GO:0001568,GO:1903078,GO:0048570,GO:0001570,GO:1904238,GO:0048870,GO:…	transmembrane receptor protein tyrosine kinase activity|signal transducer activity|transmembrane signaling receptor activity|ephrin receptor activity|transmembrane-ephrin receptor activity|ATP binding|intracellular|negative regulation of angiogenesis|cytoplasm|peptidyl-tyrosine phosphorylation|plasma membrane|neural tube development|integral component of plasma membrane|lamellipodium|cell differe…	rno04014,rno04015,rno04010,rno04151,rno04360	Ras signaling pathway|Rap1 signaling pathway|MAPK signaling pathway|PI3K-Akt signaling pathway|Axon guidance
F13a1	21.6652	11.2974	37.217	3.29431	1.71998	0.0201361	1	Up	0.16852	0.310047	0.189734	0.490612	1.11313	GeneID:60327,Genbank:NM_021698.2,RGD:621495	coagulation factor XIII A1 chain		GO:0003810,GO:0005575,GO:0005737,GO:0007596,GO:0018149,GO:0042060,GO:0046872,GO:0072378,GO:0003674	protein-glutamine gamma-glutamyltransferase activity|cellular_component|cytoplasm|blood coagulation|peptide cross-linking|wound healing|metal ion binding|blood coagulation, fibrin clot formation|molecular_function	rno04610	Complement and coagulation cascades
Faap100	145.486	110.608	197.803	1.78833	0.838616	0.045256	1	Up	1.42372	1.43582	1.62776	2.71956	3.00913	GeneID:303742,Genbank:XM_017597757.1,RGD:1306926	Fanconi anemia core complex associated protein 100		GO:0005829,GO:0006281,GO:0043240,GO:0045111,GO:0005654	cytosol|DNA repair|Fanconi anaemia nuclear complex|intermediate filament cytoskeleton|nucleoplasm	rno03460	Fanconi anemia pathway
Fam46a	116.661	87.6047	160.246	1.8292	0.871211	0.040678	1	Up	1.29198	0.714237	1.3121	1.72818	2.56139	GeneID:300870,Genbank:XM_006243474.3,RGD:1311381	family with sequence similarity 46, member A
Fbl	718.852	946.444	377.465	0.398825	-1.32617	0.0409415	1	Down	59.603	70.0513	33.2899	22.0218	25.6908	GeneID:292747,Genbank:NM_001025643.1,RGD:1305542	fibrillarin		GO:1990258,GO:0015030,GO:0001650,GO:0001651,GO:0001652,GO:1990259,GO:0003723,GO:0005515,GO:0005634,GO:0005654,GO:0016074,GO:0005694,GO:0031167,GO:0005730,GO:0031428,GO:0032040,GO:0000494,GO:0048254,GO:0008150,GO:0001094,GO:0051117,GO:0008649	histone glutamine methylation|Cajal body|fibrillar center|dense fibrillar component|granular component|histone-glutamine methyltransferase activity|RNA binding|protein binding|nucleus|nucleoplasm|snoRNA metabolic process|chromosome|rRNA methylation|nucleolus|box C/D snoRNP complex|small-subunit processome|box C/D snoRNA 3'-end processing|snoRNA localization|biological_process|TFIID-class transcri…	rno03008	Ribosome biogenesis in eukaryotes
Fgf1	108.391	77.5406	154.666	1.99464	0.996129	0.0289382	1	Up	0.790448	0.466615	1.86586	1.97248	2.28582	GeneID:25317,Genbank:XM_006254650.3,RGD:2605	fibroblast growth factor 1		GO:0005576,GO:0005578,GO:0005615,GO:0005634,GO:0005730,GO:0010469,GO:0005737,GO:0010595,GO:0005829,GO:0030154,GO:0030324,GO:0030335,GO:0045944,GO:0030544,GO:0050679,GO:0032148,GO:0051781,GO:0060681,GO:0072163,GO:0000187,GO:1901509,GO:0001525,GO:0001759,GO:0001934,GO:0005104,GO:0005178,GO:0005938,GO:0008083,GO:0008201,GO:0008283,GO:0008284,GO:0034605,GO:0008543,GO:0043406,GO:0044548,GO:0045542,GO:…	extracellular region|proteinaceous extracellular matrix|extracellular space|nucleus|nucleolus|regulation of signaling receptor activity|cytoplasm|positive regulation of endothelial cell migration|cytosol|cell differentiation|lung development|positive regulation of cell migration|positive regulation of transcription by RNA polymerase II|Hsp70 protein binding|positive regulation of epithelial cell …	rno04014,rno04015,rno04010,rno04390,rno04151,rno04810,rno05200,rno05226,rno05218,rno05224	Ras signaling pathway|Rap1 signaling pathway|MAPK signaling pathway|Hippo signaling pathway|PI3K-Akt signaling pathway|Regulation of actin cytoskeleton|Pathways in cancer|Gastric cancer|Melanoma|Breast cancer
Fhl2	431.735	536.724	274.252	0.510974	-0.968679	0.0490502	1	Down	9.57968	12.1467	7.21526	4.84504	5.94112	GeneID:63839,Genbank:XM_017596617.1,RGD:61963	four and a half LIM domains 2		GO:0043066,GO:0003712,GO:0005515,GO:0045892,GO:0005634,GO:0006351,GO:0006357,GO:0008134,GO:0046872,GO:0055014,GO:0009725,GO:0055015,GO:0030018,GO:0060347,GO:0000122,GO:0031430,GO:0042802,GO:0001649	negative regulation of apoptotic process|transcription cofactor activity|protein binding|negative regulation of transcription, DNA-templated|nucleus|transcription, DNA-templated|regulation of transcription by RNA polymerase II|transcription factor binding|metal ion binding|atrial cardiac muscle cell development|response to hormone|ventricular cardiac muscle cell development|Z disc|heart trabecula…	rno04380	Osteoclast differentiation
Fibin	106.734	79.8704	147.029	1.84084	0.880364	0.0431333	1	Up	2.62947	2.06007	2.67891	4.02965	5.63383	GeneID:499856,Genbank:NM_001025042.2,RGD:1563711	fin bud initiation factor homolog (zebrafish)		GO:0010042,GO:0042803,GO:0070528,GO:0071548,GO:0005576,GO:0005783,GO:0005794	response to manganese ion|protein homodimerization activity|protein kinase C signaling|response to dexamethasone|extracellular region|endoplasmic reticulum|Golgi apparatus
Fmo2	56.8256	35.288	89.1319	2.52584	1.33676	0.0133865	1	Up	0.358033	0.245404	0.974164	1.05888	1.65959	GeneID:246245,Genbank:XM_017598668.1,RGD:628600	flavin containing monooxygenase 2		GO:0072592,GO:0031090,GO:0004499,GO:0050660,GO:0005789,GO:0050661,GO:0006082,GO:0006739,GO:0006805,GO:0055114,GO:0009404,GO:0070995,GO:0016020,GO:0004497,GO:0016021,GO:0017144	oxygen metabolic process|organelle membrane|N,N-dimethylaniline monooxygenase activity|flavin adenine dinucleotide binding|endoplasmic reticulum membrane|NADP binding|organic acid metabolic process|NADP metabolic process|xenobiotic metabolic process|oxidation-reduction process|toxin metabolic process|NADPH oxidation|membrane|monooxygenase activity|integral component of membrane|drug metabolic pro…	rno00982	Drug metabolism - cytochrome P450
Frem2	65.5743	46.1004	94.7852	2.05606	1.03988	0.0334264	1	Up	0.22506	0.290136	0.486287	0.710276	0.731791	GeneID:310418,Genbank:NM_001245978.1,RGD:1566012	Fras1 related extracellular matrix protein 2		GO:0005604,GO:0007154,GO:0007507,GO:0016021,GO:0042733,GO:0048839,GO:0001654,GO:0002009	basement membrane|cell communication|heart development|integral component of membrane|embryonic digit morphogenesis|inner ear development|eye development|morphogenesis of an epithelium
Gabra4	2732.89	3321.44	1850.07	0.557008	-0.84423	0.0244008	1	Down	36.1093	36.5899	29.909	18.9469	22.3489	GeneID:140675,Genbank:XM_017599056.1,RGD:621670	gamma-aminobutyric acid type A receptor alpha4 subunit		GO:0060078,GO:0032590,GO:0005230,GO:0098794,GO:0034220,GO:0005237,GO:0099565,GO:0034707,GO:0005254,GO:1902476,GO:0005887,GO:0007165,GO:0007214,GO:0042391,GO:0043005,GO:0007268,GO:1902711,GO:0045202,GO:0007417,GO:1904315,GO:0045211,GO:0008503,GO:0004890,GO:2001023,GO:0050877,GO:0022851,GO:0051932,GO:0030054	regulation of postsynaptic membrane potential|dendrite membrane|extracellular ligand-gated ion channel activity|postsynapse|ion transmembrane transport|inhibitory extracellular ligand-gated ion channel activity|chemical synaptic transmission, postsynaptic|chloride channel complex|chloride channel activity|chloride transmembrane transport|integral component of plasma membrane|signal transduction|g…	rno04080,rno04727,rno04723,rno04742,rno05032,rno05033	Neuroactive ligand-receptor interaction|GABAergic synapse|Retrograde endocannabinoid signaling|Taste transduction|Morphine addiction|Nicotine addiction
Glb1l	175.618	121.299	257.096	2.11952	1.08374	0.0483703	1	Up	1.35702	1.93759	2.81262	2.96301	6.15976	GeneID:301525,Genbank:XM_006245182.3,RGD:1309474	galactosidase, beta 1-like		GO:0005975,GO:0004565,GO:0005615,GO:0005773	carbohydrate metabolic process|beta-galactosidase activity|extracellular space|vacuole
Glce	1059.19	1456	463.977	0.318666	-1.64988	0.0044525	1	Down	17.3334	25.5722	15.4842	6.81781	6.73276	GeneID:363073,Genbank:XM_343404.7,RGD:1565253	glucuronic acid epimerase		GO:0016857,GO:0030210,GO:0047464,GO:0050379,GO:0005794,GO:0015012,GO:0016021	racemase and epimerase activity, acting on carbohydrates and derivatives|heparin biosynthetic process|heparosan-N-sulfate-glucuronate 5-epimerase activity|UDP-glucuronate 5'-epimerase activity|Golgi apparatus|heparan sulfate proteoglycan biosynthetic process|integral component of membrane	rno00534	Glycosaminoglycan biosynthesis - heparan sulfate / heparin
Gucy2e	5.47874	1.032	12.1488	11.7722	3.55731	0.0166559	1	Up	0	0.0178419	0.0464032	0.31997	0.191044	GeneID:79222,Genbank:NM_024380.1,RGD:620438	guanylate cyclase 2E		GO:0007165,GO:0004383,GO:0007601,GO:0008074,GO:0004672,GO:0005515,GO:0005524,GO:0005525,GO:0005622,GO:0009190,GO:0005886,GO:0016021,GO:0035556,GO:0006182,GO:0042802,GO:0004016,GO:0006468	signal transduction|guanylate cyclase activity|visual perception|guanylate cyclase complex, soluble|protein kinase activity|protein binding|ATP binding|GTP binding|intracellular|cyclic nucleotide biosynthetic process|plasma membrane|integral component of membrane|intracellular signal transduction|cGMP biosynthetic process|identical protein binding|adenylate cyclase activity|protein phosphorylation	rno00230,rno04744,rno04740	Purine metabolism|Phototransduction|Olfactory transduction
Gypc	112.57	140.789	70.2411	0.49891	-1.00315	0.0296821	1	Down	1.8215	1.50806	1.19202	0.883819	0.749336	GeneID:364837,Genbank:NM_001013233.1,RGD:1310295	glycophorin C (Gerbich blood group)		GO:0007156,GO:0007157,GO:0008037,GO:0016020,GO:0030863,GO:0038023,GO:0042803,GO:0050839,GO:0005102,GO:0005887,GO:0005913	homophilic cell adhesion via plasma membrane adhesion molecules|heterophilic cell-cell adhesion via plasma membrane cell adhesion molecules|cell recognition|membrane|cortical cytoskeleton|signaling receptor activity|protein homodimerization activity|cell adhesion molecule binding|signaling receptor binding|integral component of plasma membrane|cell-cell adherens junction	rno05144	Malaria
Hba-a1	98.2914	60.8383	154.471	2.53904	1.34429	0.00316647	1	Up	5.44922	8.69867	16.2965	31.9174	21.7857	GeneID:287167,Genbank:NM_001013853.1,RGD:1359209	hemoglobin alpha, adult chain 1		GO:0015671,GO:0019825,GO:0020037,GO:0043177,GO:0051291,GO:0005344,GO:0005506,GO:0005833	oxygen transport|oxygen binding|heme binding|organic acid binding|protein heterooligomerization|oxygen carrier activity|iron ion binding|hemoglobin complex	rno05144,rno05143	Malaria|African trypanosomiasis
Hbb	3616.13	2278.17	5623.07	2.46825	1.30349	0.000247462	0.532757	Up	312.638	178.833	280.843	685.411	668.076	GeneID:24440,Genbank:NM_033234.1,RGD:2783	hemoglobin subunit beta		GO:0042744,GO:0019825,GO:0005506,GO:0043209,GO:0020037,GO:0005615,GO:0048821,GO:0030097,GO:0005833,GO:0051291,GO:0006749,GO:0010942,GO:0030492,GO:0010999,GO:0031720,GO:0015671,GO:0070293,GO:0031721,GO:0098869,GO:0031722,GO:0004601,GO:0031838,GO:0005344,GO:0042542	hydrogen peroxide catabolic process|oxygen binding|iron ion binding|myelin sheath|heme binding|extracellular space|erythrocyte development|hemopoiesis|hemoglobin complex|protein heterooligomerization|glutathione metabolic process|positive regulation of cell death|hemoglobin binding|regulation of eIF2 alpha phosphorylation by heme|haptoglobin binding|oxygen transport|renal absorption|hemoglobin al…	rno05144,rno05143	Malaria|African trypanosomiasis
Hcrtr1	34.9753	46.3969	17.8428	0.384569	-1.37869	0.0401942	1	Down	1.5379	1.18803	1.20906	0.397	0.691356	GeneID:25593,Genbank:NM_013064.1,RGD:2787	hypocretin receptor 1		GO:0045187,GO:0005887,GO:0051480,GO:0007186,GO:0007218,GO:0007631,GO:0016499,GO:0070374,GO:1901652,GO:0017046,GO:0004930,GO:0032870,GO:0042277	regulation of circadian sleep/wake cycle, sleep|integral component of plasma membrane|regulation of cytosolic calcium ion concentration|G-protein coupled receptor signaling pathway|neuropeptide signaling pathway|feeding behavior|orexin receptor activity|positive regulation of ERK1 and ERK2 cascade|response to peptide|peptide hormone binding|G-protein coupled receptor activity|cellular response to…	rno04080	Neuroactive ligand-receptor interaction
Heph	134.944	98.1004	190.209	1.93892	0.955251	0.0297056	1	Up	1.01339	1.0647	1.55759	3.09707	1.87631	GeneID:117240,Genbank:XM_008773249.2,RGD:71060	hephaestin		GO:0005886,GO:0006825,GO:0006826,GO:0006879,GO:0008198,GO:0016021,GO:0016323,GO:0030218,GO:0048471,GO:0055114,GO:0004322,GO:0005507,GO:0005622	plasma membrane|copper ion transport|iron ion transport|cellular iron ion homeostasis|ferrous iron binding|integral component of membrane|basolateral plasma membrane|erythrocyte differentiation|perinuclear region of cytoplasm|oxidation-reduction process|ferroxidase activity|copper ion binding|intracellular	rno00860,rno04978	Porphyrin and chlorophyll metabolism|Mineral absorption
Hmgb3	76.1189	49.4286	116.154	2.34994	1.23262	0.0272412	1	Up	2.12716	1.50684	2.59633	6.80403	3.50929	GeneID:305373,Genbank:NM_001173341.1,RGD:1564407	high mobility group box 3	HMG	GO:0003723,GO:0005634,GO:0006338,GO:0006355,GO:0008301,GO:0032392,GO:0045578,GO:0045638,GO:0000400,GO:0003677,GO:0003682	RNA binding|nucleus|chromatin remodeling|regulation of transcription, DNA-templated|DNA binding, bending|DNA geometric change|negative regulation of B cell differentiation|negative regulation of myeloid cell differentiation|four-way junction DNA binding|DNA binding|chromatin binding
Hrct1	25.2571	14.4195	41.5136	2.87899	1.52556	0.0235395	1	Up	0.667728	0.325191	3.17158	4.47802	3.48202	GeneID:100359865,Genbank:XM_002729475.2,RGD:2323278	histidine rich carboxyl terminus 1		GO:0016021	integral component of membrane
Hspg2	273.79	210.052	369.397	1.75859	0.814421	0.0308044	1	Up	0.823057	0.627399	1.6714	1.74131	2.05737	GeneID:313641,Genbank:XM_017593851.1,RGD:621770	heparan sulfate proteoglycan 2		GO:0048704,GO:0008022,GO:0002020,GO:0048738,GO:0008104,GO:0002062,GO:0060351,GO:0008285,GO:0005576,GO:0070052,GO:0005578,GO:0005604,GO:0005605,GO:0030198,GO:0005615,GO:0031012,GO:0006898,GO:0007162,GO:0007224,GO:0001666,GO:0031100,GO:0007420,GO:0001938,GO:0042493,GO:0007566,GO:0001958	embryonic skeletal system morphogenesis|protein C-terminus binding|protease binding|cardiac muscle tissue development|protein localization|chondrocyte differentiation|cartilage development involved in endochondral bone morphogenesis|negative regulation of cell proliferation|extracellular region|collagen V binding|proteinaceous extracellular matrix|basement membrane|basal lamina|extracellular matr…	rno04512,rno05205,rno05161	ECM-receptor interaction|Proteoglycans in cancer|Hepatitis B
Igfbp5	314.54	238.541	428.54	1.79651	0.845194	0.0491818	1	Up	6.30607	10.1075	14.7109	24.0025	15.2767	GeneID:25285,Genbank:NM_012817.1,RGD:2876	insulin-like growth factor binding protein 5		GO:0005615,GO:0006006,GO:0007565,GO:0007568,GO:0010906,GO:0014912,GO:0017148,GO:0045668,GO:0030336,GO:0045926,GO:0031069,GO:0048286,GO:0031994,GO:0048662,GO:0051146,GO:0051897,GO:0060056,GO:0060416,GO:0071320,GO:0071407,GO:0001558,GO:0001649,GO:0001968,GO:0005520,GO:0005576,GO:0031995,GO:0035556,GO:0040008,GO:0042567,GO:0042593,GO:0043567,GO:1901862,GO:0043568,GO:1904205,GO:0043569,GO:0044342	extracellular space|glucose metabolic process|female pregnancy|aging|regulation of glucose metabolic process|negative regulation of smooth muscle cell migration|negative regulation of translation|negative regulation of osteoblast differentiation|negative regulation of cell migration|negative regulation of growth|hair follicle morphogenesis|lung alveolus development|insulin-like growth factor I bi…
Igfn1	31.6179	16.819	53.8164	3.19974	1.67796	0.00701256	1	Up	0.133905	0.181148	0.0753806	0.4084	0.51207	GeneID:304823,Genbank:XM_017598982.1,RGD:1565384	immunoglobulin-like and fibronectin type III domain containing 1		GO:0005634,GO:0030018	nucleus|Z disc
Ikbke	89.2439	59.6351	133.657	2.24125	1.1643	0.0104561	1	Up	0.819809	1.03992	1.88358	2.85453	3.0025	GeneID:363984,Genbank:XM_017598875.1,RGD:1308352	inhibitor of kappa light polypeptide gene enhancer in B-cells, kinase epsilon		GO:0035456,GO:0005634,GO:0036435,GO:0005737,GO:0038061,GO:0006468,GO:0007252,GO:0008384,GO:0008630,GO:0043123,GO:0010884,GO:0045087,GO:0016605,GO:0051260,GO:0018105,GO:0070530,GO:0031625,GO:0004674,GO:0098586,GO:0031966,GO:0004704,GO:0034340,GO:0005524	response to interferon-beta|nucleus|K48-linked polyubiquitin modification-dependent protein binding|cytoplasm|NIK/NF-kappaB signaling|protein phosphorylation|I-kappaB phosphorylation|IkappaB kinase activity|intrinsic apoptotic signaling pathway in response to DNA damage|positive regulation of I-kappaB kinase/NF-kappaB signaling|positive regulation of lipid storage|innate immune response|PML body|…	rno04620,rno04621,rno04622,rno04623,rno04625,rno04657,rno05162,rno05164,rno05161,rno05160,rno05168,rno05167,rno05165	Toll-like receptor signaling pathway|NOD-like receptor signaling pathway|RIG-I-like receptor signaling pathway|Cytosolic DNA-sensing pathway|C-type lectin receptor signaling pathway|IL-17 signaling pathway|Measles|Influenza A|Hepatitis B|Hepatitis C|Herpes simplex infection|Kaposi's sarcoma-associated herpesvirus infection|Human papillomavirus infection
Ikbkg	182.303	139.23	246.913	1.77342	0.826535	0.0472616	1	Up	0.818528	0.719753	1.02956	1.83687	1.38723	GeneID:309295,Genbank:XM_008773601.2,RGD:735223	inhibitor of kappa light polypeptide gene enhancer in B-cells, kinase gamma		GO:0005829,GO:0006351,GO:0006974,GO:0007250,GO:0008385,GO:0045944,GO:0010628,GO:0046872,GO:0016239,GO:0046982,GO:0051092,GO:0051650,GO:0070530,GO:0072686,GO:0000151,GO:0000922,GO:0001782,GO:0005622,GO:0005634,GO:0005737,GO:0019904,GO:0031625,GO:0042802,GO:0042803,GO:0042975,GO:0043122,GO:1902236,GO:0043123,GO:1990450,GO:0043276	cytosol|transcription, DNA-templated|cellular response to DNA damage stimulus|activation of NF-kappaB-inducing kinase activity|IkappaB kinase complex|positive regulation of transcription by RNA polymerase II|positive regulation of gene expression|metal ion binding|positive regulation of macroautophagy|protein heterodimerization activity|positive regulation of NF-kappaB transcription factor activi…	rno04014,rno04010,rno04064,rno04668,rno04151,rno04210,rno04620,rno04621,rno04622,rno04623,rno04625,rno04660,rno04658,rno04659,rno04657,rno04662,rno04062,rno04920,rno04380,rno05200,rno05203,rno05212,rno05221,rno05220,rno05215,rno05222,rno05340,rno05418,rno05166,rno05161,rno05160,rno05168,rno05167,rno05169,rno05165,rno05145,rno05142,rno01523	Ras signaling pathway|MAPK signaling pathway|NF-kappa B signaling pathway|TNF signaling pathway|PI3K-Akt signaling pathway|Apoptosis|Toll-like receptor signaling pathway|NOD-like receptor signaling pathway|RIG-I-like receptor signaling pathway|Cytosolic DNA-sensing pathway|C-type lectin receptor signaling pathway|T cell receptor signaling pathway|Th1 and Th2 cell differentiation|Th17 cell differe…
Insrr	11.009	2.03335	24.4724	12.0355	3.58922	0.000629972	0.953043	Up	0.0120835	0.0235391	0.0459153	0.376912	0.302457	GeneID:60663,Genbank:XM_008761207.2,RGD:67399	insulin receptor-related receptor		GO:0071333,GO:0043066,GO:0018108,GO:0004714,GO:0071469,GO:0043235,GO:0030154,GO:0030238,GO:0004871,GO:0043410,GO:0004888,GO:0005010,GO:0005520,GO:0005524,GO:0030424,GO:0005737,GO:0043548,GO:0031434,GO:0005887,GO:0043560,GO:0031532,GO:0046777,GO:0007169,GO:0004709,GO:0031994,GO:0007275,GO:0004713,GO:0070374,GO:0033674,GO:0009968	cellular response to glucose stimulus|negative regulation of apoptotic process|peptidyl-tyrosine phosphorylation|transmembrane receptor protein tyrosine kinase activity|cellular response to alkaline pH|receptor complex|cell differentiation|male sex determination|signal transducer activity|positive regulation of MAPK cascade|transmembrane signaling receptor activity|insulin-like growth factor-acti…	rno04810,rno05215	Regulation of actin cytoskeleton|Prostate cancer
Itga8	155.863	116.727	214.567	1.83819	0.878287	0.0330675	1	Up	0.959151	1.3616	1.52506	2.39345	2.6392	GeneID:364786,Genbank:XM_017600639.1,RGD:621634	integrin subunit alpha 8		GO:0042472,GO:0005783,GO:0043204,GO:0007160,GO:0045177,GO:0007229,GO:0007420,GO:0007613,GO:0008305,GO:0009986,GO:0045184,GO:0014069,GO:0048333,GO:0030030,GO:0048745,GO:0030198,GO:2000721,GO:0030511,GO:0001656,GO:0032591,GO:0001822,GO:0034446,GO:0003674	inner ear morphogenesis|endoplasmic reticulum|perikaryon|cell-matrix adhesion|apical part of cell|integrin-mediated signaling pathway|brain development|memory|integrin complex|cell surface|establishment of protein localization|postsynaptic density|mesodermal cell differentiation|cell projection organization|smooth muscle tissue development|extracellular matrix organization|positive regulation of …	rno04151,rno04512,rno04514,rno04510,rno04810,rno05410,rno05412,rno05414,rno05165	PI3K-Akt signaling pathway|ECM-receptor interaction|Cell adhesion molecules (CAMs)|Focal adhesion|Regulation of actin cytoskeleton|Hypertrophic cardiomyopathy (HCM)|Arrhythmogenic right ventricular cardiomyopathy (ARVC)|Dilated cardiomyopathy (DCM)|Human papillomavirus infection
Itgal	28.1202	17.1903	44.5149	2.58953	1.37269	0.0398965	1	Up	0.331677	0.238784	0.219186	0.917626	0.556481	GeneID:308995,Genbank:XM_006230269.3,RGD:631424	integrin subunit alpha L		GO:0043113,GO:0007157,GO:0044877,GO:0007159,GO:0046982,GO:0007160,GO:0007166,GO:0007229,GO:0009897,GO:0009986,GO:0050798,GO:0050839,GO:0022407,GO:0050850,GO:0022409,GO:0098609,GO:0030369,GO:0001772,GO:0034687,GO:0002291,GO:0042102,GO:0005911	receptor clustering|heterophilic cell-cell adhesion via plasma membrane cell adhesion molecules|protein-containing complex binding|leukocyte cell-cell adhesion|protein heterodimerization activity|cell-matrix adhesion|cell surface receptor signaling pathway|integrin-mediated signaling pathway|external side of plasma membrane|cell surface|activated T cell proliferation|cell adhesion molecule bindin…	rno04015,rno04514,rno04810,rno04650,rno04670,rno05323,rno05416,rno05150,rno05166,rno05169,rno05144	Rap1 signaling pathway|Cell adhesion molecules (CAMs)|Regulation of actin cytoskeleton|Natural killer cell mediated cytotoxicity|Leukocyte transendothelial migration|Rheumatoid arthritis|Viral myocarditis|Staphylococcus aureus infection|HTLV-I infection|Epstein-Barr virus infection|Malaria
Itgb6	66.2428	42.8087	101.394	2.36854	1.244	0.00994823	1	Up	0.254701	0.437101	1.04464	1.34682	1.47999	GeneID:311061,Genbank:XM_008761845.2,RGD:1303119	integrin subunit beta 6		GO:0033627,GO:0005654,GO:0034685,GO:0038023,GO:0005813,GO:0005925,GO:0006954,GO:0038044,GO:0007160,GO:0043235,GO:0007229,GO:0008150,GO:0009897,GO:0003674,GO:0030054,GO:0005178,GO:0005575	cell adhesion mediated by integrin|nucleoplasm|integrin alphav-beta6 complex|signaling receptor activity|centrosome|focal adhesion|inflammatory response|transforming growth factor-beta secretion|cell-matrix adhesion|receptor complex|integrin-mediated signaling pathway|biological_process|external side of plasma membrane|molecular_function|cell junction|integrin binding|cellular_component	rno04151,rno04512,rno04510,rno04810,rno05410,rno05412,rno05414,rno05165	PI3K-Akt signaling pathway|ECM-receptor interaction|Focal adhesion|Regulation of actin cytoskeleton|Hypertrophic cardiomyopathy (HCM)|Arrhythmogenic right ventricular cardiomyopathy (ARVC)|Dilated cardiomyopathy (DCM)|Human papillomavirus infection
Itpripl1	40.5358	18.129	74.146	4.08992	2.03207	0.0357336	1	Up	0.373333	0.363634	0.650195	0.989836	2.99324	GeneID:499885,Genbank:XM_006234927.3,RGD:1564158	inositol 1,4,5-trisphosphate receptor interacting protein-like 1		GO:0016021	integral component of membrane
Kcna4	553.178	665.358	384.907	0.578495	-0.789623	0.0431724	1	Down	7.78537	8.93954	6.40275	4.55589	5.14629	GeneID:25469,Genbank:XM_006234673.3,RGD:2952	potassium voltage-gated channel subfamily A member 4		GO:0071805,GO:0032279,GO:0008076,GO:0005249,GO:0099055,GO:0034765,GO:0099056,GO:0043197,GO:0009986,GO:0005251,GO:0005267,GO:0005515,GO:0005783,GO:0016020,GO:0005887,GO:0043198,GO:0016021,GO:0051260,GO:0030424,GO:0006813,GO:0005216,GO:0030955	potassium ion transmembrane transport|asymmetric synapse|voltage-gated potassium channel complex|voltage-gated potassium channel activity|integral component of postsynaptic membrane|regulation of ion transmembrane transport|integral component of presynaptic membrane|dendritic spine|cell surface|delayed rectifier potassium channel activity|potassium channel activity|protein binding|endoplasmic ret…	rno04927,rno04934	Cortisol synthesis and secretion|Cushing's syndrome
Kcnj4	1090.72	1356.25	692.419	0.510541	-0.969903	0.0105777	1	Down	23.3427	26.523	20.2122	12.9082	12.9784	GeneID:116649,Genbank:NM_053870.2,RGD:621436	potassium voltage-gated channel subfamily J member 4		GO:0071260,GO:0010107,GO:0071805,GO:0016021,GO:0016323,GO:0030054,GO:0030165,GO:0030425,GO:0030659,GO:0034765,GO:0005242,GO:0043025,GO:0045211,GO:0005887	cellular response to mechanical stimulus|potassium ion import|potassium ion transmembrane transport|integral component of membrane|basolateral plasma membrane|cell junction|PDZ domain binding|dendrite|cytoplasmic vesicle membrane|regulation of ion transmembrane transport|inward rectifier potassium channel activity|neuronal cell body|postsynaptic membrane|integral component of plasma membrane	rno04921,rno04725	Oxytocin signaling pathway|Cholinergic synapse
Kdr	212.461	149.991	306.167	2.04124	1.02945	0.0446287	1	Up	1.13827	1.38856	2.96748	4.85354	2.91601	GeneID:25589,Genbank:NM_013062.1,RGD:2965	kinase insert domain receptor		GO:0043066,GO:0043129,GO:0043235,GO:0043410,GO:0046777,GO:0043491,GO:0048010,GO:0043524,GO:0048170,GO:0048286,GO:0051894,GO:0048469,GO:0051901,GO:0048597,GO:0048754,GO:0055074,GO:0070371,GO:0070374,GO:1904881,GO:2000352,GO:0001938,GO:2001214,GO:0001945,GO:0002042,GO:0002053,GO:0003157,GO:0003158,GO:0005515,GO:0003416,GO:0005524,GO:0004709,GO:0005634,GO:0004713,GO:0005737,GO:0005768,GO:0007204,GO:…	negative regulation of apoptotic process|surfactant homeostasis|receptor complex|positive regulation of MAPK cascade|protein autophosphorylation|protein kinase B signaling|vascular endothelial growth factor receptor signaling pathway|negative regulation of neuron apoptotic process|positive regulation of long-term neuronal synaptic plasticity|lung alveolus development|positive regulation of focal …	rno04014,rno04015,rno04010,rno04370,rno04151,rno04060,rno04510,rno05205,rno05418,rno01521	Ras signaling pathway|Rap1 signaling pathway|MAPK signaling pathway|VEGF signaling pathway|PI3K-Akt signaling pathway|Cytokine-cytokine receptor interaction|Focal adhesion|Proteoglycans in cancer|Fluid shear stress and atherosclerosis|EGFR tyrosine kinase inhibitor resistance
Klf4	167.448	129.32	224.64	1.73708	0.796663	0.0489756	1	Up	2.85194	2.91141	5.93948	6.97985	7.17864	GeneID:114505,Genbank:NM_053713.1,RGD:621445	Kruppel like factor 4	zf-C2H2	GO:0001190,GO:0001221,GO:0003690,GO:0003700,GO:0005634,GO:0010628,GO:0005654,GO:0010629,GO:0014067,GO:0005667,GO:0014740,GO:0016525,GO:0019827,GO:0030154,GO:0043565,GO:0030336,GO:0031077,GO:0044212,GO:0032088,GO:0044798,GO:0045415,GO:0045429,GO:0000122,GO:0051247,GO:0045444,GO:0000785,GO:0051898,GO:0045595,GO:0000790,GO:0051973,GO:0045892,GO:0000987,GO:0060070,GO:0001010,GO:0060761,GO:0001047,GO:…	transcriptional activator activity, RNA polymerase II transcription factor binding|transcription cofactor binding|double-stranded DNA binding|DNA binding transcription factor activity|nucleus|positive regulation of gene expression|nucleoplasm|negative regulation of gene expression|negative regulation of phosphatidylinositol 3-kinase signaling|transcription factor complex|negative regulation of mu…	rno04550	Signaling pathways regulating pluripotency of stem cells
LOC100125362	4084.75	4925.59	2823.49	0.573229	-0.802816	0.0304445	1	Down	68.0501	53.1962	45.8248	32.0891	37.121	GeneID:100125362,Genbank:XM_017595396.1,RGD:1642426	hypothetical protein LOC100125362		GO:0016021	integral component of membrane
LOC100360977	994.132	1477.92	268.455	0.181644	-2.46081	2.51993e-09	4.57467e-05	Down	112.918	142.588	161.289	24.3172	29.6241	GeneID:100360977,Genbank:XM_006250801.3,RGD:2321083	TRIMCyp-like		GO:0005634,GO:0005829,GO:0006457,GO:0045069,GO:0000413,GO:0003755	nucleus|cytosol|protein folding|regulation of viral genome replication|protein peptidyl-prolyl isomerization|peptidyl-prolyl cis-trans isomerase activity
LOC100909505	30.9458	46.0809	8.24306	0.178882	-2.48292	0.000935576	1	Down	0.719993	1.11872	0.651396	0.128333	0.196668	GeneID:100909505,Genbank:XM_003750325.4,RGD:6503308	N-acetylglucosamine-6-sulfatase-like		GO:0046872	metal ion binding
LOC100911313	79.8962	35.2917	146.803	4.1597	2.05648	1.88897e-05	0.0685848	Up	0.885901	1.35186	1.08469	4.974	4.98931	GeneID:100911313,Genbank:XM_017592213.1,RGD:6493329	regulator of microtubule dynamics protein 3-like
LOC102550892	8.6009	13.1289	1.80892	0.137782	-2.85954	0.0414272	1	Down	0.202435	0.186222	0.0712241	0	0.0469174	GeneID:102550892,Genbank:XM_006233020.3,RGD:7595982	zinc finger protein 697-like		GO:0003676	nucleic acid binding
LOC102556346	251.484	132.648	429.738	3.23969	1.69586	0.00402555	1	Up	3.28941	2.57461	7.10524	10.0772	18.9606	GeneID:102556346,Genbank:XM_006247643.3,RGD:7565702	angiotensin-converting enzyme-like
LOC103691564	85.9055	60.909	123.4	2.02598	1.01862	0.0407087	1	Up	1.75068	1.43596	1.28378	4.19619	2.33038	GeneID:103691564,Genbank:XM_008761026.1,RGD:9437635	uncharacterized LOC103691564
LOC103692570	22.7194	36.9611	1.35669	0.0367059	-4.76784	5.74139e-06	0.0387291	Down	0.395392	0.654705	0.50081	0	0.0412372	GeneID:103692570,Genbank:XM_008764540.2,RGD:9135001	dihydropyrimidinase-related protein 5-like		GO:0016810,GO:0005737,GO:0007411,GO:0008017	hydrolase activity, acting on carbon-nitrogen (but not peptide) bonds|cytoplasm|axon guidance|microtubule binding
LOC108348078	71.3998	109.695	13.9578	0.127242	-2.97435	0.0212009	1	Down	2.53854	0.589322	1.54937	0.229754	0.19205	GeneID:108348078,Genbank:XM_006254339.3	ATP-dependent zinc metalloprotease YME1L1		GO:0016020,GO:0004222,GO:0005524,GO:0006508	membrane|metalloendopeptidase activity|ATP binding|proteolysis
LOC108348139	29.5408	0.988655	72.3691	73.1995	6.19376	6.40009e-06	0.0387291	Up	0	0.102512	0	4.07075	1.75625	GeneID:108348139,Genbank:XM_017601859.1	class II histocompatibility antigen, M beta 1 chain		GO:0006955	immune response
LOC108351322	15.9701	6.62234	29.9917	4.52886	2.17915	0.00809322	1	Up	0.0869933	0.0231091	0.060102	0.256552	0.288684	GeneID:108351322,Genbank:XM_017594529.1	uncharacterized LOC108351322
LOC679149	5.13736	0.641154	11.8817	18.5317	4.21192	0.0113697	1	Up	0.0899398	0	0	0.89774	0.328308	GeneID:679149,Genbank:NM_001100999.1,RGD:1591847	similar to carboxylesterase 2 (intestine, liver)		GO:0016042,GO:0052689,GO:0004771,GO:0004806,GO:0005615	lipid catabolic process|carboxylic ester hydrolase activity|sterol esterase activity|triglyceride lipase activity|extracellular space
LOC688765	79.4298	53.4394	118.415	2.21588	1.14788	0.028806	1	Up	1.402	1.76526	2.81529	6.01578	3.28105	GeneID:688765,Genbank:NM_001109512.1,RGD:1585243	hypothetical protein LOC688765
LOC689064	59.004	42.4819	83.7873	1.97231	0.979883	0.0490308	1	Up	5.93221	3.61132	4.9645	7.93028	12.4844	GeneID:689064,Genbank:NM_001111269.1,RGD:1597422	beta-globin		GO:0015671,GO:0019825,GO:0020037,GO:0005344,GO:0005506,GO:0005833	oxygen transport|oxygen binding|heme binding|oxygen carrier activity|iron ion binding|hemoglobin complex
Lamc3	94.0043	63.7593	139.372	2.18591	1.12823	0.0127338	1	Up	0.5373	0.542033	0.923607	1.53231	1.54103	GeneID:311862,Genbank:NM_001107830.1,RGD:1309399	laminin subunit gamma 3		GO:0014002,GO:0060041,GO:0000904,GO:0005604,GO:0007601	astrocyte development|retina development in camera-type eye|cell morphogenesis involved in differentiation|basement membrane|visual perception	rno04151,rno04512,rno04510,rno05200,rno05222,rno05165,rno05146,rno05145	PI3K-Akt signaling pathway|ECM-receptor interaction|Focal adhesion|Pathways in cancer|Small cell lung cancer|Human papillomavirus infection|Amoebiasis|Toxoplasmosis
Ldb2	747.89	908.751	506.597	0.557465	-0.843046	0.0401711	1	Down	12.3479	15.9978	21.639	6.52136	13.1957	GeneID:289664,Genbank:NM_001106009.1,RGD:1307921	LIM domain binding 2		GO:0045944,GO:0030274,GO:0001102,GO:0001942,GO:0030334,GO:0005634,GO:0005667,GO:0005730,GO:0031252,GO:0035019,GO:0005886,GO:0043549,GO:0044089,GO:0007275,GO:0000122,GO:0045892,GO:0010669,GO:0000989,GO:0019899	positive regulation of transcription by RNA polymerase II|LIM domain binding|RNA polymerase II activating transcription factor binding|hair follicle development|regulation of cell migration|nucleus|transcription factor complex|nucleolus|cell leading edge|somatic stem cell population maintenance|plasma membrane|regulation of kinase activity|positive regulation of cellular component biogenesis|mult…
Lgals5	13.7904	6.00439	25.4693	4.24179	2.08467	0.0177976	1	Up	0.298559	0.654307	0.472699	2.42132	1.94613	GeneID:25475,Genbank:NM_012976.2,RGD:3004	lectin, galactose binding, soluble 5		GO:0030246	carbohydrate binding
Lims2	106.633	74.0618	155.489	2.09945	1.07001	0.0335048	1	Up	1.7434	0.879023	2.39007	4.60637	2.71671	GeneID:361303,Genbank:XM_006254597.3,RGD:1305273	LIM zinc finger domain containing 2		GO:0045216,GO:0046872,GO:0050680,GO:0098609,GO:2000178,GO:2000346,GO:2001046,GO:0005886,GO:0005925,GO:0043066	cell-cell junction organization|metal ion binding|negative regulation of epithelial cell proliferation|cell-cell adhesion|negative regulation of neural precursor cell proliferation|negative regulation of hepatocyte proliferation|positive regulation of integrin-mediated signaling pathway|plasma membrane|focal adhesion|negative regulation of apoptotic process
Lmo4	2347.11	3030.66	1321.78	0.436137	-1.19715	0.00225356	1	Down	115.11	116.624	129.022	38.3176	74.2083	GeneID:362051,Genbank:NM_001009708.1,RGD:1305670	LIM domain only 4		GO:0048538,GO:0005667,GO:0050865,GO:0006366,GO:0008134,GO:0021514,GO:0021522,GO:0021527,GO:0030334,GO:0031252,GO:0031333,GO:0033674,GO:0042659,GO:0001158,GO:0045944,GO:0001843,GO:0046872,GO:0003281	thymus development|transcription factor complex|regulation of cell activation|transcription by RNA polymerase II|transcription factor binding|ventral spinal cord interneuron differentiation|spinal cord motor neuron differentiation|spinal cord association neuron differentiation|regulation of cell migration|cell leading edge|negative regulation of protein complex assembly|positive regulation of kin…
Man1a1	978.481	1191.54	658.9	0.552984	-0.854691	0.0306957	1	Down	14.8458	14.1236	18.632	7.37534	11.3261	GeneID:294410,Genbank:XM_006256497.1,RGD:1310891	mannosidase, alpha, class 1A, member 1		GO:0004571,GO:0005509,GO:0005783,GO:0005793,GO:0005794,GO:0005829,GO:0006491,GO:0016021,GO:0000139	mannosyl-oligosaccharide 1,2-alpha-mannosidase activity|calcium ion binding|endoplasmic reticulum|endoplasmic reticulum-Golgi intermediate compartment|Golgi apparatus|cytosol|N-glycan processing|integral component of membrane|Golgi membrane	rno00510,rno04141	N-Glycan biosynthesis|Protein processing in endoplasmic reticulum
Man2b2	442.516	311.05	639.715	2.05663	1.04028	0.00666738	1	Up	6.40901	5.92843	7.96458	17.4012	12.2124	GeneID:360955,Genbank:NM_001134971.2,RGD:1308840	mannosidase, alpha, class 2B, member 2		GO:0005764,GO:0005774,GO:0006013,GO:0006517,GO:0030246,GO:0046872,GO:0004559,GO:0005615	lysosome|vacuolar membrane|mannose metabolic process|protein deglycosylation|carbohydrate binding|metal ion binding|alpha-mannosidase activity|extracellular space	rno00511	Other glycan degradation
Mboat1	18.8073	8.80892	33.8049	3.83758	1.9402	0.0104447	1	Up	0.159326	0.110848	0.403608	0.937151	0.830838	GeneID:498741,Genbank:NM_001109120.1,RGD:1565561	membrane bound O-acyltransferase domain containing 1		GO:0016021	integral component of membrane	rno00561,rno00564	Glycerolipid metabolism|Glycerophospholipid metabolism
Mex3a	126.042	176.118	50.9283	0.289172	-1.79	0.00150538	1	Down	2.74129	2.32332	1.53316	0.695904	0.693094	GeneID:310631,Genbank:XM_017591394.1,RGD:1564904	mex-3 RNA binding family member A		GO:0005829	cytosol
Mki67	94.8181	131.841	39.2836	0.297962	-1.7468	0.0366783	1	Down	0.327732	0.886719	0.703383	0.3294	0.0807044	GeneID:291234,Genbank:NM_001271366.1,RGD:1305476	marker of proliferation Ki-67		GO:0016604,GO:0003674,GO:0030212,GO:0005575,GO:0031100,GO:0005634,GO:0005730,GO:0005737,GO:0006259,GO:0034605,GO:0007088,GO:0051321,GO:0008022,GO:0051983,GO:0008283,GO:0072574,GO:0000775,GO:1902275,GO:0000793,GO:1990705,GO:0014070	nuclear body|molecular_function|hyaluronan metabolic process|cellular_component|animal organ regeneration|nucleus|nucleolus|cytoplasm|DNA metabolic process|cellular response to heat|regulation of mitotic nuclear division|meiotic cell cycle|protein C-terminus binding|regulation of chromosome segregation|cell proliferation|hepatocyte proliferation|chromosome, centromeric region|regulation of chroma…
Mmp14	152.698	105.3	223.796	2.12532	1.08768	0.0178217	1	Up	2.62611	2.32536	4.19984	4.83213	8.8253	GeneID:81707,Genbank:NM_031056.1,RGD:620198	matrix metallopeptidase 14		GO:0005178,GO:0005615,GO:0005634,GO:0005737,GO:0005829,GO:0016504,GO:0005886,GO:0030307,GO:0006508,GO:0030324,GO:0006979,GO:0030335,GO:0030574,GO:0031012,GO:0031410,GO:0048701,GO:0031638,GO:0048754,GO:0035987,GO:0048771,GO:0035988,GO:0051895,GO:0060322,GO:0060348,GO:0001503,GO:0070006,GO:0097094,GO:0001525,GO:1905523,GO:0001541,GO:0001666,GO:0001935,GO:0001958,GO:0004222,GO:0008270,GO:0008584,GO:…	integrin binding|extracellular space|nucleus|cytoplasm|cytosol|peptidase activator activity|plasma membrane|positive regulation of cell growth|proteolysis|lung development|response to oxidative stress|positive regulation of cell migration|collagen catabolic process|extracellular matrix|cytoplasmic vesicle|embryonic cranial skeleton morphogenesis|zymogen activation|branching morphogenesis of an ep…	rno04668,rno04912	TNF signaling pathway|GnRH signaling pathway
Mmp2	146.356	92.5091	227.125	2.45517	1.29582	0.0219972	1	Up	2.34736	1.35104	2.75697	3.6743	7.47804	GeneID:81686,Genbank:NM_031054.2,RGD:621316	matrix metallopeptidase 2		GO:0001957,GO:0001968,GO:0004222,GO:0004252,GO:0005515,GO:0006508,GO:0005578,GO:0006979,GO:0005615,GO:0007162,GO:0007507,GO:0007565,GO:0007566,GO:0030017,GO:0007567,GO:0030335,GO:0007568,GO:0030574,GO:0031012,GO:0032526,GO:0001525,GO:0048771,GO:0034097,GO:0001541,GO:0051602,GO:0035094,GO:0001542,GO:0055093,GO:0035987,GO:0001553,GO:0060325,GO:0001666,GO:0060346,GO:0001955,GO:0060740,GO:0071230,GO:…	intramembranous ossification|fibronectin binding|metalloendopeptidase activity|serine-type endopeptidase activity|protein binding|proteolysis|proteinaceous extracellular matrix|response to oxidative stress|extracellular space|negative regulation of cell adhesion|heart development|female pregnancy|embryo implantation|sarcomere|parturition|positive regulation of cell migration|aging|collagen catabo…	rno04670,rno04912,rno04915,rno04926,rno05200,rno05205,rno05219,rno05418,rno04933,rno01522	Leukocyte transendothelial migration|GnRH signaling pathway|Estrogen signaling pathway|Relaxin signaling pathway|Pathways in cancer|Proteoglycans in cancer|Bladder cancer|Fluid shear stress and atherosclerosis|AGE-RAGE signaling pathway in diabetic complications|Endocrine resistance
Mospd2	432.57	339.425	572.288	1.68605	0.75365	0.0425596	1	Up	4.81423	4.30228	8.6335	10.705	10.1911	GeneID:363463,Genbank:XM_006256865.3,RGD:1563952	motile sperm domain containing 2		GO:0005887,GO:0090023,GO:0090026	integral component of plasma membrane|positive regulation of neutrophil chemotaxis|positive regulation of monocyte chemotaxis
Mrc1	56.097	27.0641	99.6465	3.68187	1.88044	0.000264119	0.532757	Up	0.446726	0.157127	0.50296	1.1612	1.68245	GeneID:291327,Genbank:NM_001106123.2,RGD:1309353	mannose receptor, C type 1		GO:0005886,GO:0005887,GO:0006898,GO:0007165,GO:0009986,GO:0010008,GO:0038023,GO:0071222,GO:0071346,GO:0071353,GO:0004888,GO:0005537	plasma membrane|integral component of plasma membrane|receptor-mediated endocytosis|signal transduction|cell surface|endosome membrane|signaling receptor activity|cellular response to lipopolysaccharide|cellular response to interferon-gamma|cellular response to interleukin-4|transmembrane signaling receptor activity|mannose binding	rno04145,rno05152	Phagosome|Tuberculosis
Mvd	438.105	541.674	282.752	0.521996	-0.937889	0.0356068	1	Down	20.7921	27.5442	18.1303	10.9383	14.2814	GeneID:81726,Genbank:NM_031062.2,RGD:621292	mevalonate diphosphate decarboxylase		GO:0042803,GO:0008284,GO:0004163,GO:0008299,GO:0019287,GO:0005524,GO:0005777,GO:0005782,GO:0005829,GO:0030544,GO:0006695,GO:0042493	protein homodimerization activity|positive regulation of cell proliferation|diphosphomevalonate decarboxylase activity|isoprenoid biosynthetic process|isopentenyl diphosphate biosynthetic process, mevalonate pathway|ATP binding|peroxisome|peroxisomal matrix|cytosol|Hsp70 protein binding|cholesterol biosynthetic process|response to drug	rno00900	Terpenoid backbone biosynthesis
Myo5c	153.435	89.2119	249.77	2.79974	1.48529	0.0445148	1	Up	0.247377	0.259486	2.45845	2.86096	2.59985	GeneID:315820,Genbank:XM_006243413.2,RGD:1309994	myosin VC		GO:0008017,GO:0016459,GO:0051015,GO:0003777,GO:0005524,GO:0007018	microtubule binding|myosin complex|actin filament binding|microtubule motor activity|ATP binding|microtubule-based movement
Myof	226.373	164.873	318.624	1.93254	0.950501	0.0174468	1	Up	1.00659	0.987925	2.19955	3.25963	2.36409	GeneID:309499,Genbank:NM_001191636.1,RGD:1564216	myoferlin		GO:0005901,GO:0007520,GO:0016021,GO:0030947,GO:0031410,GO:0034605,GO:0043231,GO:0001778,GO:0005543,GO:0005886	caveola|myoblast fusion|integral component of membrane|regulation of vascular endothelial growth factor receptor signaling pathway|cytoplasmic vesicle|cellular response to heat|intracellular membrane-bounded organelle|plasma membrane repair|phospholipid binding|plasma membrane
NEWGENE_1305560	641.626	822.483	370.342	0.450273	-1.15113	0.0118313	1	Down	2.854	4.90826	4.29961	1.64614	2.25512	GeneID:103690221,Genbank:XM_017596835.1,RGD:9171458	neuronal tyrosine-phosphorylated phosphoinositide-3-kinase adaptor 2		GO:0005622,GO:0014065,GO:0048812	intracellular|phosphatidylinositol 3-kinase signaling|neuron projection morphogenesis
Nlrp1a	25.6506	15.7877	40.4449	2.56179	1.35715	0.0490364	1	Up	0.133194	0.103787	0.224941	0.565031	0.259306	GeneID:360557,Genbank:XM_006246755.3,RGD:1310963	NLR family, pyrin domain containing 1A		GO:0097300,GO:0042742,GO:0005654,GO:1904784,GO:0043025,GO:0005737,GO:0043124,GO:0005829,GO:0006919,GO:0006954,GO:0045087,GO:0019899,GO:0050718,GO:0019904,GO:0051402,GO:0023052,GO:0072558,GO:0032495,GO:0005515,GO:0032991,GO:0005524,GO:0097110,GO:0035556,GO:0005634	programmed necrotic cell death|defense response to bacterium|nucleoplasm|NLRP1 inflammasome complex assembly|neuronal cell body|cytoplasm|negative regulation of I-kappaB kinase/NF-kappaB signaling|cytosol|activation of cysteine-type endopeptidase activity involved in apoptotic process|inflammatory response|innate immune response|enzyme binding|positive regulation of interleukin-1 beta secretion|p…	rno04621	NOD-like receptor signaling pathway
Notch2	836.108	633.528	1139.98	1.79941	0.847528	0.0168047	1	Up	3.61532	3.64528	5.2082	6.89846	8.97487	GeneID:29492,Genbank:NM_024358.2,RGD:3188	notch 2		GO:0002437,GO:0003184,GO:0005509,GO:0005576,GO:0005634,GO:0007050,GO:0005654,GO:0005829,GO:0007219,GO:0007368,GO:0035264,GO:0008284,GO:0035622,GO:0009887,GO:0038023,GO:0042060,GO:0042246,GO:0000122,GO:0046849,GO:0042742,GO:0001701,GO:0051059,GO:0043011,GO:0001709,GO:0060413,GO:0043065,GO:0001889,GO:0001890,GO:0060674,GO:0001947,GO:0061073,GO:0002011,GO:0070374,GO:0002315,GO:0070986,GO:0072014,GO:…	inflammatory response to antigenic stimulus|pulmonary valve morphogenesis|calcium ion binding|extracellular region|nucleus|cell cycle arrest|nucleoplasm|cytosol|Notch signaling pathway|determination of left/right symmetry|multicellular organism growth|positive regulation of cell proliferation|intrahepatic bile duct development|animal organ morphogenesis|signaling receptor activity|wound healing|t…	rno04330,rno04658,rno04919,rno05200,rno05206,rno05224,rno05165,rno01522	Notch signaling pathway|Th1 and Th2 cell differentiation|Thyroid hormone signaling pathway|Pathways in cancer|MicroRNAs in cancer|Breast cancer|Human papillomavirus infection|Endocrine resistance
Ovol2	40.6871	55.7933	18.0278	0.323118	-1.62986	0.0318878	1	Down	1.1002	2.09452	1.2035	0.436771	0.5998	GeneID:296201,Genbank:XM_006235124.3,RGD:1306130	ovo-like zinc finger 2	zf-C2H2	GO:0045944,GO:0010719,GO:0001755,GO:0048557,GO:0010837,GO:0001842,GO:0051726,GO:0010944,GO:0001947,GO:0060214,GO:0003677,GO:0003682,GO:0005634,GO:0044212,GO:0006366,GO:0060347,GO:0045617,GO:0007507,GO:0060716,GO:0045618,GO:0008285,GO:2000647,GO:0045746,GO:0008544,GO:0000981,GO:0045892,GO:0009913,GO:0001228,GO:0045893,GO:0009953,GO:0001525	positive regulation of transcription by RNA polymerase II|negative regulation of epithelial to mesenchymal transition|neural crest cell migration|embryonic digestive tract morphogenesis|regulation of keratinocyte proliferation|neural fold formation|regulation of cell cycle|negative regulation of transcription by competitive promoter binding|heart looping|endocardium formation|DNA binding|chromati…
Pdyn	1348.82	1752.44	743.388	0.424203	-1.23717	0.0131629	1	Down	32.6492	60.5052	51.7989	21.2551	22.9166	GeneID:29190,Genbank:XM_017591511.1,RGD:62054	prodynorphin		GO:0043025,GO:0005576,GO:0005737,GO:0043679,GO:0005886,GO:0007218,GO:0046928,GO:0007268,GO:0007600,GO:0010469,GO:0001515,GO:0030425,GO:0005184,GO:0031628,GO:0005515	neuronal cell body|extracellular region|cytoplasm|axon terminus|plasma membrane|neuropeptide signaling pathway|regulation of neurotransmitter secretion|chemical synaptic transmission|sensory perception|regulation of signaling receptor activity|opioid peptide activity|dendrite|neuropeptide hormone activity|opioid receptor binding|protein binding	rno05030,rno05031,rno05034	Cocaine addiction|Amphetamine addiction|Alcoholism
Pear1	190.843	143.192	262.319	1.83194	0.873373	0.034084	1	Up	1.52751	0.897239	3.16061	3.34617	3.68482	GeneID:295293,Genbank:NM_001134959.1,RGD:1305653	platelet endothelial aggregation receptor 1		GO:0005622,GO:0005886,GO:0008150,GO:0014065,GO:0016021,GO:0038023,GO:0043491,GO:0043654,GO:0045746,GO:0070527,GO:0001891,GO:0003674,GO:0005575	intracellular|plasma membrane|biological_process|phosphatidylinositol 3-kinase signaling|integral component of membrane|signaling receptor activity|protein kinase B signaling|recognition of apoptotic cell|negative regulation of Notch signaling pathway|platelet aggregation|phagocytic cup|molecular_function|cellular_component
Pik3ap1	84.383	57.9881	123.975	2.13794	1.09622	0.0169648	1	Up	0.398567	0.378508	1.16111	1.46701	1.37175	GeneID:294048,Genbank:XM_017589045.1,RGD:1307744	phosphoinositide-3-kinase adaptor protein 1		GO:0043122,GO:0005886,GO:0043408,GO:0014068,GO:0050727,GO:0016020,GO:0016301,GO:0016310,GO:0034122,GO:0034123,GO:0034134,GO:0034142,GO:0034154,GO:0034162,GO:0005634,GO:0036312,GO:0005737,GO:0042802,GO:0005829	regulation of I-kappaB kinase/NF-kappaB signaling|plasma membrane|regulation of MAPK cascade|positive regulation of phosphatidylinositol 3-kinase signaling|regulation of inflammatory response|membrane|kinase activity|phosphorylation|negative regulation of toll-like receptor signaling pathway|positive regulation of toll-like receptor signaling pathway|toll-like receptor 2 signaling pathway|toll-li…	rno04151,rno04662	PI3K-Akt signaling pathway|B cell receptor signaling pathway
Pkhd1l1	10.1936	4.12799	19.292	4.67347	2.22449	0.0222685	1	Up	0	0.0194959	0.0507049	0.0811646	0.140909	GeneID:314917,Genbank:NM_001034931.2,RGD:1310406	polycystic kidney and hepatic disease 1-like 1		GO:0005929,GO:0016021	cilium|integral component of membrane
Pnpla1	19.3198	27.4922	7.06103	0.256837	-1.96107	0.0266416	1	Down	0.750494	0.365499	0.546588	0.0702291	0.234817	GeneID:361812,Genbank:XM_017601681.1,RGD:1306685	patatin-like phospholipase domain containing 1		GO:0005737,GO:0005811,GO:0016020,GO:0019433,GO:0055088,GO:0003824,GO:0004806	cytoplasm|lipid droplet|membrane|triglyceride catabolic process|lipid homeostasis|catalytic activity|triglyceride lipase activity
Prmt8	1143.71	1461.17	667.502	0.456825	-1.13029	0.0333481	1	Down	52.5108	60.0117	36.1375	17.7183	31.843	GeneID:688502,Genbank:NM_001271385.1,RGD:1587677	protein arginine methyltransferase 8		GO:0034969,GO:0005829,GO:0035241,GO:0005886,GO:0035242,GO:0006355,GO:0008150,GO:0008469,GO:0008757,GO:0042802,GO:0016571,GO:0042803,GO:0018216,GO:0046982,GO:0019919,GO:0003674,GO:0005575,GO:0005634	histone arginine methylation|cytosol|protein-arginine omega-N monomethyltransferase activity|plasma membrane|protein-arginine omega-N asymmetric methyltransferase activity|regulation of transcription, DNA-templated|biological_process|histone-arginine N-methyltransferase activity|S-adenosylmethionine-dependent methyltransferase activity|identical protein binding|histone methylation|protein homodim…
Prtg	20.9831	12.0035	34.4526	2.8702	1.52115	0.0400129	1	Up	0.134571	0.166823	0.17045	0.610558	0.357254	GeneID:315806,Genbank:NM_001037651.1,RGD:1307157	protogenin		GO:0016021,GO:0038023,GO:0050768,GO:0051260,GO:0005886,GO:0007275	integral component of membrane|signaling receptor activity|negative regulation of neurogenesis|protein homooligomerization|plasma membrane|multicellular organism development
Ptchd4	23.5174	32.0626	10.6996	0.33371	-1.58333	0.03521	1	Down	0.362977	0.318193	0.24137	0.147187	0.0757129	GeneID:301271,Genbank:XM_008766914.2,RGD:1563020	patched domain containing 4		GO:0016021	integral component of membrane
Ptgds	6658.24	3618.26	11218.2	3.10045	1.63248	0.0377597	1	Up	293.027	213.749	516.797	613.795	1595.42	GeneID:25526,Genbank:NM_013015.2,RGD:3433	prostaglandin D2 synthase		GO:0045187,GO:0004667,GO:0005501,GO:0048471,GO:0005504,GO:0005576,GO:0005615,GO:0051384,GO:2000255,GO:0005635,GO:0005791,GO:0001516,GO:0005794,GO:0031965	regulation of circadian sleep/wake cycle, sleep|prostaglandin-D synthase activity|retinoid binding|perinuclear region of cytoplasm|fatty acid binding|extracellular region|extracellular space|response to glucocorticoid|negative regulation of male germ cell proliferation|nuclear envelope|rough endoplasmic reticulum|prostaglandin biosynthetic process|Golgi apparatus|nuclear membrane	rno00590	Arachidonic acid metabolism
RGD1562652	9.90599	1.64776	22.2933	13.5295	3.75804	0.000812781	1	Up	0	0.201304	0	1.08303	1.03463	GeneID:499402,Genbank:XM_017601851.1,RGD:1562652	similar to class I histocompatibility antigen alpha chain - cotton-top tamarin
RT1-DMb	25.7485	42.3111	0.904462	0.0213765	-5.54783	0.0178773	1	Down	0.105246	1.81104	3.0216	0	0.0731769	GeneID:294273,Genbank:XM_017601577.1,RGD:735096	RT1 class II, locus DMb		GO:0005765,GO:0005770,GO:0005771,GO:0006955,GO:0010008,GO:0016021,GO:0019882,GO:0019886,GO:0023026,GO:0042102,GO:0042613,GO:0002399,GO:0051085,GO:0002503,GO:2001190,GO:0005764	lysosomal membrane|late endosome|multivesicular body|immune response|endosome membrane|integral component of membrane|antigen processing and presentation|antigen processing and presentation of exogenous peptide antigen via MHC class II|MHC class II protein complex binding|positive regulation of T cell proliferation|MHC class II protein complex|MHC class II protein complex assembly|chaperone cofac…	rno04514,rno04145,rno04640,rno04612,rno04658,rno04659,rno04672,rno05310,rno05322,rno05323,rno05320,rno05321,rno05330,rno05332,rno05416,rno04940,rno05150,rno05152,rno05166,rno05164,rno05168,rno05145,rno05140	Cell adhesion molecules (CAMs)|Phagosome|Hematopoietic cell lineage|Antigen processing and presentation|Th1 and Th2 cell differentiation|Th17 cell differentiation|Intestinal immune network for IgA production|Asthma|Systemic lupus erythematosus|Rheumatoid arthritis|Autoimmune thyroid disease|Inflammatiory bowel disease (IBD)|Allograft rejection|Graft-versus-host disease|Viral myocarditis|Type I di…
Rab11fip1	48.8697	29.3463	78.1547	2.66318	1.41315	0.030791	1	Up	0.234592	0.0884508	0.421744	0.453211	0.907633	GeneID:498650,Genbank:NM_001191555.1,RGD:1562965	RAB11 family interacting protein 1		GO:0017137,GO:0030670,GO:0043231,GO:0045055,GO:0055037,GO:0070164,GO:0005737,GO:0005829,GO:0015031	Rab GTPase binding|phagocytic vesicle membrane|intracellular membrane-bounded organelle|regulated exocytosis|recycling endosome|negative regulation of adiponectin secretion|cytoplasm|cytosol|protein transport	rno04144	Endocytosis
Rab37	62.5246	33.658	105.825	3.14412	1.65266	0.0360684	1	Up	0.683029	0.439564	0.154488	2.00878	0.954055	GeneID:100364984,Genbank:XM_017597737.1,RGD:2319982	RAB37, member RAS oncogene family		GO:0005768,GO:0005793,GO:0005886,GO:0006886,GO:0006904,GO:0008021,GO:0009306,GO:0012505,GO:0017157,GO:0030141,GO:0030667,GO:0003924,GO:0032482,GO:0072659,GO:0005525	endosome|endoplasmic reticulum-Golgi intermediate compartment|plasma membrane|intracellular protein transport|vesicle docking involved in exocytosis|synaptic vesicle|protein secretion|endomembrane system|regulation of exocytosis|secretory granule|secretory granule membrane|GTPase activity|Rab protein signal transduction|protein localization to plasma membrane|GTP binding
Rbm20	14.4142	4.95444	28.6038	5.77337	2.52941	0.0473119	1	Up	0.0413082	0.0402352	0.0261608	0.0944901	0.359018	GeneID:309544,Genbank:NM_001107611.2,RGD:1307427	RNA binding motif protein 20		GO:0005634,GO:0006397,GO:0007507,GO:0008270,GO:0008380,GO:0033120,GO:0003723	nucleus|mRNA processing|heart development|zinc ion binding|RNA splicing|positive regulation of RNA splicing|RNA binding
Rreb1	410.548	315.105	553.713	1.75723	0.813306	0.0262965	1	Up	1.83772	2.0117	1.72994	2.72241	4.34863	GeneID:306873,Genbank:NM_001107348.1,RGD:1310904	ras responsive element binding protein 1	zf-C2H2	GO:0016607,GO:0001228,GO:0033601,GO:0001650,GO:0043565,GO:0003700,GO:0005634,GO:0006355,GO:0044212,GO:0006366,GO:0045892,GO:0045944,GO:0007165,GO:1900026,GO:0007275,GO:0000122,GO:1903691,GO:0010634,GO:0000977,GO:2000394,GO:0000979	nuclear speck|transcriptional activator activity, RNA polymerase II transcription regulatory region sequence-specific DNA binding|positive regulation of mammary gland epithelial cell proliferation|fibrillar center|sequence-specific DNA binding|DNA binding transcription factor activity|nucleus|regulation of transcription, DNA-templated|transcription regulatory region DNA binding|transcription by R…
Serpinb1a	64.089	34.8478	107.951	3.09778	1.63124	0.00511901	1	Up	1.79524	1.39889	2.66369	4.28784	8.45228	GeneID:291091,Genbank:NM_001031642.1,RGD:1306203	serine (or cysteine) proteinase inhibitor, clade B, member 1a		GO:0005615,GO:0005737,GO:0010951,GO:0031012,GO:0042176,GO:0004867,GO:0005576	extracellular space|cytoplasm|negative regulation of endopeptidase activity|extracellular matrix|regulation of protein catabolic process|serine-type endopeptidase inhibitor activity|extracellular region	rno05146	Amoebiasis
Sfxn2	23.9354	12.8196	40.6091	3.16774	1.66346	0.0160446	1	Up	0.24679	0.390616	0.664249	1.65506	1.22259	GeneID:294011,Genbank:NM_001013072.1,RGD:1306131	sideroflexin 2		GO:0015075,GO:0034220	ion transmembrane transporter activity|ion transmembrane transport
Shox2	11.2958	0.702446	27.1857	38.7015	5.27432	1.02765e-05	0.0466399	Up	0	0	0.104843	1.29097	1.29494	GeneID:25546,Genbank:NM_013028.1,RGD:3674	short stature homeobox 2	Homeobox	GO:0045944,GO:0002062,GO:0048557,GO:0002063,GO:0048598,GO:0003170,GO:0003209,GO:0005634,GO:0006355,GO:0007275,GO:0048743,GO:0030326,GO:0050772,GO:0032330,GO:0060272,GO:0035115,GO:0060351,GO:0043565,GO:0000122,GO:0060415,GO:0001649,GO:2000172,GO:0045880,GO:0002053	positive regulation of transcription by RNA polymerase II|chondrocyte differentiation|embryonic digestive tract morphogenesis|chondrocyte development|embryonic morphogenesis|heart valve development|cardiac atrium morphogenesis|nucleus|regulation of transcription, DNA-templated|multicellular organism development|positive regulation of skeletal muscle fiber development|embryonic limb morphogenesis|…
Slc13a3	199.162	127.786	306.227	2.3964	1.26087	0.00143985	1	Up	2.3695	1.94982	4.29489	6.37158	8.01028	GeneID:64846,Genbank:NM_022866.2,RGD:628786	solute carrier family 13 member 3		GO:0016021,GO:0015362,GO:0005886,GO:0017153,GO:0015744,GO:0015746,GO:0005887,GO:0055085,GO:0006814,GO:0006835,GO:0015137,GO:0070778,GO:0015810,GO:0071422,GO:0016020,GO:0015141,GO:0098656,GO:0005215,GO:0015183,GO:0005310,GO:0005343	integral component of membrane|high-affinity sodium:dicarboxylate symporter activity|plasma membrane|sodium:dicarboxylate symporter activity|succinate transport|citrate transport|integral component of plasma membrane|transmembrane transport|sodium ion transport|dicarboxylic acid transport|citrate transmembrane transporter activity|L-aspartate transmembrane transport|aspartate transmembrane transp…
Slc25a22	65.0265	95.9411	18.6547	0.19444	-2.36261	0.0145038	1	Down	1.14448	3.4654	3.05679	0.341468	0.726554	GeneID:309111,Genbank:NM_001014027.1,RGD:1307826	solute carrier family 25 member 22		GO:0005743,GO:0006839,GO:0015813,GO:0016021,GO:0005313,GO:0005314	mitochondrial inner membrane|mitochondrial transport|L-glutamate transmembrane transport|integral component of membrane|L-glutamate transmembrane transporter activity|high-affinity glutamate transmembrane transporter activity
Slc39a12	246.286	128.944	422.298	3.27504	1.71151	5.79922e-05	0.175465	Up	3.17333	0.588742	2.001	6.01616	7.32126	GeneID:291328,Genbank:XM_006254285.3,RGD:1309305	solute carrier family 39 member 12		GO:0005887,GO:0006882,GO:0007165,GO:0010975,GO:0031113,GO:0048471,GO:0071578,GO:0005385,GO:0005886	integral component of plasma membrane|cellular zinc ion homeostasis|signal transduction|regulation of neuron projection development|regulation of microtubule polymerization|perinuclear region of cytoplasm|zinc ion import across plasma membrane|zinc ion transmembrane transporter activity|plasma membrane
Slc4a2	770.692	489.672	1192.22	2.43473	1.28376	0.000547809	0.904084	Up	5.61398	4.44556	7.60067	11.7478	18.5564	GeneID:24780,Genbank:XM_006235874.3,RGD:3711	solute carrier family 4 member 2		GO:0051453,GO:0007283,GO:0008509,GO:1902476,GO:0008510,GO:0015108,GO:0015301,GO:0015701,GO:0016020,GO:0016323,GO:0016324,GO:0005452,GO:0019899,GO:0005887,GO:0048565,GO:0006821	regulation of intracellular pH|spermatogenesis|anion transmembrane transporter activity|chloride transmembrane transport|sodium:bicarbonate symporter activity|chloride transmembrane transporter activity|anion:anion antiporter activity|bicarbonate transport|membrane|basolateral plasma membrane|apical plasma membrane|inorganic anion exchanger activity|enzyme binding|integral component of plasma mem…	rno04970,rno04971,rno04972,rno04976	Salivary secretion|Gastric acid secretion|Pancreatic secretion|Bile secretion
Slc6a13	96.4576	47.3475	170.123	3.59307	1.84522	0.0353	1	Up	1.02412	0.443339	1.51336	1.98766	5.43938	GeneID:171163,Genbank:XM_006237218.3,RGD:620788	solute carrier family 6 member 13		GO:0005332,GO:0005887,GO:0006810,GO:0006836,GO:0015812,GO:0042165,GO:0043005,GO:0055085,GO:0005215	gamma-aminobutyric acid:sodium symporter activity|integral component of plasma membrane|transport|neurotransmitter transport|gamma-aminobutyric acid transport|neurotransmitter binding|neuron projection|transmembrane transport|transporter activity	rno04727	GABAergic synapse
Slfn3	14.608	6.81891	26.2917	3.8557	1.94699	0.0220252	1	Up	0.0762613	0.01238	0.209287	0.475755	0.291633	GeneID:501712,Genbank:XM_017597672.1,RGD:1564411	schlafen 3		GO:0003674,GO:0005575,GO:0008285	molecular_function|cellular_component|negative regulation of cell proliferation
Sntb2	22.8074	13.5504	36.693	2.70789	1.43717	0.0392614	1	Up	0.573644	0.670491	0.387513	1.43147	1.79484	GeneID:689421,Genbank:NM_001168674.1,RGD:1592340	syntrophin, beta 2		GO:0005198,GO:0005737,GO:0045202	structural molecule activity|cytoplasm|synapse
Sox11	242.136	377.638	38.8824	0.102962	-3.27982	0.0397818	1	Down	20.8748	14.2327	2.23726	1.56272	1.30627	GeneID:84046,Genbank:NM_053349.1,RGD:69351	SRY box 11	HMG	GO:2001111,GO:0001158,GO:0001501,GO:0001822,GO:0001841,GO:0005634,GO:0002089,GO:0005737,GO:0003151,GO:0006366,GO:0006412,GO:0008135,GO:0017015,GO:0021510,GO:0008283,GO:0008284,GO:0021782,GO:0030182,GO:0030513,GO:0000122,GO:0045944,GO:0046887,GO:0035332,GO:0000976,GO:0048485,GO:0000979,GO:0001077,GO:0048557,GO:0001105,GO:0060412,GO:0048704,GO:0060425,GO:0050672,GO:0060548,GO:0060563,GO:0061053,GO:…	positive regulation of lens epithelial cell proliferation|enhancer sequence-specific DNA binding|skeletal system development|kidney development|neural tube formation|nucleus|lens morphogenesis in camera-type eye|cytoplasm|outflow tract morphogenesis|transcription by RNA polymerase II|translation|translation factor activity, RNA binding|regulation of transforming growth factor beta receptor signal…
Spon2	33.7313	18.0251	57.2907	3.17838	1.66829	0.00605081	1	Up	0.232027	0.0903997	0.626963	1.19659	0.838902	GeneID:171569,Genbank:XM_017599062.1,RGD:708584	spondin 2		GO:0046872,GO:0005102,GO:0050832,GO:0005578,GO:0051607,GO:0005615,GO:0007155,GO:0008228,GO:0031012,GO:0060907,GO:0032496,GO:0071222,GO:0032755,GO:0032760,GO:0042742,GO:0001530,GO:0043152,GO:0002448,GO:0045087,GO:0003823	metal ion binding|signaling receptor binding|defense response to fungus|proteinaceous extracellular matrix|defense response to virus|extracellular space|cell adhesion|opsonization|extracellular matrix|positive regulation of macrophage cytokine production|response to lipopolysaccharide|cellular response to lipopolysaccharide|positive regulation of interleukin-6 production|positive regulation of tu…
Stab1	133.22	87.4232	201.915	2.30962	1.20766	0.00475181	1	Up	0.751358	0.490489	1.05293	1.9248	1.784	GeneID:100363145,Genbank:XM_008771055.2,RGD:2324745	stabilin 1		GO:0005509,GO:0005540,GO:0005886,GO:0005887,GO:0006898,GO:0007155,GO:0007267,GO:0016525,GO:0030169,GO:0005041,GO:0042742,GO:0005044	calcium ion binding|hyaluronic acid binding|plasma membrane|integral component of plasma membrane|receptor-mediated endocytosis|cell adhesion|cell-cell signaling|negative regulation of angiogenesis|low-density lipoprotein particle binding|low-density lipoprotein particle receptor activity|defense response to bacterium|scavenger receptor activity
Steap2	175.133	127.37	246.779	1.9375	0.954196	0.021439	1	Up	1.8021	2.42467	1.97306	4.53504	4.12531	GeneID:312052,Genbank:XM_006236036.3,RGD:1307050	STEAP2 metalloreductase		GO:0045055,GO:0005769,GO:0052851,GO:0005829,GO:0005886,GO:0005887,GO:0006893,GO:0006897,GO:0008823,GO:0055114,GO:0009725,GO:0098706,GO:0015677,GO:0005215,GO:0030140,GO:0005768,GO:0030173	regulated exocytosis|early endosome|ferric-chelate reductase (NADPH) activity|cytosol|plasma membrane|integral component of plasma membrane|Golgi to plasma membrane transport|endocytosis|cupric reductase activity|oxidation-reduction process|response to hormone|ferric iron import across plasma membrane|copper ion import|transporter activity|trans-Golgi network transport vesicle|endosome|integral c…	rno04978	Mineral absorption
Sulf1	277.985	219.827	365.223	1.66141	0.732409	0.0474827	1	Up	1.28386	1.45551	2.3015	2.29338	3.59991	GeneID:171396,Genbank:XM_008763486.1,RGD:708554	sulfatase 1		GO:0003094,GO:0004065,GO:0005509,GO:0008449,GO:0005615,GO:0009986,GO:0010575,GO:0030336,GO:0014846,GO:0030513,GO:0032836,GO:0001502,GO:0048010,GO:0001822,GO:0035860,GO:0048661,GO:0001937,GO:0048706,GO:0002063,GO:0051216,GO:0060348,GO:0005783,GO:0005794,GO:0005795,GO:0005886,GO:0016525,GO:0007155,GO:0030177,GO:0030201,GO:0036022,GO:0040036,GO:0040037,GO:0045121,GO:0060384,GO:0060686	glomerular filtration|arylsulfatase activity|calcium ion binding|N-acetylglucosamine-6-sulfatase activity|extracellular space|cell surface|positive regulation of vascular endothelial growth factor production|negative regulation of cell migration|esophagus smooth muscle contraction|positive regulation of BMP signaling pathway|glomerular basement membrane development|cartilage condensation|vascular…
Tagln3	160.169	103.907	244.56	2.35363	1.23489	0.0361113	1	Up	5.57229	6.39483	6.42903	20.7887	10.1847	GeneID:63837,Genbank:NM_001035236.1,RGD:69301	transgelin 3		GO:0051015,GO:0000122,GO:0005634,GO:0043209	actin filament binding|negative regulation of transcription by RNA polymerase II|nucleus|myelin sheath
Tdrd9	9.41693	2.35393	20.0114	8.5013	3.08768	0.00389425	1	Up	0.0156436	0.0152372	0.0297216	0.107351	0.252889	GeneID:299343,Genbank:XM_008764983.2,RGD:1306942	tudor domain containing 9		GO:0034587,GO:0009566,GO:0005634,GO:0043046,GO:0010529,GO:0005737,GO:0043186,GO:0005739,GO:0006396,GO:0007140,GO:0071547,GO:0016887,GO:0007141,GO:0030154,GO:0007275,GO:0003723,GO:0031047,GO:0007283,GO:0004004,GO:0005524	piRNA metabolic process|fertilization|nucleus|DNA methylation involved in gamete generation|negative regulation of transposition|cytoplasm|P granule|mitochondrion|RNA processing|male meiotic nuclear division|piP-body|ATPase activity|male meiosis I|cell differentiation|multicellular organism development|RNA binding|gene silencing by RNA|spermatogenesis|ATP-dependent RNA helicase activity|ATP bindi…
Tmem144	344.077	221.049	528.618	2.3914	1.25786	0.00123928	1	Up	4.08032	4.29387	6.38883	15.1195	9.77279	GeneID:361968,Genbank:XM_006232517.3,RGD:1565845	transmembrane protein 144		GO:0015144,GO:0016021,GO:0034219	carbohydrate transmembrane transporter activity|integral component of membrane|carbohydrate transmembrane transport
Tnfsf9	18.5282	25.988	7.33859	0.282384	-1.82427	0.0354201	1	Down	1.93323	1.25534	0.879004	0.371089	0.465288	GeneID:353218,Genbank:NM_181384.2,RGD:727974	tumor necrosis factor superfamily member 9		GO:0032813,GO:0005164,GO:0042104,GO:0005575,GO:0005615,GO:0005886,GO:0006955,GO:0007267,GO:0042127,GO:0010469,GO:0043011,GO:0016021,GO:0045585,GO:0032729,GO:0032735,GO:0003674,GO:0032755,GO:0005102,GO:0005125	tumor necrosis factor receptor superfamily binding|tumor necrosis factor receptor binding|positive regulation of activated T cell proliferation|cellular_component|extracellular space|plasma membrane|immune response|cell-cell signaling|regulation of cell proliferation|regulation of signaling receptor activity|myeloid dendritic cell differentiation|integral component of membrane|positive regulation…	rno04060	Cytokine-cytokine receptor interaction
Trim17	26.186	13.7954	44.7717	3.2454	1.6984	0.0122662	1	Up	0.852898	0.490893	0.34373	2.12831	1.85992	GeneID:64702,Genbank:NM_022798.2,RGD:69290	tripartite motif-containing 17		GO:0005622,GO:0006914,GO:0008270,GO:0030674,GO:0032880,GO:0051865,GO:0004842	intracellular|autophagy|zinc ion binding|protein binding, bridging|regulation of protein localization|protein autoubiquitination|ubiquitin-protein transferase activity
Tspan8	62.4663	44.6477	89.1941	1.99773	0.998364	0.0466545	1	Up	1.89352	1.68159	4.72618	6.53171	4.879	GeneID:171048,Genbank:NM_133526.1,RGD:621783	tetraspanin 8		GO:0007283,GO:0009986,GO:0010468,GO:0030195,GO:0005178,GO:0005887,GO:0007166	spermatogenesis|cell surface|regulation of gene expression|negative regulation of blood coagulation|integrin binding|integral component of plasma membrane|cell surface receptor signaling pathway
Ttll9	163.999	115.671	236.491	2.04451	1.03176	0.0141849	1	Up	2.66265	2.36991	3.60515	7.13122	5.33854	GeneID:311548,Genbank:XM_008762331.2,RGD:1359622	tubulin tyrosine ligase like 9		GO:0005929,GO:0006464,GO:0016874,GO:0005524,GO:0005737,GO:0005874	cilium|cellular protein modification process|ligase activity|ATP binding|cytoplasm|microtubule
Uevld	42.9836	28.2448	65.0919	2.30456	1.20449	0.036437	1	Up	0.559346	0.493739	0.531357	1.59207	1.02089	GeneID:691172,Genbank:XM_008759461.2,RGD:1587416	UEV and lactate/malate dehyrogenase domains		GO:0016616,GO:0019752,GO:0055114,GO:0005975,GO:0006464,GO:0015031	oxidoreductase activity, acting on the CH-OH group of donors, NAD or NADP as acceptor|carboxylic acid metabolic process|oxidation-reduction process|carbohydrate metabolic process|cellular protein modification process|protein transport
Vtn	334.02	250.116	459.875	1.83864	0.878643	0.0178476	1	Up	8.98621	8.07948	16.4293	18.822	24.1724	GeneID:29169,Genbank:NM_019156.2,RGD:3967	vitronectin		GO:0005783,GO:0005796,GO:0006898,GO:0006955,GO:0007160,GO:0008201,GO:0008283,GO:0035987,GO:0042802,GO:0010811,GO:0043231,GO:0010951,GO:0048237,GO:0048260,GO:0048709,GO:0050731,GO:0050840,GO:0051258,GO:0061302,GO:0005044,GO:0005178,GO:0005518,GO:0005576,GO:0005578,GO:0005604,GO:0005615,GO:0005737,GO:0014911,GO:0016477,GO:0030198,GO:0030247,GO:0031012,GO:0097421,GO:0032092,GO:0033627	endoplasmic reticulum|Golgi lumen|receptor-mediated endocytosis|immune response|cell-matrix adhesion|heparin binding|cell proliferation|endodermal cell differentiation|identical protein binding|positive regulation of cell-substrate adhesion|intracellular membrane-bounded organelle|negative regulation of endopeptidase activity|rough endoplasmic reticulum lumen|positive regulation of receptor-media…	rno04151,rno04512,rno04510,rno04610,rno05205,rno05165	PI3K-Akt signaling pathway|ECM-receptor interaction|Focal adhesion|Complement and coagulation cascades|Proteoglycans in cancer|Human papillomavirus infection
Wdr54	105.868	133.862	63.8787	0.4772	-1.06733	0.0288962	1	Down	1.04165	1.33926	2.19016	0.714815	0.814788	GeneID:500226,Genbank:NM_001109245.1,RGD:1561494	WD repeat domain 54
Wfikkn2	178.73	99.5356	297.521	2.98909	1.57971	0.000111124	0.288191	Up	1.91625	1.13673	1.56944	4.29643	5.55987	GeneID:287631,Genbank:XM_006247173.3,RGD:1305361	WAP, follistatin/kazal, immunoglobulin, kunitz and netrin domain containing 2		GO:0005615,GO:0007179,GO:0010951,GO:0030512,GO:0032091,GO:0043392,GO:0048019,GO:0048747,GO:0050431,GO:0060021,GO:1900116,GO:0001501,GO:0004867,GO:0005576	extracellular space|transforming growth factor beta receptor signaling pathway|negative regulation of endopeptidase activity|negative regulation of transforming growth factor beta receptor signaling pathway|negative regulation of protein binding|negative regulation of DNA binding|receptor antagonist activity|muscle fiber development|transforming growth factor beta binding|roof of mouth developmen…
Wnt9b	16.4051	7.75153	29.3855	3.79093	1.92255	0.0374815	1	Up	0.0544952	0.0849274	0.138049	0.530349	0.204608	GeneID:303586,Genbank:XM_017597331.1,RGD:1309574	wingless-type MMTV integration site family, member 9B		GO:0005578,GO:0005615,GO:0008150,GO:0009267,GO:0009786,GO:0010469,GO:0016055,GO:0060993,GO:0061038,GO:0030182,GO:0072003,GO:0030539,GO:0072038,GO:0072044,GO:0072046,GO:0072078,GO:0072164,GO:0072170,GO:0072174,GO:0001658,GO:0001701,GO:0001822,GO:0001932,GO:0003339,GO:0003674,GO:0005102,GO:0005109,GO:0005575,GO:0035150,GO:0039706,GO:0043085,GO:0045165,GO:0048018,GO:0048701,GO:0048754,GO:0072181,GO:…	proteinaceous extracellular matrix|extracellular space|biological_process|cellular response to starvation|regulation of asymmetric cell division|regulation of signaling receptor activity|Wnt signaling pathway|kidney morphogenesis|uterus morphogenesis|neuron differentiation|kidney rudiment formation|male genitalia development|mesenchymal stem cell maintenance involved in nephron morphogenesis|coll…	rno04310,rno04390,rno04150,rno04550,rno04916,rno05200,rno05205,rno05225,rno05226,rno05217,rno05224,rno04934,rno05166,rno05165	Wnt signaling pathway|Hippo signaling pathway|mTOR signaling pathway|Signaling pathways regulating pluripotency of stem cells|Melanogenesis|Pathways in cancer|Proteoglycans in cancer|Hepatocellular carcinoma|Gastric cancer|Basal cell carcinoma|Breast cancer|Cushing's syndrome|HTLV-I infection|Human papillomavirus infection
Zbtb40	476.079	369.523	635.912	1.7209	0.783164	0.0395225	1	Up	1.41318	1.22442	2.34672	3.53669	2.46359	GeneID:362635,Genbank:XM_006239232.3,RGD:1309866	zinc finger and BTB domain containing 40	ZBTB	GO:0005634,GO:0006974,GO:0003674,GO:0003676	nucleus|cellular response to DNA damage stimulus|molecular_function|nucleic acid binding
Zfp61	662.474	489.782	921.512	1.88147	0.911862	0.0158038	1	Up	7.63387	6.93444	7.2739	17.0196	12.4139	GeneID:499094,Genbank:XM_008758962.2,RGD:1563843	zinc finger protein 61	zf-C2H2	GO:0005634,GO:0006355,GO:0043565,GO:0046872,GO:0003676,GO:0003700,GO:0005622	nucleus|regulation of transcription, DNA-templated|sequence-specific DNA binding|metal ion binding|nucleic acid binding|DNA binding transcription factor activity|intracellular
