# Supplementary material for: Hippocampus RNA Sequencing of Pentylenetetrazole-Kindled Rats and Upon Treatment of Novel Chemical Q808
Source: Front Pharmacol. 2022 Mar 8;13:820508. doi: 10.3389/fphar.2022.820508 (PMC8957222; doi:10.3389/fphar.2022.820508)
Supplement: Supplementary file 5 [file Table6.XLSX]

## Sheet: Gene function-PTZ-Con.
Table S6. The detailed information of the gene functions.
gene_id	BaseMean	BaseMean_control_Control	BaseMean_case_Model	FoldChange	log2FoldChange	pValue	qValue	Regulation	Expression_S5_1	Expression_S5_2	Expression_S5_3	Expression_S6_3	Expression_S6_4	Expression_S6_7	Dbxref	product	Tf_Family	GO_id	GO_term	pathway	pathway_description
Acat2l1	60.7635	43.4124	78.1146	1.79936	0.847484	0.0499902	1	Up	2.80191	1.8714	1.55924	2.63498	4.21954	4.01632	GeneID:365096,Genbank:XM_003748697.4,RGD:1562948	acetyl-CoA acetyltransferase 2-like 1		GO:0016747	transferase activity, transferring acyl groups other than amino-acyl groups
Ace	361.906	497.495	226.317	0.454913	-1.13634	0.049123	1	Down	6.2373	8.34247	15.5429	3.80649	3.59749	6.13411	GeneID:24310,Genbank:NM_012544.1,RGD:2493	angiotensin I converting enzyme		GO:1903597,GO:1904045,GO:2000170,GO:0003084,GO:0003779,GO:0004175,GO:0004180,GO:0005615,GO:0005737,GO:0008144,GO:0005764,GO:0008217,GO:0005768,GO:0008233,GO:0008237,GO:0010608,GO:0010629,GO:0008238,GO:0010815,GO:0014910,GO:0016021,GO:0001666,GO:0032496,GO:0019233,GO:0001822,GO:0034616,GO:0030324,GO:0035814,GO:0031100,GO:0042310,GO:0002446,GO:0042447,GO:0003081,GO:0042493,GO:0060047,GO:0042755,GO:…	negative regulation of gap junction assembly|cellular response to aldosterone|positive regulation of peptidyl-cysteine S-nitrosylation|positive regulation of systemic arterial blood pressure|actin binding|endopeptidase activity|carboxypeptidase activity|extracellular space|cytoplasm|drug binding|lysosome|regulation of blood pressure|endosome|peptidase activity|metallopeptidase activity|posttransc…	rno04924,rno04614,rno05410,rno05142	Renin secretion|Renin-angiotensin system|Hypertrophic cardiomyopathy (HCM)|Chagas disease (American trypanosomiasis)
Acer2	461.45	249.03	673.87	2.70598	1.43615	5.70946e-06	0.0519989	Up	2.41432	2.46297	2.37578	7.40369	5.61178	5.98743	GeneID:313339,Genbank:XM_006238363.3,RGD:1304629	alkaline ceramidase 2		GO:0090285,GO:0005794,GO:0102121,GO:0006672,GO:0006919,GO:0008150,GO:0008284,GO:0010942,GO:0017040,GO:0030173,GO:0032526,GO:0033629,GO:0035690,GO:0001953,GO:0046512,GO:0003674,GO:0071633,GO:0005575	negative regulation of protein glycosylation in Golgi|Golgi apparatus|ceramidase activity|ceramide metabolic process|activation of cysteine-type endopeptidase activity involved in apoptotic process|biological_process|positive regulation of cell proliferation|positive regulation of cell death|N-acylsphingosine amidohydrolase activity|integral component of Golgi membrane|response to retinoic acid|n…	rno00600,rno04071	Sphingolipid metabolism|Sphingolipid signaling pathway
Acvr2a	851.108	1029.83	672.387	0.652912	-0.615039	0.0356466	1	Down	18.0247	19.9143	11.8025	9.68775	9.08388	13.1676	GeneID:29263,Genbank:XM_008761703.2,RGD:70911	activin A receptor type 2A		GO:0006468,GO:0007283,GO:0007368,GO:0007498,GO:0016362,GO:0017002,GO:0008584,GO:0009952,GO:0019838,GO:0023014,GO:0030165,GO:0034673,GO:0034711,GO:0030501,GO:0042713,GO:0043084,GO:0001702,GO:0048179,GO:0048185,GO:0043235,GO:0001934,GO:0004674,GO:0004675,GO:0004702,GO:0005524,GO:0048706,GO:0005737,GO:0050999,GO:0009966,GO:0009986,GO:0010033,GO:0010862,GO:0030509,GO:0015026,GO:0016021,GO:0030510,GO:…	protein phosphorylation|spermatogenesis|determination of left/right symmetry|mesoderm development|activin receptor activity, type II|activin-activated receptor activity|male gonad development|anterior/posterior pattern specification|growth factor binding|signal transduction by protein phosphorylation|PDZ domain binding|inhibin-betaglycan-ActRII complex|inhibin binding|positive regulation of bone …	rno04350,rno04060,rno04550,rno05418	TGF-beta signaling pathway|Cytokine-cytokine receptor interaction|Signaling pathways regulating pluripotency of stem cells|Fluid shear stress and atherosclerosis
Adipoq	10.9436	17.7283	4.1588	0.234585	-2.09182	0.0149252	1	Down	1.03921	1.15362	0.285869	0.131008	0.17014	0.276562	GeneID:246253,Genbank:NM_144744.3,RGD:628748	adiponectin, C1Q and collagen domain containing		GO:0050805,GO:0050873,GO:0051260,GO:0071944,GO:0051384,GO:0072659,GO:0051899,GO:0060081,GO:0090317,GO:1900121,GO:2000584,GO:1904706,GO:2000590,GO:1904753,GO:0005615,GO:0005783,GO:0006006,GO:0006635,GO:0010739,GO:0007584,GO:0010745,GO:0007623,GO:0010804,GO:0010875,GO:0031953,GO:0032270,GO:0010906,GO:0032720,GO:0032757,GO:0001666,GO:0034612,GO:0032869,GO:0001934,GO:0035690,GO:0005102,GO:0042493,GO:…	negative regulation of synaptic transmission|brown fat cell differentiation|protein homooligomerization|cell periphery|response to glucocorticoid|protein localization to plasma membrane|membrane depolarization|membrane hyperpolarization|negative regulation of intracellular protein transport|negative regulation of receptor binding|negative regulation of platelet-derived growth factor receptor-alph…	rno04152,rno04920,rno03320,rno04211,rno04930,rno04932	AMPK signaling pathway|Adipocytokine signaling pathway|PPAR signaling pathway|Longevity regulating pathway - mammal|Type II diabetes mellitus|Non-alcoholic fatty liver disease (NAFLD)
Adm	36.6021	17.9704	55.2339	3.07361	1.61994	0.00151603	1	Up	0.578511	0.345091	0.364693	1.29249	1.51938	0.959673	GeneID:25026,Genbank:XM_008759687.2,RGD:2047	adrenomedullin		GO:0005615,GO:0005737,GO:0007189,GO:0007204,GO:0007507,GO:0007565,GO:0007568,GO:0031623,GO:0008209,GO:0031700,GO:0008284,GO:0008285,GO:0032496,GO:0032868,GO:0035809,GO:0042475,GO:0097755,GO:0042594,GO:1990410,GO:0043065,GO:2001214,GO:0043116,GO:0001570,GO:0001666,GO:0001843,GO:0002026,GO:0002031,GO:0003073,GO:0005179,GO:0005515,GO:0009409,GO:0009611,GO:0010033,GO:0010460,GO:0010469,GO:0019933,GO:…	extracellular space|cytoplasm|adenylate cyclase-activating G-protein coupled receptor signaling pathway|positive regulation of cytosolic calcium ion concentration|heart development|female pregnancy|aging|receptor internalization|androgen metabolic process|adrenomedullin receptor binding|positive regulation of cell proliferation|negative regulation of cell proliferation|response to lipopolysacchar…	rno04270	Vascular smooth muscle contraction
Aim1l	25.3003	9.4741	41.1264	4.34093	2.118	0.00167061	1	Up	0.0451783	0.123651	0.148098	0.459432	0.579712	0.264511	GeneID:298543,Genbank:XM_008764189.2,RGD:1308621	absent in melanoma 1-like
Alas2	35.9605	22.7754	49.1455	2.15783	1.10958	0.030228	1	Up	0.972451	0.913432	0.641327	1.93634	1.81868	1.48908	GeneID:25748,Genbank:NM_013197.1,RGD:2084	5'-aminolevulinate synthase 2		GO:0070542,GO:0030218,GO:0006783,GO:0001666,GO:0097421,GO:0003870,GO:1901423,GO:0032025,GO:0006879,GO:0042493,GO:0005739,GO:0042541,GO:0007595,GO:0005743,GO:0010288,GO:0016594,GO:0050662,GO:0030170,GO:0005759,GO:0060135,GO:0006782	response to fatty acid|erythrocyte differentiation|heme biosynthetic process|response to hypoxia|liver regeneration|5-aminolevulinate synthase activity|response to benzene|response to cobalt ion|cellular iron ion homeostasis|response to drug|mitochondrion|hemoglobin biosynthetic process|lactation|mitochondrial inner membrane|response to lead ion|glycine binding|coenzyme binding|pyridoxal phosphat…	rno00260,rno00860	Glycine, serine and threonine metabolism|Porphyrin and chlorophyll metabolism
Alox15	14.0813	7.0906	21.072	2.97182	1.57135	0.0372611	1	Up	0.283573	0.143284	0.171614	0.655395	0.255348	0.863339	GeneID:81639,Genbank:XM_006246824.3,RGD:70493	arachidonate 15-lipoxygenase		GO:0005737,GO:0005811,GO:0005829,GO:0005886,GO:0030282,GO:0006646,GO:0030838,GO:0010811,GO:0031234,GO:0034116,GO:0046456,GO:0034976,GO:0047977,GO:0050473,GO:0035358,GO:0051120,GO:0051122,GO:0070374,GO:0001503,GO:0071277,GO:0002820,GO:0004052,GO:0005506,GO:0005546,GO:0016020,GO:0019369,GO:0019372,GO:0035963,GO:0019395,GO:0019870,GO:0042060,GO:0042383,GO:0042391,GO:1901074,GO:0043277,GO:2001303,GO:…	cytoplasm|lipid droplet|cytosol|plasma membrane|bone mineralization|phosphatidylethanolamine biosynthetic process|positive regulation of actin filament polymerization|positive regulation of cell-substrate adhesion|extrinsic component of cytoplasmic side of plasma membrane|positive regulation of heterotypic cell-cell adhesion|icosanoid biosynthetic process|response to endoplasmic reticulum stress|…	rno00590,rno00591,rno04216,rno04217,rno04726	Arachidonic acid metabolism|Linoleic acid metabolism|Ferroptosis|Necroptosis|Serotonergic synapse
Amy1a	5.75884	10.4858	1.03191	0.0984101	-3.34505	0.0133541	1	Down	0.728551	0.180453	0.432262	0.0396196	0.0385904	0.0501828	GeneID:24203,Genbank:NM_001010970.1,RGD:2113	amylase, alpha 1A (salivary)		GO:0005975,GO:0016160,GO:0043169,GO:0103025,GO:0004556,GO:0005615	carbohydrate metabolic process|amylase activity|cation binding|alpha-amylase activity (releasing maltohexaose)|alpha-amylase activity|extracellular space	rno00500,rno04973	Starch and sucrose metabolism|Carbohydrate digestion and absorption
Ankdd1b	19.4471	11.2964	27.5977	2.44306	1.28869	0.0430964	1	Up	0.17234	0.207335	0.446989	0.773867	0.642916	0.518925	GeneID:100359662,Genbank:XM_008760686.2,RGD:2325067	ankyrin repeat and death domain containing 1B
Arhgap20	1795.56	2231.44	1359.67	0.609324	-0.71472	0.0145826	1	Down	20.242	21.8902	22.0898	11.5849	9.88658	17.2063	GeneID:367085,Genbank:XM_006243047.3,RGD:1303160	Rho GTPase activating protein 20		GO:0017048,GO:0035023,GO:0043547,GO:0005096,GO:0007165	Rho GTPase binding|regulation of Rho protein signal transduction|positive regulation of GTPase activity|GTPase activator activity|signal transduction
Arl4a	511.511	383.644	639.378	1.66659	0.736899	0.0207915	1	Up	6.30578	7.55762	6.93176	8.41488	10.1055	15.7522	GeneID:29308,Genbank:XM_006240051.2,RGD:2152	ADP-ribosylation factor like GTPase 4A		GO:0005634,GO:0005654,GO:0005730,GO:0005829,GO:0005886,GO:0050873,GO:0005525	nucleus|nucleoplasm|nucleolus|cytosol|plasma membrane|brown fat cell differentiation|GTP binding
Aspa	528.993	380.879	677.107	1.77775	0.830053	0.00607547	1	Up	8.13575	6.66269	10.5797	15.6643	14.4905	13.3059	GeneID:79251,Genbank:XM_006246817.3,RGD:621693	aspartoacylase		GO:0016788,GO:0016811,GO:0019807,GO:0022010,GO:0042802,GO:0046872,GO:0048714,GO:0005634,GO:0005737,GO:0005829	hydrolase activity, acting on ester bonds|hydrolase activity, acting on carbon-nitrogen (but not peptide) bonds, in linear amides|aspartoacylase activity|central nervous system myelination|identical protein binding|metal ion binding|positive regulation of oligodendrocyte differentiation|nucleus|cytoplasm|cytosol	rno00250,rno00340	Alanine, aspartate and glutamate metabolism|Histidine metabolism
Atf3	80.3768	15.7522	145.001	9.20514	3.20244	0.0354509	1	Up	0.482883	0.469217	0.786781	4.94493	9.03089	0.695925	GeneID:25389,Genbank:NM_012912.2,RGD:2165	activating transcription factor 3	TF_bZIP	GO:0044212,GO:0006351,GO:0000978,GO:0045892,GO:0006357,GO:0045944,GO:0008284,GO:0000982,GO:0046982,GO:0001078,GO:0001709,GO:0003677,GO:0003700,GO:0010628,GO:0070373,GO:0030968,GO:0005634,GO:1902237,GO:0034198,GO:1903984,GO:0035914,GO:0005730,GO:0000122,GO:1990440,GO:0042802,GO:0000976,GO:1990622,GO:0042803,GO:0006094,GO:0000977	transcription regulatory region DNA binding|transcription, DNA-templated|RNA polymerase II proximal promoter sequence-specific DNA binding|negative regulation of transcription, DNA-templated|regulation of transcription by RNA polymerase II|positive regulation of transcription by RNA polymerase II|positive regulation of cell proliferation|transcription factor activity, RNA polymerase II proximal p…	rno05166	HTLV-I infection
Avil	26.3195	40.5582	12.0809	0.297865	-1.74727	0.0216987	1	Down	0.675842	0.608404	1.52791	0.280085	0.167882	0.382049	GeneID:79253,Genbank:NM_024401.2,RGD:620301	advillin		GO:0060271,GO:0005856,GO:0007010,GO:0007399,GO:0010976,GO:0030424,GO:0042995,GO:0043005,GO:0051015,GO:0051693,GO:0003779,GO:0005737	cilium assembly|cytoskeleton|cytoskeleton organization|nervous system development|positive regulation of neuron projection development|axon|cell projection|neuron projection|actin filament binding|actin filament capping|actin binding|cytoplasm
Avp	9.53754	2.11394	16.9611	8.02348	3.00423	0.0106597	1	Up	0.12007	0.505578	0.121107	1.77604	3.02733	0.843586	GeneID:24221,Genbank:NM_016992.2,RGD:2184	arginine vasopressin		GO:0006915,GO:0006939,GO:0007165,GO:0007204,GO:0007621,GO:0007625,GO:0007626,GO:0031895,GO:0008284,GO:0031896,GO:0010469,GO:0032849,GO:0010628,GO:0033138,GO:0033574,GO:0035094,GO:0035176,GO:0070528,GO:0035813,GO:0090201,GO:0042310,GO:0042538,GO:0001659,GO:0002125,GO:0003084,GO:0004672,GO:0004871,GO:0005184,GO:0005185,GO:0005515,GO:0005615,GO:0014049,GO:0014070,GO:0030141,GO:0030307,GO:0030425,GO:…	apoptotic process|smooth muscle contraction|signal transduction|positive regulation of cytosolic calcium ion concentration|negative regulation of female receptivity|grooming behavior|locomotory behavior|V1B vasopressin receptor binding|positive regulation of cell proliferation|V2 vasopressin receptor binding|regulation of signaling receptor activity|positive regulation of cellular pH reduction|po…	rno04072,rno04270,rno04962	Phospholipase D signaling pathway|Vascular smooth muscle contraction|Vasopressin-regulated water reabsorption
Bad	231.429	65.0327	397.826	6.11732	2.6129	2.63685e-08	0.000480303	Up	3.65204	4.1007	3.99056	27.5727	24.116	17.0344	GeneID:64639,Genbank:XM_006230896.3,RGD:620103	BCL2-associated agonist of cell death		GO:0005741,GO:0005829,GO:0006007,GO:0006915,GO:0006919,GO:0014070,GO:0007283,GO:0019050,GO:0008283,GO:0019221,GO:0008289,GO:0019901,GO:0019903,GO:0021987,GO:0030346,GO:0042981,GO:0032024,GO:0043065,GO:0043200,GO:0032355,GO:0043280,GO:0043281,GO:0043422,GO:0001666,GO:0046931,GO:0044342,GO:0001836,GO:0005515,GO:0046982,GO:0045471,GO:0005543,GO:0050679,GO:0005737,GO:0051384,GO:0005739,GO:0051592,GO:…	mitochondrial outer membrane|cytosol|glucose catabolic process|apoptotic process|activation of cysteine-type endopeptidase activity involved in apoptotic process|response to organic cyclic compound|spermatogenesis|suppression by virus of host apoptotic process|cell proliferation|cytokine-mediated signaling pathway|lipid binding|protein kinase binding|protein phosphatase binding|cerebral cortex de…	rno04014,rno04012,rno04370,rno04024,rno04022,rno04151,rno04140,rno04210,rno04510,rno04910,rno04919,rno04722,rno05200,rno05203,rno05210,rno05212,rno05225,rno05221,rno05220,rno05218,rno05211,rno05215,rno05213,rno05223,rno05010,rno05014,rno05152,rno05161,rno05160,rno05165,rno05145,rno01521,rno01524,rno01522	Ras signaling pathway|ErbB signaling pathway|VEGF signaling pathway|cAMP signaling pathway|cGMP - PKG signaling pathway|PI3K-Akt signaling pathway|Autophagy - animal|Apoptosis|Focal adhesion|Insulin signaling pathway|Thyroid hormone signaling pathway|Neurotrophin signaling pathway|Pathways in cancer|Viral carcinogenesis|Colorectal cancer|Pancreatic cancer|Hepatocellular carcinoma|Acute myeloid le…
Bcl11b	2623.89	3382.25	1865.53	0.551565	-0.858397	0.0466964	1	Down	18.9935	18.2948	34.5875	12.1004	9.84213	17.143	GeneID:314423,Genbank:NM_001277288.1,RGD:1311128	B-cell CLL/lymphoma 11B		GO:0006355,GO:0006366,GO:0007165,GO:0007275,GO:0007409,GO:0008285,GO:0009791,GO:0043066,GO:0010468,GO:0043368,GO:0010837,GO:0043565,GO:0019216,GO:0043588,GO:0044212,GO:0045664,GO:0045944,GO:0046632,GO:0000978,GO:0001077,GO:0003334,GO:0003382,GO:0003700,GO:0005622,GO:0005634,GO:0021773,GO:0021902,GO:0021953,GO:0022008,GO:0031077,GO:0033077,GO:0033153,GO:0048538,GO:0035701,GO:0071678,GO:0042475,GO:…	regulation of transcription, DNA-templated|transcription by RNA polymerase II|signal transduction|multicellular organism development|axonogenesis|negative regulation of cell proliferation|post-embryonic development|negative regulation of apoptotic process|regulation of gene expression|positive T cell selection|regulation of keratinocyte proliferation|sequence-specific DNA binding|regulation of li…	rno05202	Transcriptional misregulation in cancers
Bcl3	25.3888	8.69349	42.084	4.84086	2.27526	0.006328	1	Up	0.13862	0.133414	0.239688	0.78722	1.14124	0.394205	GeneID:680611,Genbank:NM_001109422.1,RGD:1589465	B-cell CLL/lymphoma 3		GO:0005654,GO:0005737,GO:0005829,GO:0005886,GO:0006351,GO:0033257,GO:0006974,GO:0042088,GO:0007249,GO:0042536,GO:0008134,GO:0042742,GO:0042771,GO:0042832,GO:0042981,GO:0043066,GO:0043231,GO:0045064,GO:0000060,GO:0002268,GO:0002315,GO:0002455,GO:0002467,GO:0003677,GO:0003700,GO:0005634,GO:0009615,GO:0010225,GO:0019730,GO:0030198,GO:0030330,GO:0030496,GO:0045082,GO:0032729,GO:0045415,GO:0032991,GO:…	nucleoplasm|cytoplasm|cytosol|plasma membrane|transcription, DNA-templated|Bcl3/NF-kappaB2 complex|cellular response to DNA damage stimulus|T-helper 1 type immune response|I-kappaB kinase/NF-kappaB signaling|negative regulation of tumor necrosis factor biosynthetic process|transcription factor binding|defense response to bacterium|intrinsic apoptotic signaling pathway in response to DNA damage by…	rno04668,rno04625	TNF signaling pathway|C-type lectin receptor signaling pathway
Bhlhe40	1348.6	835.571	1861.64	2.22798	1.15574	0.0197621	1	Up	26.8429	27.3606	19.0538	59.7711	63.5957	31.3629	GeneID:79431,Genbank:NM_053328.1,RGD:68439	basic helix-loop-helix family, member e40	bHLH	GO:0001191,GO:0003677,GO:0003705,GO:0003714,GO:0019904,GO:0005634,GO:0032922,GO:0005737,GO:0042803,GO:0043153,GO:0070888,GO:0043425,GO:0043426,GO:0000122,GO:0000981,GO:0001078,GO:0001102,GO:0006351,GO:0007399,GO:0007623,GO:0009416,GO:0043433,GO:0016604,GO:0045892,GO:0046982,GO:0048168	transcriptional repressor activity, RNA polymerase II transcription factor binding|DNA binding|transcription factor activity, RNA polymerase II distal enhancer sequence-specific binding|transcription corepressor activity|protein domain specific binding|nucleus|circadian regulation of gene expression|cytoplasm|protein homodimerization activity|entrainment of circadian clock by photoperiod|E-box bi…	rno04710	Circadian rhythm
Birc3	16.9602	8.9521	24.9683	2.7891	1.4798	0.0319153	1	Up	0.197029	0.106667	0.0709755	0.312257	0.392855	0.296633	GeneID:78971,Genbank:XM_006242503.3,RGD:621282	baculoviral IAP repeat-containing 3		GO:1902916,GO:0051291,GO:0016740,GO:0005634,GO:1990001,GO:0060544,GO:0031398,GO:2000378,GO:0060546,GO:0032991,GO:0005654,GO:0005737,GO:0005829,GO:0034121,GO:0070266,GO:0042326,GO:0006915,GO:0071356,GO:0042981,GO:0007283,GO:0090307,GO:0043027,GO:0009966,GO:0000910,GO:0043066,GO:0016567,GO:0004842,GO:1901222,GO:0045121	positive regulation of protein polyubiquitination|protein heterooligomerization|transferase activity|nucleus|inhibition of cysteine-type endopeptidase activity involved in apoptotic process|regulation of necroptotic process|positive regulation of protein ubiquitination|negative regulation of reactive oxygen species metabolic process|negative regulation of necroptotic process|protein-containing co…	rno04120,rno04064,rno04668,rno04210,rno04215,rno04217,rno04510,rno04621,rno05200,rno05202,rno05222,rno05145,rno01524	Ubiquitin mediated proteolysis|NF-kappa B signaling pathway|TNF signaling pathway|Apoptosis|Apoptosis - multiple species|Necroptosis|Focal adhesion|NOD-like receptor signaling pathway|Pathways in cancer|Transcriptional misregulation in cancers|Small cell lung cancer|Toxoplasmosis|Platinum drug resistance
Cacna1h	1772.3	2191.05	1353.55	0.617765	-0.69487	0.0197985	1	Down	19.2016	18.148	14.582	11.5784	10.3282	8.98816	GeneID:114862,Genbank:XM_017596953.1,RGD:68943	calcium voltage-gated channel subunit alpha1 H		GO:0005887,GO:0005891,GO:0005901,GO:0006816,GO:0008332,GO:0035725,GO:0035865,GO:0042383,GO:0042391,GO:0043204,GO:0045956,GO:0046872,GO:0070509,GO:0005244,GO:0005245,GO:0005248,GO:0005261,GO:0005634,GO:0005737,GO:0005886,GO:0016021,GO:0019228,GO:0019233,GO:0030425,GO:0032342,GO:0032870,GO:0034651,GO:0070588,GO:0086010,GO:0034765,GO:0097110,GO:0098662,GO:2000344	integral component of plasma membrane|voltage-gated calcium channel complex|caveola|calcium ion transport|low voltage-gated calcium channel activity|sodium ion transmembrane transport|cellular response to potassium ion|sarcolemma|regulation of membrane potential|perikaryon|positive regulation of calcium ion-dependent exocytosis|metal ion binding|calcium ion import|voltage-gated ion channel activi…	rno04010,rno04020,rno04925,rno04927,rno04713,rno04934	MAPK signaling pathway|Calcium signaling pathway|Aldosterone synthesis and secretion|Cortisol synthesis and secretion|Circadian entrainment|Cushing's syndrome
Calhm2	116.219	166.106	66.3331	0.399343	-1.3243	0.0490184	1	Down	8.12388	8.29363	2.43503	3.04667	1.27673	3.14101	GeneID:294019,Genbank:NM_001008306.1,RGD:1308276	calcium homeostasis modulator 2		GO:0098655,GO:0005261,GO:0005887,GO:0034220	cation transmembrane transport|cation channel activity|integral component of plasma membrane|ion transmembrane transport
Camk2d	602.936	386.661	819.212	2.11868	1.08317	0.0038848	1	Up	4.20352	5.82972	7.89649	9.27458	15.0702	12.3146	GeneID:24246,Genbank:XM_006233285.3,RGD:2263	calcium/calmodulin-dependent protein kinase II delta		GO:0004683,GO:0005515,GO:0005516,GO:0005524,GO:0005634,GO:0010666,GO:0005737,GO:0010880,GO:0010881,GO:0014704,GO:0014911,GO:0016529,GO:0018105,GO:0035022,GO:0042802,GO:0018107,GO:0042803,GO:0043005,GO:0043025,GO:0043194,GO:0044325,GO:0000082,GO:0070374,GO:0001666,GO:0086003,GO:0002028,GO:0098901,GO:0046777,GO:0003254,GO:0098909,GO:0004672,GO:1901844,GO:0004674,GO:1901897,GO:1902306,GO:1902514,GO:…	calmodulin-dependent protein kinase activity|protein binding|calmodulin binding|ATP binding|nucleus|positive regulation of cardiac muscle cell apoptotic process|cytoplasm|regulation of release of sequestered calcium ion into cytosol by sarcoplasmic reticulum|regulation of cardiac muscle contraction by regulation of the release of sequestered calcium ion|intercalated disc|positive regulation of sm…	rno04012,rno04310,rno04066,rno04020,rno04024,rno04114,rno04217,rno04911,rno04922,rno04912,rno04921,rno04916,rno04925,rno04261,rno04971,rno04725,rno04728,rno04720,rno04722,rno04740,rno04750,rno04360,rno04713,rno05200,rno05205,rno05214,rno05031,rno04934,rno05152	ErbB signaling pathway|Wnt signaling pathway|HIF-1 signaling pathway|Calcium signaling pathway|cAMP signaling pathway|Oocyte meiosis|Necroptosis|Insulin secretion|Glucagon signaling pathway|GnRH signaling pathway|Oxytocin signaling pathway|Melanogenesis|Aldosterone synthesis and secretion|Adrenergic signaling in cardiomyocytes|Gastric acid secretion|Cholinergic synapse|Dopaminergic synapse|Long-t…
Ccdc77	72.2845	51.7156	92.8534	1.79546	0.844356	0.0342642	1	Up	0.949427	0.589141	1.02483	1.78626	1.30489	1.3458	GeneID:312677,Genbank:XM_008763244.2,RGD:1310710	coiled-coil domain containing 77		GO:0005813	centrosome
Ccdc88b	83.113	107.385	58.8415	0.547951	-0.867881	0.0314174	1	Down	1.69926	1.44304	1.41148	0.712863	0.977226	0.702274	GeneID:293698,Genbank:XM_215206.10,RGD:1311475	coiled-coil domain containing 88B		GO:0008017,GO:0016020,GO:0030705,GO:0031122,GO:0042102,GO:0042832,GO:0050870,GO:0051959,GO:0001819,GO:0005737,GO:0005813	microtubule binding|membrane|cytoskeleton-dependent intracellular transport|cytoplasmic microtubule organization|positive regulation of T cell proliferation|defense response to protozoan|positive regulation of T cell activation|dynein light intermediate chain binding|positive regulation of cytokine production|cytoplasm|centrosome
Cck	2295.25	1623.34	2967.16	1.82781	0.870119	0.00421552	1	Up	106.116	108.47	54.2772	138.242	146.224	198.197	GeneID:25298,Genbank:NM_012829.2,RGD:2288	cholecystokinin		GO:0051901,GO:0042755,GO:0008284,GO:0001836,GO:0051930,GO:0010469,GO:0005179,GO:0043025,GO:0014049,GO:0043065,GO:0005184,GO:0005576,GO:0030424,GO:0005615,GO:0043194,GO:0006915,GO:0043195,GO:0030425,GO:0006919,GO:0043203,GO:0032099,GO:0007205,GO:0001662,GO:0043204,GO:0032461,GO:0007409,GO:0001764,GO:0050731	positive regulation of mitochondrial depolarization|eating behavior|positive regulation of cell proliferation|release of cytochrome c from mitochondria|regulation of sensory perception of pain|regulation of signaling receptor activity|hormone activity|neuronal cell body|positive regulation of glutamate secretion|positive regulation of apoptotic process|neuropeptide hormone activity|extracellular …	rno04080,rno04972	Neuroactive ligand-receptor interaction|Pancreatic secretion
Ccl2	4.03455	0.337616	7.73148	22.9002	4.51729	0.0114262	1	Up	0	0	0.0908305	0.915772	0.891982	0.105448	GeneID:24770,Genbank:NM_031530.1,RGD:3645	C-C motif chemokine ligand 2		GO:0071347,GO:0071354,GO:0071356,GO:0071392,GO:2000502,GO:0071398,GO:0071402,GO:0071403,GO:0002687,GO:0002693,GO:0005125,GO:0005576,GO:0005615,GO:0008009,GO:0005737,GO:0008201,GO:0005791,GO:0008347,GO:0008360,GO:0009408,GO:0009611,GO:0030593,GO:0009612,GO:0010332,GO:0031100,GO:0010469,GO:0031663,GO:0031727,GO:0032496,GO:0000165,GO:0043025,GO:0032570,GO:0001664,GO:0043200,GO:0032760,GO:0001666,GO:…	cellular response to interleukin-1|cellular response to interleukin-6|cellular response to tumor necrosis factor|cellular response to estradiol stimulus|negative regulation of natural killer cell chemotaxis|cellular response to fatty acid|cellular response to lipoprotein particle stimulus|cellular response to high density lipoprotein particle stimulus|positive regulation of leukocyte migration|po…	rno04668,rno04060,rno04621,rno04657,rno04062,rno05323,rno05418,rno04933,rno05164,rno05168,rno05144,rno05142	TNF signaling pathway|Cytokine-cytokine receptor interaction|NOD-like receptor signaling pathway|IL-17 signaling pathway|Chemokine signaling pathway|Rheumatoid arthritis|Fluid shear stress and atherosclerosis|AGE-RAGE signaling pathway in diabetic complications|Influenza A|Herpes simplex infection|Malaria|Chagas disease (American trypanosomiasis)
Ccl7	4.14371	0.670947	7.61647	11.3518	3.50485	0.028168	1	Up	0.0870395	0	0.0877916	0.482799	0.548634	0.917282	GeneID:287561,Genbank:NM_001007612.1,RGD:1359152	C-C motif chemokine ligand 7		GO:0071356,GO:0043547,GO:0006954,GO:0071361,GO:0048020,GO:0007010,GO:2000503,GO:0048245,GO:0007186,GO:0008009,GO:0008201,GO:0008360,GO:0010332,GO:0048247,GO:0010469,GO:0070098,GO:0030335,GO:0070374,GO:0030593,GO:0002548,GO:0071346,GO:0031726,GO:0005615,GO:0071347,GO:0031727	cellular response to tumor necrosis factor|positive regulation of GTPase activity|inflammatory response|cellular response to ethanol|CCR chemokine receptor binding|cytoskeleton organization|positive regulation of natural killer cell chemotaxis|eosinophil chemotaxis|G-protein coupled receptor signaling pathway|chemokine activity|heparin binding|regulation of cell shape|response to gamma radiation|…	rno04060,rno04657,rno04062	Cytokine-cytokine receptor interaction|IL-17 signaling pathway|Chemokine signaling pathway
Ccnf	161.374	70.6797	252.068	3.56635	1.83445	0.0325238	1	Up	1.2721	1.3391	1.83909	6.42897	6.77743	1.58889	GeneID:117524,Genbank:NM_001100474.1,RGD:67401	cyclin F		GO:0030054,GO:0005634,GO:0031146,GO:0005813,GO:0005814,GO:0010826,GO:0051301,GO:0016567,GO:0019005,GO:0000320,GO:0001890,GO:0004842	cell junction|nucleus|SCF-dependent proteasomal ubiquitin-dependent protein catabolic process|centrosome|centriole|negative regulation of centrosome duplication|cell division|protein ubiquitination|SCF ubiquitin ligase complex|re-entry into mitotic cell cycle|placenta development|ubiquitin-protein transferase activity
Cd99l2	126.04	171.491	80.5894	0.469932	-1.08947	0.0276476	1	Down	2.33588	4.03124	1.97445	1.2014	1.54051	1.0209	GeneID:171485,Genbank:XM_006251676.3,RGD:620896	CD99 molecule-like 2		GO:0009986,GO:0016021,GO:0050904,GO:2000391,GO:2000409,GO:0005886,GO:0005913,GO:0007155	cell surface|integral component of membrane|diapedesis|positive regulation of neutrophil extravasation|positive regulation of T cell extravasation|plasma membrane|cell-cell adherens junction|cell adhesion
Cdh3	34.9333	46.9191	22.9476	0.489089	-1.03183	0.0405078	1	Down	0.761419	1.15128	0.488726	0.399954	0.358399	0.385007	GeneID:116777,Genbank:XM_006255559.3,RGD:621089	cadherin 3		GO:0005886,GO:0005913,GO:0007043,GO:0007156,GO:0007275,GO:0042493,GO:0008092,GO:0042803,GO:0009986,GO:0043568,GO:0010628,GO:0044331,GO:0045296,GO:0048023,GO:0051796,GO:0060070,GO:0060901,GO:0098609,GO:0000902,GO:0001895,GO:0003674,GO:0005509,GO:0005737,GO:0010838,GO:0016021,GO:0016339,GO:0016342,GO:0022405,GO:0031424,GO:0032773,GO:1902910,GO:0032912,GO:0034332,GO:0042060	plasma membrane|cell-cell adherens junction|cell-cell junction assembly|homophilic cell adhesion via plasma membrane adhesion molecules|multicellular organism development|response to drug|cytoskeletal protein binding|protein homodimerization activity|cell surface|positive regulation of insulin-like growth factor receptor signaling pathway|positive regulation of gene expression|cell-cell adhesion …	rno04514	Cell adhesion molecules (CAMs)
Cdkn1a	422.263	212.87	631.655	2.96732	1.56916	0.029557	1	Up	8.15106	7.312	6.93465	24.2447	28.9761	9.04663	GeneID:114851,Genbank:NM_080782.3,RGD:69328	cyclin-dependent kinase inhibitor 1A		GO:0005634,GO:0005654,GO:0005730,GO:0005737,GO:0005829,GO:0006974,GO:0014070,GO:0006977,GO:0016310,GO:0006978,GO:0016604,GO:0007050,GO:0019901,GO:0019912,GO:0030308,GO:0044877,GO:0030332,GO:0030890,GO:0031100,GO:0045736,GO:0045860,GO:0046685,GO:0048146,GO:0000079,GO:1904030,GO:0048471,GO:0000082,GO:1904031,GO:0051384,GO:0000086,GO:2000134,GO:0051412,GO:0000307,GO:2000278,GO:0004693,GO:2000379,GO:…	nucleus|nucleoplasm|nucleolus|cytoplasm|cytosol|cellular response to DNA damage stimulus|response to organic cyclic compound|DNA damage response, signal transduction by p53 class mediator resulting in cell cycle arrest|phosphorylation|DNA damage response, signal transduction by p53 class mediator resulting in transcription of p21 class mediator|nuclear body|cell cycle arrest|protein kinase bindin…	rno04012,rno04630,rno04066,rno04068,rno04151,rno04110,rno04115,rno04218,rno04921,rno05200,rno05202,rno05206,rno05205,rno05203,rno05210,rno05212,rno05225,rno05226,rno05214,rno05216,rno05220,rno05217,rno05218,rno05211,rno05219,rno05215,rno05213,rno05224,rno05222,rno05223,rno04934,rno05166,rno05161,rno05160,rno05167,rno05169,rno05165,rno01524,rno01522	ErbB signaling pathway|Jak-STAT signaling pathway|HIF-1 signaling pathway|FoxO signaling pathway|PI3K-Akt signaling pathway|Cell cycle|p53 signaling pathway|Cellular senescence|Oxytocin signaling pathway|Pathways in cancer|Transcriptional misregulation in cancers|MicroRNAs in cancer|Proteoglycans in cancer|Viral carcinogenesis|Colorectal cancer|Pancreatic cancer|Hepatocellular carcinoma|Gastric c…
Cecr2	244.148	300.039	188.257	0.627442	-0.672445	0.0382172	1	Down	2.54868	2.54056	1.52143	1.38075	1.12408	1.55746	GeneID:500308,Genbank:XM_008763252.2,RGD:1564182	CECR2, histone acetyl-lysine reader		GO:0005719,GO:0007338,GO:0021915,GO:0031010,GO:0043044,GO:0060122,GO:0090102,GO:0090537,GO:0097194,GO:0001842,GO:0001843,GO:0005634	nuclear euchromatin|single fertilization|neural tube development|ISWI-type complex|ATP-dependent chromatin remodeling|inner ear receptor cell stereocilium organization|cochlea development|CERF complex|execution phase of apoptosis|neural fold formation|neural tube closure|nucleus
Cemip	1178.64	348.925	2008.35	5.75583	2.52502	0.039299	1	Up	2.83469	2.83133	1.15032	16.9609	17.8916	1.3972	GeneID:308797,Genbank:XM_218855.9,RGD:1305254	cell migration-inducing hyaluronan binding protein		GO:1900020,GO:0045334,GO:0030214,GO:0005540,GO:0046923,GO:0005737,GO:0005783,GO:0030335,GO:0005886,GO:0051281,GO:0030665,GO:0090314,GO:0007605,GO:0004415,GO:0032050,GO:0010800	positive regulation of protein kinase C activity|clathrin-coated endocytic vesicle|hyaluronan catabolic process|hyaluronic acid binding|ER retention sequence binding|cytoplasm|endoplasmic reticulum|positive regulation of cell migration|plasma membrane|positive regulation of release of sequestered calcium ion into cytosol|clathrin-coated vesicle membrane|positive regulation of protein targeting to…
Chst3	204.952	159.117	250.788	1.57612	0.65638	0.0444162	1	Up	0.85356	0.832629	1.67882	1.81493	1.56283	1.76576	GeneID:84468,Genbank:XM_006256427.3,RGD:620355	carbohydrate sulfotransferase 3		GO:0050698,GO:0005975,GO:0006790,GO:0051272,GO:0008459,GO:0014012,GO:0016021,GO:0030206,GO:0000139,GO:0001517,GO:0043029,GO:0005575	proteoglycan sulfotransferase activity|carbohydrate metabolic process|sulfur compound metabolic process|positive regulation of cellular component movement|chondroitin 6-sulfotransferase activity|peripheral nervous system axon regeneration|integral component of membrane|chondroitin sulfate biosynthetic process|Golgi membrane|N-acetylglucosamine 6-O-sulfotransferase activity|T cell homeostasis|cell…	rno00532	Glycosaminoglycan biosynthesis - chondroitin sulfate / dermatan sulfate
Clip4	233.818	294.066	173.57	0.590242	-0.760621	0.0219203	1	Down	8.27289	10.702	8.43955	5.37987	6.08987	4.01487	GeneID:298801,Genbank:NM_001013942.1,RGD:1311049	CAP-GLY domain containing linker protein family, member 4		GO:0043231	intracellular membrane-bounded organelle
Cnn2	45.6376	30.5988	60.6763	1.98296	0.987655	0.0341003	1	Up	2.43197	2.04805	2.0201	4.4305	4.70186	3.18278	GeneID:690976,Genbank:XM_006241038.3,RGD:1589807	calponin 2		GO:0010628,GO:0030097,GO:0030336,GO:0031032,GO:0032970,GO:0042060,GO:0042127,GO:0045296,GO:0050765,GO:0071260,GO:0001725,GO:0003779,GO:0005516	positive regulation of gene expression|hemopoiesis|negative regulation of cell migration|actomyosin structure organization|regulation of actin filament-based process|wound healing|regulation of cell proliferation|cadherin binding|negative regulation of phagocytosis|cellular response to mechanical stimulus|stress fiber|actin binding|calmodulin binding
Col18a1	363.364	445.752	280.976	0.630342	-0.665793	0.0341494	1	Down	5.13445	6.10783	7.31542	3.00884	3.36018	5.17448	GeneID:85251,Genbank:NM_053489.2,RGD:70936	collagen type XVIII alpha 1 chain		GO:0051599,GO:0005198,GO:2000353,GO:0005576,GO:0005604,GO:0005615,GO:0007155,GO:0008284,GO:0030198,GO:0030335,GO:0030938,GO:0031012,GO:0001525,GO:0001886,GO:0042493,GO:0003674	response to hydrostatic pressure|structural molecule activity|positive regulation of endothelial cell apoptotic process|extracellular region|basement membrane|extracellular space|cell adhesion|positive regulation of cell proliferation|extracellular matrix organization|positive regulation of cell migration|collagen type XVIII trimer|extracellular matrix|angiogenesis|endothelial cell morphogenesis|…	rno04974	Protein digestion and absorption
Col4a1	799.238	616.313	982.164	1.59361	0.672301	0.023872	1	Up	7.77252	6.02405	5.75053	10.65	11.0848	8.08869	GeneID:290905,Genbank:NM_001135009.1,RGD:1307148	collagen type IV alpha 1 chain		GO:0061333,GO:0005575,GO:0071230,GO:0005576,GO:0071711,GO:0005587,GO:0005604,GO:0005615,GO:0007420,GO:0007528,GO:0030855,GO:0031012,GO:0038063,GO:0048407,GO:0001569,GO:0048514,GO:0003674,GO:0061304,GO:0005201	renal tubule morphogenesis|cellular_component|cellular response to amino acid stimulus|extracellular region|basement membrane organization|collagen type IV trimer|basement membrane|extracellular space|brain development|neuromuscular junction development|epithelial cell differentiation|extracellular matrix|collagen-activated tyrosine kinase receptor signaling pathway|platelet-derived growth factor…	rno04151,rno04512,rno04510,rno04926,rno04974,rno05200,rno05222,rno04933,rno05165,rno05146	PI3K-Akt signaling pathway|ECM-receptor interaction|Focal adhesion|Relaxin signaling pathway|Protein digestion and absorption|Pathways in cancer|Small cell lung cancer|AGE-RAGE signaling pathway in diabetic complications|Human papillomavirus infection|Amoebiasis
Coro6	201.032	139.398	262.667	1.88429	0.914023	0.0069127	1	Up	2.04132	2.45582	3.54925	4.27758	4.95424	5.53187	GeneID:245982,Genbank:XM_006246888.3,RGD:708560	coronin 6		GO:0015629,GO:0030036,GO:0051015	actin cytoskeleton|actin cytoskeleton organization|actin filament binding
Cort	58.1162	39.8904	76.342	1.91379	0.936436	0.0368006	1	Up	7.21653	7.69794	4.04382	8.89542	13.5741	12.7694	GeneID:25305,Genbank:NM_012835.1,RGD:2383	cortistatin		GO:0010469,GO:0001664,GO:0031297,GO:0003682,GO:0003690,GO:0005184,GO:0036297,GO:0043240,GO:0005576,GO:0006312,GO:0045187,GO:0007193,GO:0000712,GO:0071821,GO:0007218	regulation of signaling receptor activity|G-protein coupled receptor binding|replication fork processing|chromatin binding|double-stranded DNA binding|neuropeptide hormone activity|interstrand cross-link repair|Fanconi anaemia nuclear complex|extracellular region|mitotic recombination|regulation of circadian sleep/wake cycle, sleep|adenylate cyclase-inhibiting G-protein coupled receptor signaling…	rno04080	Neuroactive ligand-receptor interaction
Csf2rb	21.8031	11.1641	32.4422	2.90594	1.53901	0.013392	1	Up	0.364068	0.245277	0.195847	0.628273	1.02721	0.568415	GeneID:171081,Genbank:NM_133555.1,RGD:620189	colony stimulating factor 2 receptor beta common subunit		GO:0005886,GO:0016021,GO:0019221,GO:0032496,GO:0003674,GO:0004896,GO:0005575	plasma membrane|integral component of membrane|cytokine-mediated signaling pathway|response to lipopolysaccharide|molecular_function|cytokine receptor activity|cellular_component	rno04630,rno04060,rno04210,rno05200	Jak-STAT signaling pathway|Cytokine-cytokine receptor interaction|Apoptosis|Pathways in cancer
Cux2	608.544	338.341	878.747	2.59722	1.37697	1.52383e-05	0.0925217	Up	3.10421	4.0351	2.20018	5.86885	8.34375	9.5403	GeneID:288665,Genbank:XM_017598302.1,RGD:1305967	cut-like homeobox 2	CUT	GO:0048193,GO:0000977,GO:0050775,GO:0050890,GO:0000978,GO:0001078,GO:0003677,GO:0005634,GO:0051965,GO:0006351,GO:0061003,GO:0007275,GO:0071310,GO:0007614,GO:2000463,GO:0010628,GO:0000122,GO:0043565,GO:0045892,GO:0000139	Golgi vesicle transport|RNA polymerase II regulatory region sequence-specific DNA binding|positive regulation of dendrite morphogenesis|cognition|RNA polymerase II proximal promoter sequence-specific DNA binding|transcriptional repressor activity, RNA polymerase II proximal promoter sequence-specific DNA binding|DNA binding|nucleus|positive regulation of synapse assembly|transcription, DNA-templa…
Dapk1	1467.9	1783.95	1151.85	0.645675	-0.631119	0.0312385	1	Down	15.0957	19.089	15.9917	10.6576	9.37254	11.5992	GeneID:306722,Genbank:XM_008771441.2,RGD:1311629	death associated protein kinase 1		GO:0043280,GO:0005524,GO:0046777,GO:0005737,GO:0071346,GO:0005886,GO:0006468,GO:0006915,GO:0008625,GO:0010508,GO:0071447,GO:0015629,GO:0097190,GO:0017075,GO:1902042,GO:0017148,GO:2000310,GO:0035556,GO:0004672,GO:0042802,GO:0004683,GO:0043066,GO:0005516	positive regulation of cysteine-type endopeptidase activity involved in apoptotic process|ATP binding|protein autophosphorylation|cytoplasm|cellular response to interferon-gamma|plasma membrane|protein phosphorylation|apoptotic process|extrinsic apoptotic signaling pathway via death domain receptors|positive regulation of autophagy|cellular response to hydroperoxide|actin cytoskeleton|apoptotic s…	rno04140,rno05200,rno05219	Autophagy - animal|Pathways in cancer|Bladder cancer
Des	58.6935	39.5049	77.882	1.97145	0.979258	0.032594	1	Up	1.03629	1.79994	0.94725	2.12563	1.72048	3.60245	GeneID:64362,Genbank:NM_022531.1,RGD:620686	desmin		GO:0097512,GO:0042383,GO:0014704,GO:0005634,GO:0042802,GO:0030018,GO:0005737,GO:0043292,GO:0005856,GO:0005882,GO:0005911,GO:0005916,GO:0045098,GO:0045109,GO:0031594,GO:0005921,GO:0008092,GO:0005198,GO:0045111	cardiac myofibril|sarcolemma|intercalated disc|nucleus|identical protein binding|Z disc|cytoplasm|contractile fiber|cytoskeleton|intermediate filament|cell-cell junction|fascia adherens|type III intermediate filament|intermediate filament organization|neuromuscular junction|gap junction|cytoskeletal protein binding|structural molecule activity|intermediate filament cytoskeleton	rno05410,rno05412,rno05414	Hypertrophic cardiomyopathy (HCM)|Arrhythmogenic right ventricular cardiomyopathy (ARVC)|Dilated cardiomyopathy (DCM)
Dgkh	2577.74	3198.79	1956.69	0.611698	-0.709107	0.0168278	1	Down	11.5316	10.6022	10.1696	6.44365	6.45392	6.20985	GeneID:361076,Genbank:XM_008770918.2,RGD:1561955	diacylglycerol kinase, eta		GO:0005737,GO:0005768,GO:0007205,GO:0016310,GO:0035556,GO:0046473,GO:0051259,GO:0003951,GO:0004143,GO:0005524	cytoplasm|endosome|protein kinase C-activating G-protein coupled receptor signaling pathway|phosphorylation|intracellular signal transduction|phosphatidic acid metabolic process|protein complex oligomerization|NAD+ kinase activity|diacylglycerol kinase activity|ATP binding	rno00561,rno00564,rno04070,rno04072,rno05231	Glycerolipid metabolism|Glycerophospholipid metabolism|Phosphatidylinositol signaling system|Phospholipase D signaling pathway|Choline metabolism in cancer
Dmp1	9.13625	1.28859	16.9839	13.1802	3.7203	0.00129289	1	Up	0.0384671	0.0107982	0	0.189665	0.311745	0.105102	GeneID:25312,Genbank:XM_008769995.2,RGD:2508	dentin matrix acidic phosphoprotein 1		GO:0005737,GO:0010811,GO:0030198,GO:0030500,GO:0030544,GO:0031214,GO:0050840,GO:0070173,GO:0001503,GO:0005578,GO:0005634	cytoplasm|positive regulation of cell-substrate adhesion|extracellular matrix organization|regulation of bone mineralization|Hsp70 protein binding|biomineral tissue development|extracellular matrix binding|regulation of enamel mineralization|ossification|proteinaceous extracellular matrix|nucleus
Doc2a	373.321	248.158	498.484	2.00873	1.00629	0.00219036	1	Up	5.27221	7.28706	4.81698	8.15258	11.3896	14.811	GeneID:65031,Genbank:XM_017589688.1,RGD:620518	double C2 domain alpha		GO:0043005,GO:0005730,GO:0048791,GO:0070382,GO:0005764,GO:0005886,GO:0006906,GO:0016079,GO:0017158,GO:0019905,GO:0030054,GO:0005509,GO:0030276,GO:0005544,GO:0030672,GO:0005634	neuron projection|nucleolus|calcium ion-regulated exocytosis of neurotransmitter|exocytic vesicle|lysosome|plasma membrane|vesicle fusion|synaptic vesicle exocytosis|regulation of calcium ion-dependent exocytosis|syntaxin binding|cell junction|calcium ion binding|clathrin binding|calcium-dependent phospholipid binding|synaptic vesicle membrane|nucleus
Dpp10	995.461	741.309	1249.61	1.68569	0.753336	0.0355957	1	Up	5.2887	7.6913	10.9098	9.28669	12.1062	18.4006	GeneID:363972,Genbank:XM_017598873.1,RGD:1306427	dipeptidylpeptidase 10		GO:0072659,GO:0006508,GO:1901379,GO:0008076,GO:0008150,GO:0008236,GO:0008239,GO:0015459,GO:1903078,GO:0016020,GO:0044325,GO:0005515,GO:0005886	protein localization to plasma membrane|proteolysis|regulation of potassium ion transmembrane transport|voltage-gated potassium channel complex|biological_process|serine-type peptidase activity|dipeptidyl-peptidase activity|potassium channel regulator activity|positive regulation of protein localization to plasma membrane|membrane|ion channel binding|protein binding|plasma membrane
Dpp4	26.0943	11.6744	40.5142	3.47033	1.79507	0.0241602	1	Up	0.130076	0.109542	0.262399	0.240506	0.520573	0.98158	GeneID:25253,Genbank:NM_012789.1,RGD:2515	dipeptidylpeptidase 4		GO:0002709,GO:0004252,GO:0005102,GO:0005518,GO:0008239,GO:0005783,GO:0005794,GO:0008284,GO:0005886,GO:0009986,GO:0030139,GO:0031258,GO:0031295,GO:0010716,GO:0033632,GO:0001618,GO:0043542,GO:0035641,GO:0001662,GO:0036343,GO:0045121,GO:0001666,GO:0046581,GO:0002020,GO:0046718,GO:0051234,GO:0071438,GO:0006508,GO:0007155,GO:0008236,GO:0016021,GO:0016324,GO:0030027,GO:0042110,GO:0042277,GO:0042802,GO:…	regulation of T cell mediated immunity|serine-type endopeptidase activity|signaling receptor binding|collagen binding|dipeptidyl-peptidase activity|endoplasmic reticulum|Golgi apparatus|positive regulation of cell proliferation|plasma membrane|cell surface|endocytic vesicle|lamellipodium membrane|T cell costimulation|negative regulation of extracellular matrix disassembly|regulation of cell-cell …	rno04974	Protein digestion and absorption
Efhd2	2749.16	2137.57	3360.75	1.57223	0.65281	0.0262651	1	Up	71.1406	73.5479	66.6467	106.585	115.368	98.325	GeneID:298609,Genbank:NM_001031648.1,RGD:1307585	EF-hand domain family, member D2		GO:0005509,GO:0045121,GO:0045296	calcium ion binding|membrane raft|cadherin binding
Egr3	7898.1	2094.22	13702	6.54277	2.7099	0.0379301	1	Up	22.4338	23.8289	58.9546	258.497	349.257	24.0142	GeneID:25148,Genbank:XM_006252240.3,RGD:2545	early growth response 3	zf-C2H2	GO:0006351,GO:0007274,GO:0007422,GO:0033089,GO:0035767,GO:0035924,GO:0043066,GO:0043565,GO:0044344,GO:0045586,GO:0045944,GO:0001938,GO:0046872,GO:0002042,GO:0005634	transcription, DNA-templated|neuromuscular synaptic transmission|peripheral nervous system development|positive regulation of T cell differentiation in thymus|endothelial cell chemotaxis|cellular response to vascular endothelial growth factor stimulus|negative regulation of apoptotic process|sequence-specific DNA binding|cellular response to fibroblast growth factor stimulus|regulation of gamma-d…	rno04625,rno05203,rno05161	C-type lectin receptor signaling pathway|Viral carcinogenesis|Hepatitis B
Eif4ebp1	114.144	85.8965	142.391	1.6577	0.729187	0.0497595	1	Up	7.88757	6.92211	6.36458	11.5136	10.3173	12.3472	GeneID:116636,Genbank:NM_053857.2,RGD:620259	eukaryotic translation initiation factor 4E binding protein 1		GO:0045947,GO:0031333,GO:0005515,GO:0051721,GO:0031369,GO:0005634,GO:0071456,GO:0031929,GO:0005737,GO:0071549,GO:0005829,GO:0008190,GO:1990928,GO:0032991,GO:0045471,GO:0008286,GO:0045931,GO:0030324,GO:0000082,GO:0030371,GO:0002192,GO:0002931	negative regulation of translational initiation|negative regulation of protein complex assembly|protein binding|protein phosphatase 2A binding|translation initiation factor binding|nucleus|cellular response to hypoxia|TOR signaling|cytoplasm|cellular response to dexamethasone stimulus|cytosol|eukaryotic initiation factor 4E binding|response to amino acid starvation|protein-containing complex|resp…	rno03013,rno04012,rno04066,rno04151,rno04152,rno04150,rno04218,rno04910,rno04211,rno05231,rno05221,rno05165,rno01521	RNA transport|ErbB signaling pathway|HIF-1 signaling pathway|PI3K-Akt signaling pathway|AMPK signaling pathway|mTOR signaling pathway|Cellular senescence|Insulin signaling pathway|Longevity regulating pathway - mammal|Choline metabolism in cancer|Acute myeloid leukemia|Human papillomavirus infection|EGFR tyrosine kinase inhibitor resistance
Elk3	275.342	212.635	338.05	1.58981	0.668857	0.0418387	1	Up	3.56932	3.60704	3.29875	4.71177	5.60591	5.87081	GeneID:362871,Genbank:NM_001108743.1,RGD:1307764	ELK3, ETS-domain protein	ETS	GO:0006366,GO:0001525,GO:0030154,GO:0003677,GO:0032422,GO:0003700,GO:0003714,GO:0005634,GO:0005654,GO:0042060,GO:0043565,GO:0005737,GO:0045892,GO:0005739,GO:0045893,GO:0000978,GO:0045944,GO:0006355,GO:0000981,GO:0006357,GO:0001077	transcription by RNA polymerase II|angiogenesis|cell differentiation|DNA binding|purine-rich negative regulatory element binding|DNA binding transcription factor activity|transcription corepressor activity|nucleus|nucleoplasm|wound healing|sequence-specific DNA binding|cytoplasm|negative regulation of transcription, DNA-templated|mitochondrion|positive regulation of transcription, DNA-templated|R…
Emp1	108.499	64.7161	152.281	2.35307	1.23454	0.00113442	1	Up	1.98579	1.67231	1.23258	3.43629	4.26402	3.36869	GeneID:25314,Genbank:XM_008763369.2,RGD:2552	epithelial membrane protein 1		GO:0008150,GO:0008219,GO:0016021,GO:0032060,GO:0003674,GO:0005886	biological_process|cell death|integral component of membrane|bleb assembly|molecular_function|plasma membrane
Enpp2	4523.13	5604.37	3441.89	0.614143	-0.703354	0.0143693	1	Down	162.266	151.604	107.306	82.2186	60.3073	113.394	GeneID:84050,Genbank:NM_057104.2,RGD:69298	ectonucleotide pyrophosphatase/phosphodiesterase 2		GO:0005509,GO:0005615,GO:0005737,GO:0030334,GO:0005794,GO:0006644,GO:0034638,GO:0006898,GO:0044849,GO:0045765,GO:2000394,GO:0046872,GO:0047391,GO:0048714,GO:0001953,GO:0003676,GO:0004528,GO:0004551,GO:0004622,GO:0005044,GO:0006935,GO:0006955,GO:0008270,GO:0008284,GO:0009395,GO:0050731,GO:0010634,GO:0051894,GO:0030247,GO:0060326,GO:0071276,GO:0071392,GO:0090305,GO:1900026,GO:1903165	calcium ion binding|extracellular space|cytoplasm|regulation of cell migration|Golgi apparatus|phospholipid metabolic process|phosphatidylcholine catabolic process|receptor-mediated endocytosis|estrous cycle|regulation of angiogenesis|positive regulation of lamellipodium morphogenesis|metal ion binding|alkylglycerophosphoethanolamine phosphodiesterase activity|positive regulation of oligodendrocy…	rno00565	Ether lipid metabolism
Epha10	431.164	319.915	542.412	1.69549	0.761698	0.0341855	1	Up	3.24015	2.68095	4.8565	6.07471	6.88605	4.4574	GeneID:298528,Genbank:XM_017593293.1,RGD:1562679	EPH receptor A10		GO:0031434,GO:0004871,GO:0033674,GO:0004888,GO:0043005,GO:0005005,GO:0005524,GO:0005737,GO:0005887,GO:0043066,GO:0043235,GO:0006468,GO:0043410,GO:0007275,GO:0048013,GO:0009968,GO:0004709,GO:0070374,GO:0016021,GO:0004713,GO:0030154,GO:0004714	mitogen-activated protein kinase kinase binding|signal transducer activity|positive regulation of kinase activity|transmembrane signaling receptor activity|neuron projection|transmembrane-ephrin receptor activity|ATP binding|cytoplasm|integral component of plasma membrane|negative regulation of apoptotic process|receptor complex|protein phosphorylation|positive regulation of MAPK cascade|multicel…
Epha8	920.874	1250.12	591.625	0.473253	-1.07932	0.0325963	1	Down	24.9003	20.3711	10.8117	12.076	7.58288	5.71817	GeneID:60589,Genbank:XM_008764322.1,RGD:708543	Eph receptor A8		GO:0005524,GO:0005737,GO:0005887,GO:0006929,GO:0030155,GO:0031175,GO:0007155,GO:0031434,GO:0031901,GO:0033628,GO:0043552,GO:0033674,GO:0046777,GO:0048013,GO:0004709,GO:0004713,GO:0004714,GO:0070374,GO:0004871,GO:0004888,GO:0005004,GO:0005005,GO:0007275,GO:0007411,GO:0009968,GO:0016322,GO:0043005,GO:0018108,GO:0030154,GO:0043066,GO:0043235,GO:0043410,GO:0071372	ATP binding|cytoplasm|integral component of plasma membrane|substrate-dependent cell migration|regulation of cell adhesion|neuron projection development|cell adhesion|mitogen-activated protein kinase kinase binding|early endosome membrane|regulation of cell adhesion mediated by integrin|positive regulation of phosphatidylinositol 3-kinase activity|positive regulation of kinase activity|protein au…	rno04360	Axon guidance
Eqtn	71.9546	38.0302	105.879	2.78408	1.4772	0.014588	1	Up	0.435352	0.0890379	0.181918	0.534717	0.397621	1.02685	GeneID:500502,Genbank:XM_017593576.1,RGD:1563332	equatorin		GO:0007342,GO:0002080,GO:0016021,GO:0060478,GO:0002081,GO:0005634,GO:0005737,GO:0005769,GO:0005886,GO:0006897,GO:0002079	fusion of sperm to egg plasma membrane involved in single fertilization|acrosomal membrane|integral component of membrane|acrosomal vesicle exocytosis|outer acrosomal membrane|nucleus|cytoplasm|early endosome|plasma membrane|endocytosis|inner acrosomal membrane
Exph5	153.401	85.8578	220.943	2.57336	1.36366	0.00707597	1	Up	0.415151	0.812009	0.472769	1.08331	1.86915	1.25452	GeneID:315663,Genbank:XM_236272.7,RGD:1560308	exophilin 5		GO:0071985,GO:0005768,GO:0006886,GO:0017137,GO:0045921,GO:0050714,GO:0003334	multivesicular body sorting pathway|endosome|intracellular protein transport|Rab GTPase binding|positive regulation of exocytosis|positive regulation of protein secretion|keratinocyte development
Faap100	159.027	204.073	113.981	0.558529	-0.840297	0.0164862	1	Down	3.03914	2.82335	2.39183	1.42372	1.43582	1.62776	GeneID:303742,Genbank:XM_017597757.1,RGD:1306926	Fanconi anemia core complex associated protein 100		GO:0005829,GO:0006281,GO:0043240,GO:0045111,GO:0005654	cytosol|DNA repair|Fanconi anaemia nuclear complex|intermediate filament cytoskeleton|nucleoplasm	rno03460	Fanconi anemia pathway
Fam124a	311.512	383.276	239.748	0.625523	-0.676865	0.0326408	1	Down	6.39167	6.64668	6.14071	3.19616	3.37129	5.27267	GeneID:691938,Genbank:XM_001080220.6,RGD:1593344	family with sequence similarity 124 member A
Fam156b	45.7039	62.7159	28.692	0.457492	-1.12818	0.0182862	1	Down	0.62344	0.996198	1.3544	0.487689	0.431837	0.393091	GeneID:683684,Genbank:XM_006256809.3,RGD:1584469	family with sequence similarity 156, member B		GO:0005635,GO:0035064	nuclear envelope|methylated histone binding
Fam46b	5.40249	0.865794	9.93918	11.4798	3.52103	0.0396744	1	Up	0	0.103534	0	0.151544	0.701134	0.287922	GeneID:313019,Genbank:NM_001107907.2,RGD:1308967	family with sequence similarity 46, member B		GO:0016779	nucleotidyltransferase activity
Fap	35.4471	10.1089	60.7853	6.01306	2.5881	0.0260936	1	Up	0.0612655	0.361159	0.494359	1.8974	2.75838	0.466309	GeneID:192203,Genbank:NM_138850.1,RGD:621253	fibroblast activation protein, alpha		GO:1902362,GO:0045177,GO:0005178,GO:1903054,GO:0045178,GO:0005615,GO:0051603,GO:0005886,GO:0006508,GO:0008233,GO:0008236,GO:0008239,GO:0060244,GO:0009986,GO:0071158,GO:0010710,GO:0071438,GO:0010716,GO:0071850,GO:0030027,GO:0002020,GO:0097325,GO:0042803,GO:0004175,GO:1900119,GO:0043542,GO:0004252	melanocyte apoptotic process|apical part of cell|integrin binding|negative regulation of extracellular matrix organization|basal part of cell|extracellular space|proteolysis involved in cellular protein catabolic process|plasma membrane|proteolysis|peptidase activity|serine-type peptidase activity|dipeptidyl-peptidase activity|negative regulation of cell proliferation involved in contact inhibiti…
Fbl	733.557	491.893	975.221	1.98259	0.987385	0.0374783	1	Up	32.4738	26.9467	27.4753	59.603	70.0513	33.2899	GeneID:292747,Genbank:NM_001025643.1,RGD:1305542	fibrillarin		GO:1990258,GO:0015030,GO:0001650,GO:0001651,GO:0001652,GO:1990259,GO:0003723,GO:0005515,GO:0005634,GO:0005654,GO:0016074,GO:0005694,GO:0031167,GO:0005730,GO:0031428,GO:0032040,GO:0000494,GO:0048254,GO:0008150,GO:0001094,GO:0051117,GO:0008649	histone glutamine methylation|Cajal body|fibrillar center|dense fibrillar component|granular component|histone-glutamine methyltransferase activity|RNA binding|protein binding|nucleus|nucleoplasm|snoRNA metabolic process|chromosome|rRNA methylation|nucleolus|box C/D snoRNP complex|small-subunit processome|box C/D snoRNA 3'-end processing|snoRNA localization|biological_process|TFIID-class transcri…	rno03008	Ribosome biogenesis in eukaryotes
Fbxw7	2377.37	1639.3	3115.44	1.90047	0.926354	0.0159315	1	Up	12.6196	13.9469	10.9314	23.9394	27.6587	16.3307	GeneID:100360914,Genbank:XM_002729089.5,RGD:2321145	F-box and WD repeat domain containing 7		GO:0005783,GO:0005794,GO:0006355,GO:0006974,GO:0007062,GO:0007219,GO:0016567,GO:0042802,GO:0019005,GO:0043161,GO:0030324,GO:0045741,GO:0030332,GO:0048471,GO:0050816,GO:0050821,GO:0051443,GO:0070374,GO:0090049,GO:0097027,GO:0001570,GO:0003700,GO:0004842,GO:0005634,GO:0005654,GO:0005730,GO:0005737,GO:0005739,GO:0030674,GO:0031146,GO:0031398,GO:0031625,GO:0031648,GO:1901800,GO:0032876,GO:1903026,GO:…	endoplasmic reticulum|Golgi apparatus|regulation of transcription, DNA-templated|cellular response to DNA damage stimulus|sister chromatid cohesion|Notch signaling pathway|protein ubiquitination|identical protein binding|SCF ubiquitin ligase complex|proteasome-mediated ubiquitin-dependent protein catabolic process|lung development|positive regulation of epidermal growth factor-activated receptor …	rno04120	Ubiquitin mediated proteolysis
Fhl2	415.758	278.49	553.026	1.9858	0.989719	0.00978002	1	Up	5.1811	4.78394	5.33785	9.57968	12.1467	7.21526	GeneID:63839,Genbank:XM_017596617.1,RGD:61963	four and a half LIM domains 2		GO:0043066,GO:0003712,GO:0005515,GO:0045892,GO:0005634,GO:0006351,GO:0006357,GO:0008134,GO:0046872,GO:0055014,GO:0009725,GO:0055015,GO:0030018,GO:0060347,GO:0000122,GO:0031430,GO:0042802,GO:0001649	negative regulation of apoptotic process|transcription cofactor activity|protein binding|negative regulation of transcription, DNA-templated|nucleus|transcription, DNA-templated|regulation of transcription by RNA polymerase II|transcription factor binding|metal ion binding|atrial cardiac muscle cell development|response to hormone|ventricular cardiac muscle cell development|Z disc|heart trabecula…	rno04380	Osteoclast differentiation
Fhod3	429.528	296.576	562.479	1.89657	0.923395	0.0210893	1	Up	1.95079	3.32806	5.80137	4.85191	6.85649	8.93089	GeneID:100360334,Genbank:XM_017600803.1,RGD:2322319	formin homology 2 domain containing 3		GO:0045214,GO:0051639,GO:0055003,GO:0005865,GO:0030017,GO:0030837	sarcomere organization|actin filament network formation|cardiac myofibril assembly|striated muscle thin filament|sarcomere|negative regulation of actin filament polymerization
Filip1l	117.223	77.027	157.418	2.04368	1.03117	0.022888	1	Up	0.28666	0.318045	0.436	0.37859	0.803066	0.900446	GeneID:304020,Genbank:XM_017598112.1,RGD:1565927	filamin A interacting protein 1-like
Flna	816.069	584.712	1047.43	1.79135	0.841048	0.00541657	1	Up	4.35768	4.11984	5.80516	6.0201	9.17316	9.71437	GeneID:293860,Genbank:XM_006229569.3,RGD:1560614	filamin A		GO:0005730,GO:0005737,GO:0005802,GO:0005829,GO:0005884,GO:0005886,GO:0021987,GO:0005903,GO:0030018,GO:0005911,GO:0030036,GO:0007195,GO:0030334,GO:0030426,GO:0030863,GO:0031267,GO:0043066,GO:0031523,GO:0043113,GO:0031532,GO:0043198,GO:0031852,GO:0043433,GO:0044319,GO:0044325,GO:0044877,GO:0001525,GO:0060271,GO:0045022,GO:0001664,GO:0071526,GO:0045184,GO:0001837,GO:0072659,GO:0045216,GO:0001974,GO:…	nucleolus|cytoplasm|trans-Golgi network|cytosol|actin filament|plasma membrane|cerebral cortex development|brush border|Z disc|cell-cell junction|actin cytoskeleton organization|adenylate cyclase-inhibiting dopamine receptor signaling pathway|regulation of cell migration|growth cone|cortical cytoskeleton|small GTPase binding|negative regulation of apoptotic process|Myb complex|receptor clustering…	rno04010,rno04510,rno05205,rno05132	MAPK signaling pathway|Focal adhesion|Proteoglycans in cancer|Salmonella infection
Flrt3	477.921	619.071	336.771	0.543994	-0.878336	0.00498723	1	Down	14.4307	16.4197	14.7558	10.1033	5.92686	8.14353	GeneID:366205,Genbank:NM_001126291.1,RGD:1566005	fibronectin leucine rich transmembrane protein 3		GO:0005789,GO:0005829,GO:0005886,GO:0005887,GO:0008543,GO:0005911,GO:0005925,GO:0014069,GO:0019221,GO:0030054,GO:0030425,GO:0048598,GO:0031175,GO:0048678,GO:0031410,GO:0050808,GO:0050919,GO:0051965,GO:0003345,GO:0060322,GO:0004860,GO:0005104,GO:0005615,GO:0005737,GO:0006469,GO:0007411,GO:0007416,GO:0042734,GO:0042803,GO:0007507,GO:0043679,GO:0044295,GO:0097060,GO:0045499,GO:0098742,GO:0046426,GO:…	endoplasmic reticulum membrane|cytosol|plasma membrane|integral component of plasma membrane|fibroblast growth factor receptor signaling pathway|cell-cell junction|focal adhesion|postsynaptic density|cytokine-mediated signaling pathway|cell junction|dendrite|embryonic morphogenesis|neuron projection development|response to axon injury|cytoplasmic vesicle|synapse organization|negative chemotaxis|p…
Flt4	43.0949	27.2177	58.9721	2.16668	1.11549	0.0195814	1	Up	0.402942	0.380053	0.520222	0.774828	1.05948	0.887043	GeneID:114110,Genbank:NM_053652.1,RGD:621737	fms-related tyrosine kinase 4		GO:0001946,GO:0002040,GO:0003016,GO:0005737,GO:0004709,GO:0004713,GO:0005886,GO:0004714,GO:0005887,GO:0007275,GO:0007585,GO:0019903,GO:0008284,GO:0030154,GO:0009968,GO:0030307,GO:0010575,GO:0031434,GO:0033674,GO:0035924,GO:0036328,GO:0001570,GO:0043235,GO:0001934,GO:0043410,GO:0001938,GO:0038084,GO:0046330,GO:0001944,GO:0046777,GO:0001945,GO:0070374,GO:0090037,GO:0048010,GO:0004871,GO:0004888,GO:…	lymphangiogenesis|sprouting angiogenesis|respiratory system process|cytoplasm|MAP kinase kinase kinase activity|protein tyrosine kinase activity|plasma membrane|transmembrane receptor protein tyrosine kinase activity|integral component of plasma membrane|multicellular organism development|respiratory gaseous exchange|protein phosphatase binding|positive regulation of cell proliferation|cell diffe…	rno04014,rno04015,rno04010,rno04151,rno04060,rno04510,rno05200,rno05224	Ras signaling pathway|Rap1 signaling pathway|MAPK signaling pathway|PI3K-Akt signaling pathway|Cytokine-cytokine receptor interaction|Focal adhesion|Pathways in cancer|Breast cancer
Fn1	770.61	537.171	1004.05	1.86914	0.902378	0.00329537	1	Up	4.28791	4.90928	4.223	7.91263	8.0181	8.43409	GeneID:25661,Genbank:XM_006245154.3,RGD:2624	fibronectin 1		GO:0005178,GO:0005201,GO:0005515,GO:0005576,GO:0005577,GO:0007044,GO:0007155,GO:0005578,GO:0007160,GO:0007161,GO:0008022,GO:0016324,GO:0016504,GO:0008201,GO:0008284,GO:0018149,GO:0019899,GO:0030198,GO:0001503,GO:0042493,GO:0030335,GO:0001525,GO:0042802,GO:0031012,GO:0001775,GO:0001932,GO:0043066,GO:0002020,GO:0045340,GO:0045773,GO:0002931,GO:0070372,GO:0048146,GO:0005102,GO:0071222,GO:0071288,GO:…	integrin binding|extracellular matrix structural constituent|protein binding|extracellular region|fibrinogen complex|cell-substrate junction assembly|cell adhesion|proteinaceous extracellular matrix|cell-matrix adhesion|calcium-independent cell-matrix adhesion|protein C-terminus binding|apical plasma membrane|peptidase activator activity|heparin binding|positive regulation of cell proliferation|p…	rno04151,rno04512,rno04510,rno04810,rno05200,rno05205,rno05222,rno04933,rno05100,rno05165,rno05146	PI3K-Akt signaling pathway|ECM-receptor interaction|Focal adhesion|Regulation of actin cytoskeleton|Pathways in cancer|Proteoglycans in cancer|Small cell lung cancer|AGE-RAGE signaling pathway in diabetic complications|Bacterial invasion of epithelial cells|Human papillomavirus infection|Amoebiasis
Fndc9	24.8376	12.9747	36.7004	2.82862	1.5001	0.0119209	1	Up	0.369446	0.66114	0.745276	1.2808	1.99604	1.5682	GeneID:100362205,Genbank:XM_003750803.4,RGD:2318580	fibronectin type III domain containing 9		GO:0016021	integral component of membrane
Folr1	110.59	172.068	49.1121	0.285423	-1.80883	0.0440107	1	Down	10.5947	10.5548	1.81894	1.95893	1.46148	3.11472	GeneID:171049,Genbank:XM_017588711.1,RGD:71032	folate receptor 1		GO:0061713,GO:0031362,GO:0005542,GO:0061714,GO:0071231,GO:0031526,GO:0005634,GO:0005903,GO:0008144,GO:0008517,GO:0046655,GO:0046658,GO:0015884,GO:0048678,GO:0016323,GO:0051870,GO:0016324,GO:0001947,GO:0060828,GO:0017015,GO:0003147,GO:0061626,GO:0031103,GO:0003253	anterior neural tube closure|anchored component of external side of plasma membrane|folic acid binding|folic acid receptor activity|cellular response to folic acid|brush border membrane|nucleus|brush border|drug binding|folic acid transmembrane transporter activity|folic acid metabolic process|anchored component of plasma membrane|folic acid transport|response to axon injury|basolateral plasma me…	rno04144,rno01523	Endocytosis|Antifolate resistance
Fut4	45.4473	59.6186	31.276	0.524602	-0.930706	0.0460245	1	Down	0.957347	1.00031	1.1802	0.491695	0.255425	0.913424	GeneID:60670,Genbank:NM_022219.3,RGD:619954	fucosyltransferase 4		GO:0009986,GO:0016021,GO:0032580,GO:0036065,GO:0046920,GO:0071944,GO:0000139,GO:0006486,GO:0008417	cell surface|integral component of membrane|Golgi cisterna membrane|fucosylation|alpha-(1->3)-fucosyltransferase activity|cell periphery|Golgi membrane|protein glycosylation|fucosyltransferase activity	rno00515,rno00601	Mannose type O-glycan biosyntheis|Glycosphingolipid biosynthesis - lacto and neolacto series
Fxyd6	917.745	651.166	1184.32	1.81877	0.862965	0.00529691	1	Up	19.0351	30.3712	26.4588	34.8316	47.5258	52.4537	GeneID:63847,Genbank:XM_008766171.2,RGD:69315	FXYD domain-containing ion transport regulator 6		GO:0016021,GO:0017080,GO:0034220,GO:2000649,GO:0005216,GO:0005886,GO:0005887	integral component of membrane|sodium channel regulator activity|ion transmembrane transport|regulation of sodium ion transmembrane transporter activity|ion channel activity|plasma membrane|integral component of plasma membrane
Gadd45b	735.501	213.172	1257.83	5.90055	2.56085	0.0449957	1	Up	9.02359	8.23517	7.89871	50.8614	78.3193	7.44762	GeneID:299626,Genbank:XM_006240888.3,RGD:1309080	growth arrest and DNA-damage-inducible, beta		GO:0005634,GO:0005737,GO:0006469,GO:0043065,GO:0046330,GO:0051726,GO:1900745,GO:0000185,GO:0000186	nucleus|cytoplasm|negative regulation of protein kinase activity|positive regulation of apoptotic process|positive regulation of JNK cascade|regulation of cell cycle|positive regulation of p38MAPK cascade|activation of MAPKKK activity|activation of MAPKK activity	rno04010,rno04064,rno04068,rno04110,rno04210,rno04115,rno04218,rno05200,rno05202,rno05210,rno05212,rno05225,rno05226,rno05214,rno05216,rno05220,rno05217,rno05218,rno05213,rno05224,rno05222,rno05223	MAPK signaling pathway|NF-kappa B signaling pathway|FoxO signaling pathway|Cell cycle|Apoptosis|p53 signaling pathway|Cellular senescence|Pathways in cancer|Transcriptional misregulation in cancers|Colorectal cancer|Pancreatic cancer|Hepatocellular carcinoma|Gastric cancer|Glioma|Thyroid cancer|Chronic myeloid leukemia|Basal cell carcinoma|Melanoma|Endometrial cancer|Breast cancer|Small cell lung…
Gadd45g	305.304	127.839	482.769	3.77639	1.91701	0.027226	1	Up	10.1481	6.31185	8.76398	28.3906	46.8251	13.6694	GeneID:291005,Genbank:NM_001077640.1,RGD:1311796	growth arrest and DNA-damage-inducible, gamma		GO:1900745,GO:0005634,GO:0005737,GO:0006469,GO:0006915,GO:0007275,GO:0030154,GO:0042802,GO:0043065,GO:0046330,GO:0000185,GO:0051726,GO:0000186	positive regulation of p38MAPK cascade|nucleus|cytoplasm|negative regulation of protein kinase activity|apoptotic process|multicellular organism development|cell differentiation|identical protein binding|positive regulation of apoptotic process|positive regulation of JNK cascade|activation of MAPKKK activity|regulation of cell cycle|activation of MAPKK activity	rno04010,rno04068,rno04110,rno04210,rno04115,rno04218,rno05200,rno05202,rno05210,rno05212,rno05225,rno05226,rno05214,rno05216,rno05220,rno05217,rno05218,rno05213,rno05224,rno05222,rno05223	MAPK signaling pathway|FoxO signaling pathway|Cell cycle|Apoptosis|p53 signaling pathway|Cellular senescence|Pathways in cancer|Transcriptional misregulation in cancers|Colorectal cancer|Pancreatic cancer|Hepatocellular carcinoma|Gastric cancer|Glioma|Thyroid cancer|Chronic myeloid leukemia|Basal cell carcinoma|Melanoma|Endometrial cancer|Breast cancer|Small cell lung cancer|Non-small cell lung c…
Gdf10	102.912	160.327	45.4961	0.283771	-1.8172	0.022035	1	Down	6.72147	6.73347	1.67079	1.53138	0.831855	1.90237	GeneID:79216,Genbank:NM_024375.1,RGD:621512	growth differentiation factor 10		GO:0045668,GO:0030509,GO:0005125,GO:0031012,GO:0005160,GO:0045669,GO:0005615,GO:0048468,GO:0008083,GO:0010469,GO:0042698,GO:0010862,GO:0060395,GO:0042981,GO:0071559,GO:0043408,GO:0045444,GO:0001649,GO:0021549,GO:0030278	negative regulation of osteoblast differentiation|BMP signaling pathway|cytokine activity|extracellular matrix|transforming growth factor beta receptor binding|positive regulation of osteoblast differentiation|extracellular space|cell development|growth factor activity|regulation of signaling receptor activity|ovulation cycle|positive regulation of pathway-restricted SMAD protein phosphorylation|…
Gem	83.3391	48.373	118.305	2.44569	1.29024	0.0460142	1	Up	1.51264	1.17587	2.89494	2.76097	6.39132	3.86042	GeneID:297902,Genbank:NM_001106637.1,RGD:1307386	GTP binding protein overexpressed in skeletal muscle		GO:0005525,GO:0005634,GO:0007165,GO:0009898,GO:0019003,GO:0030496,GO:0051233,GO:0051276,GO:0051310,GO:0072686,GO:0000278,GO:0000287,GO:0003924	GTP binding|nucleus|signal transduction|cytoplasmic side of plasma membrane|GDP binding|midbody|spindle midzone|chromosome organization|metaphase plate congression|mitotic spindle|mitotic cell cycle|magnesium ion binding|GTPase activity
Gpr4	176.596	104.151	249.041	2.39115	1.2577	0.0121943	1	Up	2.00916	1.64173	2.50806	4.46887	6.26944	3.21451	GeneID:308408,Genbank:XM_006228418.1,RGD:1311604	G protein-coupled receptor 4		GO:0007186,GO:0010447,GO:0016525,GO:0035025,GO:0051482,GO:0060055,GO:0072144,GO:0004930,GO:0005887	G-protein coupled receptor signaling pathway|response to acidic pH|negative regulation of angiogenesis|positive regulation of Rho protein signal transduction|positive regulation of cytosolic calcium ion concentration involved in phospholipase C-activating G-protein coupled signaling pathway|angiogenesis involved in wound healing|glomerular mesangial cell development|G-protein coupled receptor act…
Gpr63	468.384	608.737	328.03	0.538871	-0.891989	0.0423989	1	Down	3.02665	2.87143	5.46591	1.62545	2.21085	2.08823	GeneID:297952,Genbank:XM_017593231.1,RGD:1306460	G protein-coupled receptor 63		GO:0005829,GO:0005886,GO:0007186,GO:0016021,GO:0043235,GO:0004930,GO:0005634	cytosol|plasma membrane|G-protein coupled receptor signaling pathway|integral component of membrane|receptor complex|G-protein coupled receptor activity|nucleus
Grm8	121.399	90.4678	152.33	1.68381	0.751727	0.0431963	1	Up	0.563246	1.15691	1.96761	1.75264	2.01637	2.28427	GeneID:60590,Genbank:XM_017592857.1,RGD:619858	glutamate metabotropic receptor 8		GO:1901214,GO:0035249,GO:0007216,GO:0004930,GO:0042734,GO:0007268,GO:0043005,GO:0005886,GO:0005887,GO:0007186,GO:0008066,GO:0007193,GO:0043025,GO:0007196,GO:0045211,GO:0046928,GO:0001642,GO:0050966,GO:0016021,GO:0051966,GO:0019233	regulation of neuron death|synaptic transmission, glutamatergic|G-protein coupled glutamate receptor signaling pathway|G-protein coupled receptor activity|presynaptic membrane|chemical synaptic transmission|neuron projection|plasma membrane|integral component of plasma membrane|G-protein coupled receptor signaling pathway|glutamate receptor activity|adenylate cyclase-inhibiting G-protein coupled …	rno04072,rno04080,rno04724	Phospholipase D signaling pathway|Neuroactive ligand-receptor interaction|Glutamatergic synapse
Grp	103.18	67.5604	138.799	2.05445	1.03875	0.0448446	1	Up	5.35323	9.90431	0.899914	9.59801	11.0285	11.8721	GeneID:171101,Genbank:NM_133570.5,RGD:621740	gastrin releasing peptide		GO:0007218,GO:0010469,GO:0034774,GO:0035176,GO:0036343,GO:0043207,GO:0090277,GO:1900738,GO:0005184,GO:0005615	neuropeptide signaling pathway|regulation of signaling receptor activity|secretory granule lumen|social behavior|psychomotor behavior|response to external biotic stimulus|positive regulation of peptide hormone secretion|positive regulation of phospholipase C-activating G-protein coupled receptor signaling pathway|neuropeptide hormone activity|extracellular space	rno04080	Neuroactive ligand-receptor interaction
Gtpbp6	25.5031	9.97352	41.0328	4.11417	2.0406	0.0401727	1	Up	0.53619	0.33866	0.450686	2.60242	2.05199	0.418573	GeneID:363931,Genbank:NM_001135840.1,RGD:1305954	GTP binding protein 6 (putative)		GO:0005525,GO:0005737,GO:0043022	GTP binding|cytoplasm|ribosome binding
Gypc	100.427	55.7584	145.096	2.60222	1.37975	0.000255245	0.77488	Up	0.645818	0.387161	0.783885	1.8215	1.50806	1.19202	GeneID:364837,Genbank:NM_001013233.1,RGD:1310295	glycophorin C (Gerbich blood group)		GO:0007156,GO:0007157,GO:0008037,GO:0016020,GO:0030863,GO:0038023,GO:0042803,GO:0050839,GO:0005102,GO:0005887,GO:0005913	homophilic cell adhesion via plasma membrane adhesion molecules|heterophilic cell-cell adhesion via plasma membrane cell adhesion molecules|cell recognition|membrane|cortical cytoskeleton|signaling receptor activity|protein homodimerization activity|cell adhesion molecule binding|signaling receptor binding|integral component of plasma membrane|cell-cell adherens junction	rno05144	Malaria
Havcr2	89.521	64.5591	114.483	1.77331	0.826441	0.0342211	1	Up	0.936337	0.906805	1.14905	1.42829	1.82681	1.90046	GeneID:363578,Genbank:XM_006246171.3,RGD:1305233	hepatitis A virus cellular receptor 2		GO:0003674,GO:0005769,GO:0006954,GO:0008150,GO:0009986,GO:0010629,GO:0032732,GO:0016021,GO:0032753,GO:0030054,GO:0032815,GO:0030886,GO:0034138,GO:0034154,GO:0034162,GO:0042102,GO:1901224,GO:0042130,GO:1904469,GO:0043032,GO:2000521,GO:0045087,GO:2001189,GO:0001772,GO:0001819,GO:0002250,GO:0002281,GO:0002519,GO:0002652,GO:0002826,GO:0002838,GO:0002859,GO:0032088,GO:0032480,GO:0032687,GO:0032689,GO:…	molecular_function|early endosome|inflammatory response|biological_process|cell surface|negative regulation of gene expression|positive regulation of interleukin-1 production|integral component of membrane|positive regulation of interleukin-4 production|cell junction|negative regulation of natural killer cell activation|negative regulation of myeloid dendritic cell activation|toll-like receptor 3…
Hbb	1859.69	1371.18	2348.2	1.71254	0.776134	0.0259912	1	Up	212.989	148.359	100.101	312.638	178.833	280.843	GeneID:24440,Genbank:NM_033234.1,RGD:2783	hemoglobin subunit beta		GO:0042744,GO:0019825,GO:0005506,GO:0043209,GO:0020037,GO:0005615,GO:0048821,GO:0030097,GO:0005833,GO:0051291,GO:0006749,GO:0010942,GO:0030492,GO:0010999,GO:0031720,GO:0015671,GO:0070293,GO:0031721,GO:0098869,GO:0031722,GO:0004601,GO:0031838,GO:0005344,GO:0042542	hydrogen peroxide catabolic process|oxygen binding|iron ion binding|myelin sheath|heme binding|extracellular space|erythrocyte development|hemopoiesis|hemoglobin complex|protein heterooligomerization|glutathione metabolic process|positive regulation of cell death|hemoglobin binding|regulation of eIF2 alpha phosphorylation by heme|haptoglobin binding|oxygen transport|renal absorption|hemoglobin al…	rno05144,rno05143	Malaria|African trypanosomiasis
Hey1	207.905	256.508	159.303	0.621046	-0.687229	0.0435948	1	Down	15.5077	15.1997	18.9278	9.87903	9.09434	11.0633	GeneID:155437,Genbank:XM_017590595.1,RGD:621403	hes-related family bHLH transcription factor with YRPW motif 1	bHLH	GO:0003181,GO:0003184,GO:0003190,GO:0003198,GO:0003199,GO:0003203,GO:0003208,GO:0036304,GO:0003222,GO:0042803,GO:0003674,GO:0043565,GO:0003700,GO:0045607,GO:0045665,GO:0045669,GO:0045746,GO:0072049,GO:0045892,GO:0072050,GO:0045944,GO:0072087,GO:0046982,GO:0090162,GO:2000678,GO:2000820,GO:2001212,GO:0000122,GO:0000983,GO:0000989,GO:0001078,GO:0001525,GO:0001568,GO:0001570,GO:0002076,GO:0003151,GO:…	atrioventricular valve morphogenesis|pulmonary valve morphogenesis|atrioventricular valve formation|epithelial to mesenchymal transition involved in endocardial cushion formation|endocardial cushion to mesenchymal transition involved in heart valve formation|endocardial cushion morphogenesis|cardiac ventricle morphogenesis|umbilical cord morphogenesis|ventricular trabecula myocardium morphogenesi…	rno05200,rno05224,rno05165	Pathways in cancer|Breast cancer|Human papillomavirus infection
Heyl	341.893	266.454	417.332	1.56624	0.647307	0.0456036	1	Up	3.13656	3.86054	4.92801	5.03265	4.94265	8.51102	GeneID:313575,Genbank:NM_001107977.1,RGD:1305022	hes-related family bHLH transcription factor with YRPW motif-like	bHLH	GO:0072014,GO:0045666,GO:0006366,GO:0000989,GO:2000824,GO:0045892,GO:0007219,GO:0001077,GO:0045944,GO:0010629,GO:0001106,GO:0046982,GO:0003151,GO:0003181,GO:0003184,GO:0003198,GO:0014031,GO:0003203,GO:0050683,GO:0032835,GO:0003208,GO:0060317,GO:0035914,GO:0003700,GO:0060412,GO:0035939,GO:0003714,GO:0000122,GO:0060766,GO:0042803,GO:0005634,GO:0000979,GO:0071773,GO:0043565,GO:0005737,GO:0000983	proximal tubule development|positive regulation of neuron differentiation|transcription by RNA polymerase II|transcription factor activity, transcription factor binding|negative regulation of androgen receptor activity|negative regulation of transcription, DNA-templated|Notch signaling pathway|transcriptional activator activity, RNA polymerase II proximal promoter sequence-specific DNA binding|po…	rno05200,rno05224,rno05165	Pathways in cancer|Breast cancer|Human papillomavirus infection
Hivep1	343.995	260.204	427.787	1.64405	0.717251	0.04734	1	Up	1.65232	2.31425	2.74549	3.36059	4.36961	2.82074	GeneID:117140,Genbank:NM_001105751.1,RGD:727847	human immunodeficiency virus type I enhancer binding protein 1	zf-C2H2	GO:0003676,GO:0003677,GO:0005634,GO:0005654,GO:0005739,GO:0006357,GO:0016604,GO:0045892,GO:0071837,GO:0000122,GO:0000980,GO:0001206	nucleic acid binding|DNA binding|nucleus|nucleoplasm|mitochondrion|regulation of transcription by RNA polymerase II|nuclear body|negative regulation of transcription, DNA-templated|HMG box domain binding|negative regulation of transcription by RNA polymerase II|RNA polymerase II distal enhancer sequence-specific DNA binding|transcriptional repressor activity, RNA polymerase II distal enhancer seq…
Hmga1	1089.2	769.584	1408.82	1.83062	0.872336	0.0333388	1	Up	21.4681	20.4637	24.1017	37.1295	50.0325	27.7436	GeneID:117062,Genbank:XM_006256158.3,RGD:628699	high mobility group AT-hook 1	HMGI/HMGY	GO:0005634,GO:0006284,GO:0006355,GO:0006366,GO:0007283,GO:0042974,GO:0008134,GO:0042975,GO:0008285,GO:0045892,GO:0045893,GO:0045944,GO:0046965,GO:0001077,GO:0001158,GO:0001205,GO:0003680,GO:0003682,GO:0003700,GO:0003906,GO:0009615,GO:0019899,GO:0030374,GO:0035985,GO:0051575,GO:0035986,GO:0090402,GO:0090575,GO:2000774	nucleus|base-excision repair|regulation of transcription, DNA-templated|transcription by RNA polymerase II|spermatogenesis|retinoic acid receptor binding|transcription factor binding|peroxisome proliferator activated receptor binding|negative regulation of cell proliferation|negative regulation of transcription, DNA-templated|positive regulation of transcription, DNA-templated|positive regulation…
Hmgcr	1923.19	1255.38	2591	2.06391	1.04538	0.0317107	1	Up	17.6788	17.1468	20.4173	31.5367	50.1194	26.6357	GeneID:25675,Genbank:XM_006231826.3,RGD:2803	3-hydroxy-3-methylglutaryl-CoA reductase		GO:0007568,GO:0007584,GO:0008284,GO:0008299,GO:0008542,GO:0010142,GO:0044255,GO:0010664,GO:0045445,GO:0010666,GO:0045471,GO:0015936,GO:0048643,GO:0048661,GO:0050662,GO:0051262,GO:0051721,GO:0055114,GO:0061045,GO:0004420,GO:0005778,GO:0005783,GO:0005789,GO:0006695,GO:0006743,GO:0016021,GO:0016126,GO:0032874,GO:0042282,GO:0042803,GO:0061179,GO:0043066,GO:0070374,GO:0043231,GO:0070402,GO:0043407,GO:…	aging|response to nutrient|positive regulation of cell proliferation|isoprenoid biosynthetic process|visual learning|farnesyl diphosphate biosynthetic process, mevalonate pathway|cellular lipid metabolic process|negative regulation of striated muscle cell apoptotic process|myoblast differentiation|positive regulation of cardiac muscle cell apoptotic process|response to ethanol|coenzyme A metaboli…	rno00900,rno04152,rno04976	Terpenoid backbone biosynthesis|AMPK signaling pathway|Bile secretion
Hmgcs1	5720.47	4559.14	6881.8	1.50945	0.594022	0.0439758	1	Up	93.9758	95.0027	82.6557	120.962	132.412	145.689	GeneID:29637,Genbank:XM_006231959.2,RGD:70970	3-hydroxy-3-methylglutaryl-CoA synthase 1		GO:0043177,GO:0010033,GO:0004421,GO:0046690,GO:0010142,GO:0070723,GO:0014070,GO:0005829,GO:0071372,GO:0006084,GO:0006695,GO:0014074,GO:0007420,GO:0071397,GO:0016853,GO:0008144,GO:0071404,GO:0033197,GO:0008299,GO:0071407,GO:0034698,GO:0008584,GO:0001889,GO:0042493,GO:0009645,GO:0042803,GO:0009725	organic acid binding|response to organic substance|hydroxymethylglutaryl-CoA synthase activity|response to tellurium ion|farnesyl diphosphate biosynthetic process, mevalonate pathway|response to cholesterol|response to organic cyclic compound|cytosol|cellular response to follicle-stimulating hormone stimulus|acetyl-CoA metabolic process|cholesterol biosynthetic process|response to purine-containi…	rno00650,rno00072,rno00280,rno00900	Butanoate metabolism|Synthesis and degradation of ketone bodies|Valine, leucine and isoleucine degradation|Terpenoid backbone biosynthesis
Hmox1	108.595	79.271	137.919	1.73984	0.798958	0.0308206	1	Up	4.58586	3.40309	2.70202	6.80008	6.50077	4.46604	GeneID:24451,Genbank:NM_012580.2,RGD:2806	heme oxygenase 1		GO:0005634,GO:0005730,GO:0005783,GO:0005789,GO:0005829,GO:0008630,GO:0005886,GO:0010656,GO:0005901,GO:0016020,GO:0006644,GO:0016239,GO:0016242,GO:0019899,GO:0020037,GO:0042542,GO:0042803,GO:0043065,GO:0031670,GO:0043305,GO:0043392,GO:0043433,GO:0043524,GO:0001525,GO:0071243,GO:0043619,GO:0001666,GO:0071276,GO:0043627,GO:0071456,GO:0045766,GO:0002246,GO:0072719,GO:0004392,GO:0090050,GO:0097421,GO:…	nucleus|nucleolus|endoplasmic reticulum|endoplasmic reticulum membrane|cytosol|intrinsic apoptotic signaling pathway in response to DNA damage|plasma membrane|negative regulation of muscle cell apoptotic process|caveola|membrane|phospholipid metabolic process|positive regulation of macroautophagy|negative regulation of macroautophagy|enzyme binding|heme binding|response to hydrogen peroxide|prote…	rno00860,rno04066,rno04216,rno04978,rno05200,rno05206,rno05225,rno05418	Porphyrin and chlorophyll metabolism|HIF-1 signaling pathway|Ferroptosis|Mineral absorption|Pathways in cancer|MicroRNAs in cancer|Hepatocellular carcinoma|Fluid shear stress and atherosclerosis
Hnrnpab	92.416	40.3334	144.499	3.5826	1.84101	0.020042	1	Up	1.64811	2.04886	0.989494	7.90847	5.61827	2.34343	GeneID:83498,Genbank:XM_003750817.3,RGD:69255	heterogeneous nuclear ribonucleoprotein A/B		GO:1904580,GO:0043565,GO:0003700,GO:1990124,GO:0044877,GO:1990837,GO:0045893,GO:0003723,GO:0005515,GO:0005634,GO:0005654,GO:0060341,GO:0005737,GO:0071230,GO:0071598,GO:0008134,GO:0000122,GO:0090575,GO:0030425,GO:0001837	regulation of intracellular mRNA localization|sequence-specific DNA binding|DNA binding transcription factor activity|messenger ribonucleoprotein complex|protein-containing complex binding|sequence-specific double-stranded DNA binding|positive regulation of transcription, DNA-templated|RNA binding|protein binding|nucleus|nucleoplasm|regulation of cellular localization|cytoplasm|cellular response …
Hspb1	128.245	97.1305	159.359	1.64067	0.714288	0.0483743	1	Up	10.1021	7.17807	5.49269	11.4551	12.6499	12.014	GeneID:24471,Genbank:NM_031970.4,RGD:61306	heat shock protein family B (small) member 1		GO:0005634,GO:0005737,GO:0005819,GO:0030018,GO:0005886,GO:0030424,GO:0030425,GO:0031430,GO:0031674,GO:0032731,GO:0043066,GO:0035556,GO:0043122,GO:0035924,GO:0043130,GO:0043204,GO:0043292,GO:0043536,GO:0000502,GO:0097512,GO:0001932,GO:0098839,GO:0044183,GO:0099641,GO:0002931,GO:0005080,GO:1902176,GO:0005515,GO:0005622,GO:1903202,GO:1903545,GO:1904115,GO:0006469,GO:0007565,GO:0007568,GO:0008426,GO:…	nucleus|cytoplasm|spindle|Z disc|plasma membrane|axon|dendrite|M band|I band|positive regulation of interleukin-1 beta production|negative regulation of apoptotic process|intracellular signal transduction|regulation of I-kappaB kinase/NF-kappaB signaling|cellular response to vascular endothelial growth factor stimulus|ubiquitin binding|perikaryon|contractile fiber|positive regulation of blood ves…	rno04010,rno04370,rno05169,rno05146	MAPK signaling pathway|VEGF signaling pathway|Epstein-Barr virus infection|Amoebiasis
Htr1f	21.4757	30.2606	12.6909	0.419387	-1.25365	0.0489792	1	Down	1.20327	1.18221	2.12392	0.602552	0.586899	0.645786	GeneID:60448,Genbank:NM_021857.3,RGD:71083	5-hydroxytryptamine receptor 1F		GO:0051378,GO:0004993,GO:0098664,GO:0005887,GO:0007187,GO:0007193,GO:0007268,GO:0004930,GO:0030425,GO:0030594	serotonin binding|G-protein coupled serotonin receptor activity|G-protein coupled serotonin receptor signaling pathway|integral component of plasma membrane|G-protein coupled receptor signaling pathway, coupled to cyclic nucleotide second messenger|adenylate cyclase-inhibiting G-protein coupled receptor signaling pathway|chemical synaptic transmission|G-protein coupled receptor activity|dendrite|…	rno04024,rno04080,rno04726,rno04742	cAMP signaling pathway|Neuroactive ligand-receptor interaction|Serotonergic synapse|Taste transduction
Htra4	560.204	273.982	846.426	3.08935	1.6273	0.0423885	1	Up	4.56144	4.1478	1.8482	14.5852	12.2638	3.75868	GeneID:306564,Genbank:XM_017600147.1,RGD:1306242	HtrA serine peptidase 4		GO:0005520,GO:0005576,GO:0006508,GO:0001558,GO:0004175,GO:0004252	insulin-like growth factor binding|extracellular region|proteolysis|regulation of cell growth|endopeptidase activity|serine-type endopeptidase activity
Idi1	673.364	499.188	847.539	1.69783	0.763696	0.018234	1	Up	14.9072	12.8693	9.21802	16.0206	24.5309	20.0288	GeneID:89784,Genbank:NM_053539.2,RGD:621835	isopentenyl-diphosphate delta isomerase 1		GO:0050992,GO:0004452,GO:0005737,GO:0005777,GO:0006695,GO:0008299,GO:0009240,GO:0016787,GO:0000287,GO:0030145,GO:0035634	dimethylallyl diphosphate biosynthetic process|isopentenyl-diphosphate delta-isomerase activity|cytoplasm|peroxisome|cholesterol biosynthetic process|isoprenoid biosynthetic process|isopentenyl diphosphate biosynthetic process|hydrolase activity|magnesium ion binding|manganese ion binding|response to stilbenoid	rno00900	Terpenoid backbone biosynthesis
Ier3	55.7507	38.8077	72.6938	1.87318	0.90549	0.0410366	1	Up	2.62284	2.42429	2.32288	3.43016	5.64523	4.19488	GeneID:294235,Genbank:NM_212505.2,RGD:1303321	immediate early response 3		GO:2001020,GO:0005634,GO:0005739,GO:0006282,GO:0007095,GO:0008630,GO:0010941,GO:0016021,GO:0045732,GO:0045820,GO:0046822,GO:0050728,GO:0001562,GO:1901029,GO:0003085,GO:2000377	regulation of response to DNA damage stimulus|nucleus|mitochondrion|regulation of DNA repair|mitotic G2 DNA damage checkpoint|intrinsic apoptotic signaling pathway in response to DNA damage|regulation of cell death|integral component of membrane|positive regulation of protein catabolic process|negative regulation of glycolytic process|regulation of nucleocytoplasmic transport|negative regulation …
Ifit1	8.42426	16.1702	0.678354	0.041951	-4.57515	0.0166425	1	Down	0.883961	0.744418	0	0	0.0612291	0	GeneID:56824,Genbank:NM_020096.1,RGD:620599	interferon-induced protein with tetratricopeptide repeats 1		GO:0009615,GO:0035457,GO:0035458,GO:0051607,GO:0003723,GO:0005737,GO:0005829	response to virus|cellular response to interferon-alpha|cellular response to interferon-beta|defense response to virus|RNA binding|cytoplasm|cytosol	rno05160,rno05168	Hepatitis C|Herpes simplex infection
Ifit3	66.3887	39.1698	93.6076	2.38979	1.25689	0.0035197	1	Up	1.17068	1.50781	1.31971	2.38737	3.41052	3.50771	GeneID:309526,Genbank:NM_001007694.1,RGD:1359681	interferon-induced protein with tetratricopeptide repeats 3		GO:0005829,GO:0008285,GO:0009615,GO:0035457,GO:0035458,GO:0035634,GO:0042802,GO:0043066,GO:0051607,GO:0003723,GO:0005737,GO:0005739	cytosol|negative regulation of cell proliferation|response to virus|cellular response to interferon-alpha|cellular response to interferon-beta|response to stilbenoid|identical protein binding|negative regulation of apoptotic process|defense response to virus|RNA binding|cytoplasm|mitochondrion
Ifrd1	1425.98	710.4	2141.56	3.01458	1.59196	0.0467501	1	Up	29.7424	25.1845	31.0678	78.4964	126.426	37.3558	GeneID:29596,Genbank:NM_019242.1,RGD:2867	interferon-related developmental regulator 1		GO:0043403,GO:0005737,GO:0045944,GO:0048671,GO:0005886,GO:0007405,GO:0014009,GO:0014706,GO:0030517,GO:0051090,GO:0051091,GO:0042692,GO:0061629,GO:0005634	skeletal muscle tissue regeneration|cytoplasm|positive regulation of transcription by RNA polymerase II|negative regulation of collateral sprouting|plasma membrane|neuroblast proliferation|glial cell proliferation|striated muscle tissue development|negative regulation of axon extension|regulation of DNA binding transcription factor activity|positive regulation of DNA binding transcription factor …
Il1r1	164.988	114.137	215.839	1.89106	0.919194	0.0101239	1	Up	0.703876	1.13613	0.636003	1.85727	1.26763	1.4252	GeneID:25663,Genbank:XM_006244753.3,RGD:2892	interleukin 1 receptor type 1		GO:0005634,GO:0009314,GO:0009897,GO:0009986,GO:0010286,GO:0070498,GO:0014069,GO:0016020,GO:0070555,GO:0016021,GO:0070849,GO:0071333,GO:0071559,GO:0071731,GO:1990834,GO:2000391,GO:0002020,GO:0004871,GO:0004908,GO:0004909,GO:0005161,GO:0005515,GO:0005615,GO:0019221,GO:0019966,GO:0030424,GO:0030728,GO:0032991,GO:0035255,GO:0050727,GO:2000661,GO:2001224	nucleus|response to radiation|external side of plasma membrane|cell surface|heat acclimation|interleukin-1-mediated signaling pathway|postsynaptic density|membrane|response to interleukin-1|integral component of membrane|response to epidermal growth factor|cellular response to glucose stimulus|response to transforming growth factor beta|response to nitric oxide|response to odorant|positive regula…	rno04010,rno04064,rno04060,rno04640,rno04659,rno04750,rno04380,rno05418,rno05166,rno05146	MAPK signaling pathway|NF-kappa B signaling pathway|Cytokine-cytokine receptor interaction|Hematopoietic cell lineage|Th17 cell differentiation|Inflammatory mediator regulation of TRP channels|Osteoclast differentiation|Fluid shear stress and atherosclerosis|HTLV-I infection|Amoebiasis
Inpp5d	308.98	232.594	385.367	1.65682	0.728419	0.0212401	1	Up	2.61907	2.35533	3.21546	4.6125	4.41798	4.05212	GeneID:54259,Genbank:NM_019311.1,RGD:2914	inositol polyphosphate-5-phosphatase D		GO:0008150,GO:0008285,GO:0008340,GO:0009968,GO:0016064,GO:0043065,GO:0045121,GO:0017124,GO:0045409,GO:0045579,GO:0045621,GO:0050869,GO:0045648,GO:0051425,GO:0045656,GO:0004445,GO:0005515,GO:0005829,GO:0005884,GO:0005886,GO:0006915,GO:0030487,GO:0030853,GO:0030863,GO:0030889,GO:0034594,GO:0035556,GO:0045659,GO:0045671,GO:0045779,GO:0046856,GO:0050777	biological_process|negative regulation of cell proliferation|determination of adult lifespan|negative regulation of signal transduction|immunoglobulin mediated immune response|positive regulation of apoptotic process|membrane raft|SH3 domain binding|negative regulation of interleukin-6 biosynthetic process|positive regulation of B cell differentiation|positive regulation of lymphocyte differentia…	rno00562,rno04070,rno04662,rno04664,rno04666	Inositol phosphate metabolism|Phosphatidylinositol signaling system|B cell receptor signaling pathway|Fc epsilon RI signaling pathway|Fc gamma R-mediated phagocytosis
Insig1	1398.11	923.042	1873.19	2.02936	1.02103	0.0119448	1	Up	25.3099	26.252	27.9585	39.0156	67.9281	47.9563	GeneID:64194,Genbank:NM_022392.1,RGD:708457	insulin induced gene 1		GO:0070862,GO:0042472,GO:0006641,GO:1901303,GO:0042474,GO:0006695,GO:0042632,GO:0006991,GO:0008203,GO:0010894,GO:0016126,GO:0032355,GO:0043434,GO:0032869,GO:0045599,GO:0032933,GO:0045717,GO:0032937,GO:0060021,GO:0033993,GO:0003674,GO:0060363,GO:0036315,GO:0005575,GO:0070542,GO:0036316,GO:0005783	negative regulation of protein exit from endoplasmic reticulum|inner ear morphogenesis|triglyceride metabolic process|negative regulation of cargo loading into COPII-coated vesicle|middle ear morphogenesis|cholesterol biosynthetic process|cholesterol homeostasis|response to sterol depletion|cholesterol metabolic process|negative regulation of steroid biosynthetic process|sterol biosynthetic proce…
Irs1	73.7994	96.175	51.4238	0.53469	-0.903224	0.0266086	1	Down	0.852757	1.46942	1.4159	0.788359	0.437101	0.737389	GeneID:25467,Genbank:NM_012969.1,RGD:2922	insulin receptor substrate 1		GO:0005158,GO:0005159,GO:0005515,GO:0005899,GO:0005634,GO:0005901,GO:0007568,GO:0008286,GO:0030879,GO:0031000,GO:0010468,GO:0010907,GO:0032000,GO:0032868,GO:0032869,GO:0001784,GO:0043548,GO:0034504,GO:0043552,GO:0036064,GO:0002053,GO:0042169,GO:0004871,GO:0045725,GO:0005068,GO:0005080,GO:0046326,GO:0046627,GO:2001275,GO:0046628,GO:0046676,GO:0005737,GO:0005829,GO:0014065,GO:0005886,GO:0014823,GO:…	insulin receptor binding|insulin-like growth factor receptor binding|protein binding|insulin receptor complex|nucleus|caveola|aging|insulin receptor signaling pathway|mammary gland development|response to caffeine|regulation of gene expression|positive regulation of glucose metabolic process|positive regulation of fatty acid beta-oxidation|response to insulin|cellular response to insulin stimulus…	rno04068,rno04022,rno04151,rno04152,rno04150,rno04140,rno04910,rno04923,rno04920,rno04960,rno04722,rno04211,rno04213,rno05206,rno04930,rno04932,rno04931	FoxO signaling pathway|cGMP - PKG signaling pathway|PI3K-Akt signaling pathway|AMPK signaling pathway|mTOR signaling pathway|Autophagy - animal|Insulin signaling pathway|Regulation of lipolysis in adipocyte|Adipocytokine signaling pathway|Aldosterone-regulated sodium reabsorption|Neurotrophin signaling pathway|Longevity regulating pathway - mammal|Longevity regulating pathway - multiple species|M…
Itpkc	283.627	172.045	395.21	2.29714	1.19984	0.0346836	1	Up	3.47685	3.7543	3.65749	8.08502	10.929	4.59579	GeneID:308451,Genbank:NM_178094.3,RGD:631336	inositol-trisphosphate 3-kinase C		GO:0008440,GO:0016301,GO:0016310,GO:0016607,GO:0032958,GO:0005516,GO:0005524,GO:0005737	inositol-1,4,5-trisphosphate 3-kinase activity|kinase activity|phosphorylation|nuclear speck|inositol phosphate biosynthetic process|calmodulin binding|ATP binding|cytoplasm	rno00562,rno04020,rno04070	Inositol phosphate metabolism|Calcium signaling pathway|Phosphatidylinositol signaling system
Itpripl1	29.4551	40.2281	18.6822	0.464407	-1.10654	0.0440463	1	Down	1.48912	0.892709	0.636434	0.373333	0.363634	0.650195	GeneID:499885,Genbank:XM_006234927.3,RGD:1564158	inositol 1,4,5-trisphosphate receptor interacting protein-like 1		GO:0016021	integral component of membrane
Jarid2	1150.87	557.386	1744.36	3.12953	1.64595	0.0372657	1	Up	2.57868	2.66584	4.5741	12.835	12.4695	3.40133	GeneID:681740,Genbank:XM_017600709.1,RGD:1591663	jumonji and AT-rich interaction domain containing 2	ARID	GO:1990830,GO:0035098,GO:0001889,GO:0042127,GO:0003677,GO:0045892,GO:0003682,GO:0005634,GO:0005739,GO:0008134,GO:0048536,GO:0008285,GO:0048538,GO:0010614,GO:0048863,GO:0051574,GO:0031061,GO:0000122,GO:0060044,GO:0032452,GO:0000977,GO:0035097,GO:0001227	cellular response to leukemia inhibitory factor|ESC/E(Z) complex|liver development|regulation of cell proliferation|DNA binding|negative regulation of transcription, DNA-templated|chromatin binding|nucleus|mitochondrion|transcription factor binding|spleen development|negative regulation of cell proliferation|thymus development|negative regulation of cardiac muscle hypertrophy|stem cell differenti…	rno04550	Signaling pathways regulating pluripotency of stem cells
Jund	2219.53	1485.68	2953.38	1.9879	0.991242	0.0142127	1	Up	64.0948	58.6949	61.6544	125.119	143.366	79.9486	GeneID:24518,Genbank:NM_138875.4,RGD:2945	JunD proto-oncogene, AP-1 transcription factor subunit	TF_bZIP	GO:0003700,GO:0003713,GO:0005634,GO:0005654,GO:0005667,GO:0016922,GO:0006355,GO:0019899,GO:0006366,GO:0032496,GO:0007568,GO:0032870,GO:0032991,GO:0032993,GO:0051591,GO:0033554,GO:0051726,GO:0034097,GO:0071277,GO:0035976,GO:0000122,GO:0000790,GO:0000978,GO:0000981,GO:0001077,GO:0002076,GO:0003677,GO:0003690,GO:0007623,GO:0008134,GO:0009314,GO:0009416,GO:0009612,GO:0042127,GO:0010033,GO:0042493,GO:…	DNA binding transcription factor activity|transcription coactivator activity|nucleus|nucleoplasm|transcription factor complex|ligand-dependent nuclear receptor binding|regulation of transcription, DNA-templated|enzyme binding|transcription by RNA polymerase II|response to lipopolysaccharide|aging|cellular response to hormone stimulus|protein-containing complex|protein-DNA complex|response to cAMP…	rno04010,rno04657,rno04380	MAPK signaling pathway|IL-17 signaling pathway|Osteoclast differentiation
Kcng1	695.593	933.856	457.33	0.489723	-1.02996	0.000684567	1	Down	13.3591	19.0925	12.491	7.97809	6.6879	6.66066	GeneID:296395,Genbank:NM_001106545.1,RGD:631416	potassium voltage-gated channel modifier subfamily G member 1		GO:1902259,GO:0005251,GO:0005886,GO:0006813,GO:0008076,GO:0016021,GO:0051260,GO:0071805,GO:0005249	regulation of delayed rectifier potassium channel activity|delayed rectifier potassium channel activity|plasma membrane|potassium ion transport|voltage-gated potassium channel complex|integral component of membrane|protein homooligomerization|potassium ion transmembrane transport|voltage-gated potassium channel activity
Kcnip3	1346.03	1039.45	1652.61	1.58988	0.66892	0.0250673	1	Up	17.1905	23.3758	25.5113	31.7054	37.2318	32.5284	GeneID:65199,Genbank:XM_017592027.1,RGD:70888	potassium voltage-gated channel interacting protein 3		GO:0005509,GO:0005515,GO:0005634,GO:0005783,GO:0005794,GO:0005829,GO:0032993,GO:0042803,GO:0006351,GO:0043523,GO:0006886,GO:0043565,GO:0043679,GO:0044325,GO:0048265,GO:0048266,GO:0048306,GO:0071805,GO:0000122,GO:0000287,GO:0000978,GO:0001046,GO:0001078,GO:0003677,GO:0005244,GO:0005267,GO:0006915,GO:0008022,GO:0008076,GO:0015459,GO:0019233,GO:0072659,GO:0030424,GO:0030425,GO:1901379	calcium ion binding|protein binding|nucleus|endoplasmic reticulum|Golgi apparatus|cytosol|protein-DNA complex|protein homodimerization activity|transcription, DNA-templated|regulation of neuron apoptotic process|intracellular protein transport|sequence-specific DNA binding|axon terminus|ion channel binding|response to pain|behavioral response to pain|calcium-dependent protein binding|potassium io…
Klf10	1183.65	489.854	1877.45	3.83268	1.93835	0.0449517	1	Up	10.2121	11.8829	12.6643	46.2316	64.994	12.5461	GeneID:81813,Genbank:NM_031135.2,RGD:621652	Kruppel-like factor 10	zf-C2H2	GO:0045892,GO:0001077,GO:0003676,GO:0045944,GO:0005634,GO:0006355,GO:0006366,GO:0007623,GO:0046872,GO:0009267,GO:1901653,GO:0030282,GO:0035019,GO:0000978,GO:0042752,GO:0001046,GO:0045672	negative regulation of transcription, DNA-templated|transcriptional activator activity, RNA polymerase II proximal promoter sequence-specific DNA binding|nucleic acid binding|positive regulation of transcription by RNA polymerase II|nucleus|regulation of transcription, DNA-templated|transcription by RNA polymerase II|circadian rhythm|metal ion binding|cellular response to starvation|cellular resp…
Klhl42	189.072	239.691	138.453	0.57763	-0.791781	0.0190895	1	Down	3.82974	6.4137	5.20165	3.39971	2.46885	2.80281	GeneID:500367,Genbank:NM_001109257.1,RGD:1560924	kelch-like family, member 42		GO:0004842,GO:0016567,GO:0031463,GO:0032886,GO:0043161,GO:0000209	ubiquitin-protein transferase activity|protein ubiquitination|Cul3-RING ubiquitin ligase complex|regulation of microtubule-based process|proteasome-mediated ubiquitin-dependent protein catabolic process|protein polyubiquitination
Krt13	8.03941	0.337616	15.7412	46.6246	5.54302	0.00884151	1	Up	0	0	0.0537948	0	1.15261	1.3115	GeneID:287699,Genbank:NM_001004021.1,RGD:1302937	keratin 13		GO:0007010,GO:0009314,GO:0043587,GO:0045095,GO:0045111,GO:0070062,GO:0071300,GO:0003674,GO:0005198,GO:0005575	cytoskeleton organization|response to radiation|tongue morphogenesis|keratin filament|intermediate filament cytoskeleton|extracellular exosome|cellular response to retinoic acid|molecular_function|structural molecule activity|cellular_component	rno04915	Estrogen signaling pathway
Krt15	4.53204	0.288598	8.77547	30.4072	4.92634	0.0236373	1	Up	0	0.0267296	0	0	0.342972	0.483166	GeneID:287700,Genbank:XM_017597134.1,RGD:1303044	keratin 15		GO:0045095,GO:0045103,GO:0097110,GO:0005200,GO:0005882,GO:0007010	keratin filament|intermediate filament-based process|scaffold protein binding|structural constituent of cytoskeleton|intermediate filament|cytoskeleton organization	rno04915	Estrogen signaling pathway
Krt4	4.48229	0.288598	8.67599	30.0625	4.90989	0.0172993	1	Up	0	0.0277321	0	0.0304438	0.444794	0.347045	GeneID:315323,Genbank:XM_006242395.3,RGD:1359272	keratin 4		GO:0007010,GO:0008150,GO:0009986,GO:0030855,GO:0045095,GO:0045111,GO:0050680,GO:0003674,GO:0005198,GO:0005575	cytoskeleton organization|biological_process|cell surface|epithelial cell differentiation|keratin filament|intermediate filament cytoskeleton|negative regulation of epithelial cell proliferation|molecular_function|structural molecule activity|cellular_component
Krt5	4.87373	0	9.74746	Inf	Inf	0.0103246	1	Up	0	0	0	0	0.80724	0.679239	GeneID:369017,Genbank:NM_183333.1,RGD:727894	keratin 5		GO:0005737,GO:0005882,GO:0008150,GO:0045095,GO:0097110,GO:0003674,GO:0005198	cytoplasm|intermediate filament|biological_process|keratin filament|scaffold protein binding|molecular_function|structural molecule activity
LOC100359574	91.9653	47.2469	136.684	2.89296	1.53255	0.0058473	1	Up	3.33546	0.908769	2.67163	6.80201	8.03871	4.02058	GeneID:100359574,Genbank:XM_008760591.2,RGD:2323620	NHP2 non-histone chromosome protein 2-like 1-like		GO:0003723,GO:0005634,GO:0005690,GO:0006412,GO:0022625,GO:0030490,GO:0030622,GO:0031428,GO:0032040,GO:0046540,GO:0000398,GO:0071005,GO:0071011,GO:0000470	RNA binding|nucleus|U4atac snRNP|translation|cytosolic large ribosomal subunit|maturation of SSU-rRNA|U4atac snRNA binding|box C/D snoRNP complex|small-subunit processome|U4/U6 x U5 tri-snRNP complex|mRNA splicing, via spliceosome|U2-type precatalytic spliceosome|precatalytic spliceosome|maturation of LSU-rRNA
LOC100362819	612.253	798.777	425.728	0.532975	-0.90786	0.00297316	1	Down	10.2505	11.7162	11.537	5.04539	5.37266	7.08592	GeneID:100362819,Genbank:XM_008769171.2,RGD:2323959	autism susceptibility candidate 2-like		GO:0010592,GO:0015629,GO:0030426,GO:0031532,GO:0035022,GO:0045944,GO:0048675,GO:0051571,GO:0060013,GO:0097484,GO:0098582,GO:0001764,GO:2000620,GO:0003682,GO:0005634	positive regulation of lamellipodium assembly|actin cytoskeleton|growth cone|actin cytoskeleton reorganization|positive regulation of Rac protein signal transduction|positive regulation of transcription by RNA polymerase II|axon extension|positive regulation of histone H3-K4 methylation|righting reflex|dendrite extension|innate vocalization behavior|neuron migration|positive regulation of histone…
LOC100364435	16.9127	8.96495	24.8604	2.77307	1.47148	0.0346289	1	Up	3.73261	2.57185	2.73808	9.09739	3.9722	11.9202	GeneID:100364435,Genbank:XM_017595395.1,RGD:2321025	thymosin, beta 10-like		GO:0007286,GO:0005737,GO:0005856,GO:0007015	spermatid development|cytoplasm|cytoskeleton|actin filament organization
LOC100910446	121.604	236.991	6.21663	0.0262316	-5.25255	0.00320408	1	Down	11.7306	0.18016	13.3784	0.0988881	0.288958	0.250507	GeneID:100910446,Genbank:XM_008758670.1,RGD:6498726	syntaxin-7-like		GO:0006906,GO:0012505,GO:0016021,GO:0031201,GO:0048278,GO:0000149,GO:0005484,GO:0006886	vesicle fusion|endomembrane system|integral component of membrane|SNARE complex|vesicle docking|SNARE binding|SNAP receptor activity|intracellular protein transport
LOC100912028	4.58299	0.62193	8.54405	13.738	3.7801	0.0157961	1	Up	0.0414156	0.0348777	0	0.536033	0.11188	0.38797	GeneID:100912028,Genbank:XM_008768932.2,RGD:6489505	olfactory receptor 19-like
LOC100912538	62.0778	113.53	10.6259	0.093596	-3.41741	0.0233538	1	Down	5.40052	0.143924	6.06774	0.189596	0.0615569	0.880531	GeneID:100912538,Genbank:XM_003749163.4,RGD:6486167	centrin-3-like		GO:0005509	calcium ion binding
LOC100912642	24.2411	9.66661	38.8156	4.01543	2.00556	0.0215455	1	Up	1.12231	0	0	1.89622	0.662118	1.85798	GeneID:100912642,Genbank:XM_008763958.2,RGD:6486125	cytochrome P450 2J3-like
LOC102546394	37.7588	50.5949	24.9227	0.492594	-1.02153	0.0423674	1	Down	1.83761	1.36075	1.56587	0.790837	0.370882	1.18718	GeneID:102546394,Genbank:XM_017601464.1,RGD:7748608	zinc finger protein 845-like
LOC102551819	246.695	188.772	304.619	1.61368	0.690357	0.0351074	1	Up	2.30917	2.70724	3.4404	4.06028	4.82459	4.29451	GeneID:102551819,Genbank:XM_006245308.3,RGD:7514331	U3 small nucleolar RNA-associated protein 14 homolog B-like
LOC102552640	17.9433	4.74871	31.138	6.55715	2.71307	0.00783236	1	Up	0.14009	0.14157	0.11304	1.39871	0.529814	0.557736	GeneID:102552640,Genbank:XM_008770611.1,RGD:7624435	REST corepressor 2-like		GO:0005634,GO:0005667,GO:0006351,GO:0008134,GO:0017053,GO:0044212,GO:0000122,GO:0003700,GO:0003714	nucleus|transcription factor complex|transcription, DNA-templated|transcription factor binding|transcriptional repressor complex|transcription regulatory region DNA binding|negative regulation of transcription by RNA polymerase II|DNA binding transcription factor activity|transcription corepressor activity
LOC102553715	5.55985	10.427	0.692729	0.0664363	-3.91188	0.0155072	1	Down	0.771407	0.469179	0.0864524	0.0396196	0	0.0501828	GeneID:102553715,Genbank:XM_006246560.3,RGD:7719175	microfibril-associated glycoprotein 4-like
LOC102556346	203.02	269.334	136.706	0.507569	-0.978324	0.00533732	1	Down	7.17976	7.62483	10.6063	3.28941	2.57461	7.10524	GeneID:102556346,Genbank:XM_006247643.3,RGD:7565702	angiotensin-converting enzyme-like
LOC103689971	131.047	178.933	83.1614	0.464764	-1.10543	0.00285441	1	Down	6.11257	3.90588	4.24546	1.71016	2.80037	1.82079	GeneID:103689971,Genbank:XM_006253876.3,RGD:9258978	exocyst complex component 2-like		GO:0006893,GO:0000145,GO:0001927	Golgi to plasma membrane transport|exocyst|exocyst assembly
LOC103692570	26.3184	14.5568	38.0799	2.61595	1.38734	0.0194463	1	Up	0.285126	0.300145	0.028759	0.395392	0.654705	0.50081	GeneID:103692570,Genbank:XM_008764540.2,RGD:9135001	dihydropyrimidinase-related protein 5-like		GO:0016810,GO:0005737,GO:0007411,GO:0008017	hydrolase activity, acting on carbon-nitrogen (but not peptide) bonds|cytoplasm|axon guidance|microtubule binding
LOC108348052	5.04187	0.959545	9.12419	9.50887	3.24927	0.0383719	1	Up	0.0175077	0.0147439	0.017659	0.113299	0.0472954	0.328015	GeneID:108348052,Genbank:XM_008760174.2	equilibrative nucleoside transporter 2		GO:0005887,GO:1901642	integral component of plasma membrane|nucleoside transmembrane transport
LOC679087	45.7227	60.4427	31.0027	0.512928	-0.963173	0.0391795	1	Down	0.461219	0.594039	0.565542	0.250817	0.228015	0.338868	GeneID:679087,Genbank:XM_008763580.2,RGD:1593040	similar to swan		GO:0003723	RNA binding
LOC680316	9.73683	4.18436	15.2893	3.65391	1.86944	0.041005	1	Up	0.127248	0.214321	0.449216	0.470555	0.973953	1.41553	GeneID:680316,Genbank:XM_017595365.1,RGD:1593012	similar to Cytochrome P450 11B1, mitochondrial precursor (CYPXIB1) (P450C11) (Steroid 11-beta-hydroxylase) (P450(11 beta)-DS)
LOC689081	13.6758	7.19292	20.1588	2.80258	1.48676	0.0497429	1	Up	0.192617	0.0720934	0.194281	0.356142	0.23126	0.701703	GeneID:689081,Genbank:XM_006235164.3,RGD:1597405	similar to cystatin E2		GO:2000117,GO:0002020,GO:0004869,GO:0005615	negative regulation of cysteine-type endopeptidase activity|protease binding|cysteine-type endopeptidase inhibitor activity|extracellular space
LOC691153	190.247	117.697	262.797	2.23284	1.15888	0.000704138	1	Up	2.4014	5.01689	8.71041	10.6306	12.2258	12.059	GeneID:691153,Genbank:NM_001109627.1,RGD:1587434	hypothetical protein LOC691153		GO:0035616,GO:0048663,GO:0048863,GO:0070449,GO:0003682,GO:0006357,GO:0035098	histone H2B conserved C-terminal lysine deubiquitination|neuron fate commitment|stem cell differentiation|elongin complex|chromatin binding|regulation of transcription by RNA polymerase II|ESC/E(Z) complex
Lamc2	55.8154	39.0858	72.545	1.85605	0.892232	0.0435604	1	Up	0.434256	0.537128	0.602261	0.915836	1.02646	0.873982	GeneID:192362,Genbank:XM_008769603.2,RGD:621053	laminin subunit gamma 2		GO:0005604,GO:0005607,GO:0005610,GO:0005615,GO:0005938,GO:0008150,GO:0008201,GO:0008284,GO:0016020,GO:0030335,GO:0048471,GO:0003674,GO:0048731,GO:0005578,GO:0070831	basement membrane|laminin-2 complex|laminin-5 complex|extracellular space|cell cortex|biological_process|heparin binding|positive regulation of cell proliferation|membrane|positive regulation of cell migration|perinuclear region of cytoplasm|molecular_function|system development|proteinaceous extracellular matrix|basement membrane assembly	rno04151,rno04512,rno04510,rno05200,rno05222,rno05165,rno05146,rno05145	PI3K-Akt signaling pathway|ECM-receptor interaction|Focal adhesion|Pathways in cancer|Small cell lung cancer|Human papillomavirus infection|Amoebiasis|Toxoplasmosis
Lbh	736.334	450.859	1021.81	2.26636	1.18037	0.043186	1	Up	9.21227	11.1311	7.82472	21.73	27.4297	11.1081	GeneID:683626,Genbank:XM_008764533.1,RGD:1584525	limb bud and heart development		GO:0010468,GO:0030879,GO:0033147,GO:0045893,GO:0060644,GO:1904674,GO:1904677,GO:2000103,GO:2000737,GO:0005634,GO:0005737,GO:0006351	regulation of gene expression|mammary gland development|negative regulation of intracellular estrogen receptor signaling pathway|positive regulation of transcription, DNA-templated|mammary gland epithelial cell differentiation|positive regulation of somatic stem cell population maintenance|positive regulation of somatic stem cell division|positive regulation of mammary stem cell proliferation|neg…
Lfng	671.177	469.906	872.449	1.85665	0.892699	0.0405505	1	Up	7.03553	7.70718	5.178	14.3966	13.2629	7.53509	GeneID:170905,Genbank:XM_017598250.1,RGD:620587	LFNG O-fucosylpeptide 3-beta-N-acetylglucosaminyltransferase		GO:0033829,GO:0002315,GO:0036066,GO:0003674,GO:0005575,GO:0007386,GO:0008150,GO:0008593,GO:0045747,GO:0046872,GO:0014807,GO:0051446,GO:0030173,GO:1902367,GO:0030217,GO:0001541,GO:0001756,GO:0032092	O-fucosylpeptide 3-beta-N-acetylglucosaminyltransferase activity|marginal zone B cell differentiation|protein O-linked fucosylation|molecular_function|cellular_component|compartment pattern specification|biological_process|regulation of Notch signaling pathway|positive regulation of Notch signaling pathway|metal ion binding|regulation of somitogenesis|positive regulation of meiotic cell cycle|int…	rno00514,rno04330,rno05165	Other types of O-glycan biosynthesis|Notch signaling pathway|Human papillomavirus infection
Limk1	1036.63	790.131	1283.12	1.62394	0.699497	0.0370429	1	Up	14.1676	15.8857	16.598	26.876	27.9517	17.4285	GeneID:65172,Genbank:NM_031727.2,RGD:62055	LIM domain kinase 1		GO:0005794,GO:0005829,GO:0005925,GO:0006468,GO:0035556,GO:0043005,GO:0007399,GO:0016020,GO:0044295,GO:0045773,GO:0046872,GO:0004672,GO:0004674,GO:0004871,GO:0005524,GO:0005634,GO:0005737,GO:0016607,GO:0030027,GO:0030036,GO:0046982,GO:0031072,GO:0048471,GO:0032233,GO:0051444,GO:0051496	Golgi apparatus|cytosol|focal adhesion|protein phosphorylation|intracellular signal transduction|neuron projection|nervous system development|membrane|axonal growth cone|positive regulation of axon extension|metal ion binding|protein kinase activity|protein serine/threonine kinase activity|signal transducer activity|ATP binding|nucleus|cytoplasm|nuclear speck|lamellipodium|actin cytoskeleton orga…	rno04810,rno04666,rno04360	Regulation of actin cytoskeleton|Fc gamma R-mediated phagocytosis|Axon guidance
Llgl2	22.2153	30.9702	13.4603	0.434622	-1.20217	0.0459492	1	Down	0.53075	0.60021	0.26002	0.182248	0.150204	0.266352	GeneID:360661,Genbank:XM_006247728.3,RGD:1560307	LLGL2, scribble cell polarity complex component		GO:0060670,GO:0030866,GO:0005737,GO:0060716,GO:0032878,GO:0005829,GO:0005886,GO:0008593,GO:0009791,GO:0016332,GO:0035264,GO:0017137,GO:0043231,GO:0017157,GO:0019905,GO:0043547,GO:0001890,GO:0050708,GO:0030165,GO:0005096,GO:0051294,GO:0030864	branching involved in labyrinthine layer morphogenesis|cortical actin cytoskeleton organization|cytoplasm|labyrinthine layer blood vessel development|regulation of establishment or maintenance of cell polarity|cytosol|plasma membrane|regulation of Notch signaling pathway|post-embryonic development|establishment or maintenance of polarity of embryonic epithelium|multicellular organism growth|Rab G…	rno04390,rno04530,rno05165	Hippo signaling pathway|Tight junction|Human papillomavirus infection
Lmna	861.916	653.699	1070.13	1.63704	0.711093	0.017556	1	Up	14.6034	13.9518	15.2532	20.7413	27.7225	20.351	GeneID:60374,Genbank:NM_001002016.2,RGD:620456	lamin A/C		GO:0005654,GO:0005882,GO:0006997,GO:0006998,GO:0007283,GO:0034504,GO:0007517,GO:0008157,GO:0034613,GO:0008285,GO:0042802,GO:0045669,GO:0048471,GO:0055015,GO:1903243,GO:0071456,GO:1904178,GO:2001237,GO:0005198,GO:0005515,GO:0005634,GO:0005635,GO:0005638,GO:0009612,GO:0010628,GO:0016363,GO:0030334,GO:0030951,GO:0072201,GO:0031965,GO:0090201,GO:0032204,GO:0090343,GO:0090398,GO:1900180	nucleoplasm|intermediate filament|nucleus organization|nuclear envelope organization|spermatogenesis|protein localization to nucleus|muscle organ development|protein phosphatase 1 binding|cellular protein localization|negative regulation of cell proliferation|identical protein binding|positive regulation of osteoblast differentiation|perinuclear region of cytoplasm|ventricular cardiac muscle cell…	rno04210,rno05410,rno05412,rno05414	Apoptosis|Hypertrophic cardiomyopathy (HCM)|Arrhythmogenic right ventricular cardiomyopathy (ARVC)|Dilated cardiomyopathy (DCM)
Lmo4	2517.02	1910.96	3123.08	1.6343	0.708674	0.0177153	1	Up	84.8094	84.027	58.0104	115.11	116.624	129.022	GeneID:362051,Genbank:NM_001009708.1,RGD:1305670	LIM domain only 4		GO:0048538,GO:0005667,GO:0050865,GO:0006366,GO:0008134,GO:0021514,GO:0021522,GO:0021527,GO:0030334,GO:0031252,GO:0031333,GO:0033674,GO:0042659,GO:0001158,GO:0045944,GO:0001843,GO:0046872,GO:0003281	thymus development|transcription factor complex|regulation of cell activation|transcription by RNA polymerase II|transcription factor binding|ventral spinal cord interneuron differentiation|spinal cord motor neuron differentiation|spinal cord association neuron differentiation|regulation of cell migration|cell leading edge|negative regulation of protein complex assembly|positive regulation of kin…
Lrp2	68.0507	96.2204	39.8811	0.414477	-1.27064	0.00335543	1	Down	0.386764	0.341037	0.573685	0.197708	0.18028	0.13853	GeneID:29216,Genbank:NM_030827.1,RGD:68407	LDL receptor related protein 2		GO:0060068,GO:0060976,GO:0060982,GO:0061156,GO:0070447,GO:0003223,GO:0003281,GO:0005509,GO:0005905,GO:0005515,GO:0006766,GO:0005615,GO:0006898,GO:0009897,GO:0007507,GO:0010165,GO:0010951,GO:0016020,GO:0001843,GO:0030424,GO:0016021,GO:0016197,GO:0016324,GO:0003139,GO:0030425,GO:0003148,GO:0030492,GO:0035258,GO:0030514,GO:0035904,GO:0038023,GO:0038024,GO:0042493,GO:0042562,GO:0043235,GO:0042953,GO:…	vagina development|coronary vasculature development|coronary artery morphogenesis|pulmonary artery morphogenesis|positive regulation of oligodendrocyte progenitor proliferation|ventricular compact myocardium morphogenesis|ventricular septum development|calcium ion binding|clathrin-coated pit|protein binding|vitamin metabolic process|extracellular space|receptor-mediated endocytosis|external side …	rno04340,rno04918,rno04979	Hedgehog signaling pathway|Thyroid hormone synthesis|Cholesterol metabolism
Lrrc32	74.162	37.6906	110.633	2.9353	1.55351	0.00233447	1	Up	0.376204	0.490554	0.489618	1.1107	1.70472	0.980516	GeneID:293135,Genbank:XM_006229747.3,RGD:1309087	leucine rich repeat containing 32		GO:0010628,GO:0046007,GO:0050710,GO:0005654,GO:0005887	positive regulation of gene expression|negative regulation of activated T cell proliferation|negative regulation of cytokine secretion|nucleoplasm|integral component of plasma membrane
Lrrtm2	1096.8	1375.84	817.758	0.594372	-0.750562	0.0129501	1	Down	16.3424	18.831	25.6795	10.8801	11.0134	13.3972	GeneID:685472,Genbank:NM_001109469.1,RGD:1593785	leucine rich repeat transmembrane neuronal 2		GO:0042043,GO:0045211,GO:0050808,GO:0051965,GO:0060076,GO:0060291,GO:0002091,GO:0016021,GO:0030054	neurexin family protein binding|postsynaptic membrane|synapse organization|positive regulation of synapse assembly|excitatory synapse|long-term synaptic potentiation|negative regulation of receptor internalization|integral component of membrane|cell junction
Lyz2	482.243	380.193	584.293	1.53683	0.61996	0.0438681	1	Up	30.8447	17.5322	18.3217	28.1882	31.3859	40.6069	GeneID:25211,Genbank:NM_012771.3,RGD:3026	lysozyme 2		GO:0050830,GO:0030141,GO:0003796,GO:0031640,GO:0042742,GO:0005615,GO:0005737,GO:0005788,GO:0005795,GO:0042802,GO:0005902,GO:0048237,GO:0016798,GO:0050829,GO:0016998,GO:0000137,GO:0019835,GO:0030140	defense response to Gram-positive bacterium|secretory granule|lysozyme activity|killing of cells of other organism|defense response to bacterium|extracellular space|cytoplasm|endoplasmic reticulum lumen|Golgi stack|identical protein binding|microvillus|rough endoplasmic reticulum lumen|hydrolase activity, acting on glycosyl bonds|defense response to Gram-negative bacterium|cell wall macromolecule…	rno04970	Salivary secretion
Maff	89.959	14.898	165.02	11.0766	3.46945	0.0319072	1	Up	0.260903	0.463846	0.555554	4.12721	8.22272	0.678908	GeneID:366960,Genbank:NM_001130573.1,RGD:1309531	MAF bZIP transcription factor F	TF_bZIP	GO:0005634,GO:0005739,GO:0006351,GO:0035914,GO:0043565,GO:0045604,GO:0045944,GO:0001701,GO:0003700	nucleus|mitochondrion|transcription, DNA-templated|skeletal muscle cell differentiation|sequence-specific DNA binding|regulation of epidermal cell differentiation|positive regulation of transcription by RNA polymerase II|in utero embryonic development|DNA binding transcription factor activity
Man1c1	597.323	472.025	722.62	1.5309	0.614375	0.0427436	1	Up	7.68231	8.2911	10.156	13.2907	13.1134	12.2272	GeneID:362625,Genbank:NM_001108687.1,RGD:1309672	mannosidase, alpha, class 1C, member 1		GO:0005783,GO:0006491,GO:0016021,GO:0000139,GO:0004571,GO:0005509	endoplasmic reticulum|N-glycan processing|integral component of membrane|Golgi membrane|mannosyl-oligosaccharide 1,2-alpha-mannosidase activity|calcium ion binding	rno00510,rno04141	N-Glycan biosynthesis|Protein processing in endoplasmic reticulum
Man2b2	431.819	543.091	320.548	0.590229	-0.760654	0.0165834	1	Down	12.7314	9.98728	12.4676	6.40901	5.92843	7.96458	GeneID:360955,Genbank:NM_001134971.2,RGD:1308840	mannosidase, alpha, class 2B, member 2		GO:0005764,GO:0005774,GO:0006013,GO:0006517,GO:0030246,GO:0046872,GO:0004559,GO:0005615	lysosome|vacuolar membrane|mannose metabolic process|protein deglycosylation|carbohydrate binding|metal ion binding|alpha-mannosidase activity|extracellular space	rno00511	Other glycan degradation
Map3k4	665.473	817.839	513.107	0.627393	-0.672559	0.0253457	1	Down	11.6013	12.3049	7.41445	6.30614	6.27029	6.50494	GeneID:308106,Genbank:XM_006227872.3,RGD:1311192	mitogen activated protein kinase kinase kinase 4		GO:1900745,GO:0023014,GO:0003674,GO:1904355,GO:0031098,GO:0004672,GO:0032147,GO:0004674,GO:0004709,GO:0005524,GO:0005575,GO:0005737,GO:0032212,GO:0035556,GO:0007346,GO:0042981,GO:0008150,GO:0043507,GO:0010225,GO:0000165,GO:0051973,GO:0010468,GO:0000186,GO:0060718,GO:0019100,GO:0001890	positive regulation of p38MAPK cascade|signal transduction by protein phosphorylation|molecular_function|positive regulation of telomere capping|stress-activated protein kinase signaling cascade|protein kinase activity|activation of protein kinase activity|protein serine/threonine kinase activity|MAP kinase kinase kinase activity|ATP binding|cellular_component|cytoplasm|positive regulation of tel…	rno04010,rno04912	MAPK signaling pathway|GnRH signaling pathway
Map3k6	55.1074	18.5359	91.679	4.94603	2.30627	0.00603733	1	Up	0.150248	0.244021	0.194845	0.902861	1.3626	0.477538	GeneID:313022,Genbank:XM_006239019.3,RGD:1304625	mitogen-activated protein kinase kinase kinase 6		GO:0004672,GO:0004709,GO:0005524,GO:0005622,GO:0006468,GO:0033554,GO:0000165,GO:0000186,GO:0000287	protein kinase activity|MAP kinase kinase kinase activity|ATP binding|intracellular|protein phosphorylation|cellular response to stress|MAPK cascade|activation of MAPKK activity|magnesium ion binding	rno04010	MAPK signaling pathway
Marveld2	41.154	58.1848	24.1233	0.414598	-1.27022	0.00987296	1	Down	1.39725	2.03467	1.58549	0.888067	0.629089	0.477205	GeneID:365657,Genbank:XM_008760680.2,RGD:1306909	MARVEL domain containing 2		GO:0016021,GO:0016323,GO:0016324,GO:0030054,GO:0031410,GO:0033010,GO:0043220,GO:0045216,GO:0061028,GO:0061689,GO:0070830,GO:0005737,GO:0005923,GO:0007605	integral component of membrane|basolateral plasma membrane|apical plasma membrane|cell junction|cytoplasmic vesicle|paranodal junction|Schmidt-Lanterman incisure|cell-cell junction organization|establishment of endothelial barrier|tricellular tight junction|bicellular tight junction assembly|cytoplasm|bicellular tight junction|sensory perception of sound	rno04530	Tight junction
Mepce	17.352	30.6759	4.02814	0.131313	-2.92892	0.0377604	1	Down	0.0452583	0.933788	1.07276	0.104601	0.142638	0	GeneID:304361,Genbank:NM_001100678.1,RGD:1560550	methylphosphate capping enzyme		GO:0008173,GO:0008757,GO:0016073,GO:0017069,GO:0035562,GO:0040031,GO:1900087,GO:0000122,GO:0001510,GO:0008171	RNA methyltransferase activity|S-adenosylmethionine-dependent methyltransferase activity|snRNA metabolic process|snRNA binding|negative regulation of chromatin binding|snRNA modification|positive regulation of G1/S transition of mitotic cell cycle|negative regulation of transcription by RNA polymerase II|RNA methylation|O-methyltransferase activity
Mex3a	126.264	71.0253	181.504	2.55548	1.35359	0.0013793	1	Up	0.86004	0.951285	0.893366	2.74129	2.32332	1.53316	GeneID:310631,Genbank:XM_017591394.1,RGD:1564904	mex-3 RNA binding family member A		GO:0005829	cytosol
Mfsd2a	435.037	328.48	541.595	1.64879	0.721409	0.0199526	1	Up	10.4745	9.58567	11.579	16.489	17.3163	16.6322	GeneID:298504,Genbank:XM_006238792.3,RGD:1310174	major facilitator superfamily domain containing 2A		GO:0015293,GO:0015908,GO:0021766,GO:0045056,GO:0051977,GO:0051978,GO:0055085,GO:0060856,GO:1990379,GO:0005548,GO:0005887,GO:0015245	symporter activity|fatty acid transport|hippocampus development|transcytosis|lysophospholipid transport|lysophospholipid transporter activity|transmembrane transport|establishment of blood-brain barrier|lipid transport across blood brain barrier|phospholipid transporter activity|integral component of plasma membrane|fatty acid transmembrane transporter activity
Micall2	50.5127	21.8312	79.1942	3.62757	1.85901	0.00202044	1	Up	0.506697	0.248914	0.617549	1.67855	2.05319	0.964153	GeneID:288515,Genbank:XM_006248975.3,RGD:1307875	MICAL-like 2		GO:0070830,GO:0034446,GO:0031175,GO:0005829,GO:0005886,GO:1903955,GO:0042805,GO:0031532,GO:0043005,GO:0005911,GO:0005923,GO:0017137,GO:0046872,GO:0032432,GO:0051015,GO:0030041,GO:0032456,GO:0001725,GO:0055037,GO:0031005,GO:0005622	bicellular tight junction assembly|substrate adhesion-dependent cell spreading|neuron projection development|cytosol|plasma membrane|positive regulation of protein targeting to mitochondrion|actinin binding|actin cytoskeleton reorganization|neuron projection|cell-cell junction|bicellular tight junction|Rab GTPase binding|metal ion binding|actin filament bundle|actin filament binding|actin filamen…	rno04530	Tight junction
Msmo1	2380.19	1888.13	2872.26	1.52122	0.605226	0.0407122	1	Up	82.0161	77.6032	70.3098	101.539	118.002	119.915	GeneID:140910,Genbank:NM_080886.1,RGD:620281	methylsterol monooxygenase 1		GO:0006629,GO:0016020,GO:0016021,GO:0016126,GO:0016491,GO:0055114,GO:0000254,GO:0005506,GO:0005789	lipid metabolic process|membrane|integral component of membrane|sterol biosynthetic process|oxidoreductase activity|oxidation-reduction process|C-4 methylsterol oxidase activity|iron ion binding|endoplasmic reticulum membrane	rno00100	Steroid biosynthesis
Mvd	445.855	333.592	558.118	1.67305	0.742483	0.0314783	1	Up	15.3154	15.1592	11.0462	20.7921	27.5442	18.1303	GeneID:81726,Genbank:NM_031062.2,RGD:621292	mevalonate diphosphate decarboxylase		GO:0042803,GO:0008284,GO:0004163,GO:0008299,GO:0019287,GO:0005524,GO:0005777,GO:0005782,GO:0005829,GO:0030544,GO:0006695,GO:0042493	protein homodimerization activity|positive regulation of cell proliferation|diphosphomevalonate decarboxylase activity|isoprenoid biosynthetic process|isopentenyl diphosphate biosynthetic process, mevalonate pathway|ATP binding|peroxisome|peroxisomal matrix|cytosol|Hsp70 protein binding|cholesterol biosynthetic process|response to drug	rno00900	Terpenoid backbone biosynthesis
Myh3	44.7908	21.7515	67.8302	3.11842	1.64082	0.00589289	1	Up	0.081432	0.235121	0.434145	0.709806	0.984675	0.531258	GeneID:24583,Genbank:NM_012604.1,RGD:3138	myosin, heavy chain 3, skeletal muscle, embryonic		GO:0043292,GO:0003009,GO:0046034,GO:0003777,GO:0005516,GO:0005524,GO:0007018,GO:0008017,GO:0016459,GO:0051015,GO:0030016,GO:0032982,GO:0042623,GO:0000146	contractile fiber|skeletal muscle contraction|ATP metabolic process|microtubule motor activity|calmodulin binding|ATP binding|microtubule-based movement|microtubule binding|myosin complex|actin filament binding|myofibril|myosin filament|ATPase activity, coupled|microfilament motor activity	rno04530	Tight junction
Myh8	11.6196	5.10346	18.1357	3.5536	1.82928	0.0280321	1	Up	0.0129309	0.0653379	0.117384	0.227134	0.232878	0.211984	GeneID:252942,Genbank:NM_001100485.1,RGD:620356	myosin heavy chain 8		GO:0051015,GO:0016459,GO:0003009,GO:0016887,GO:0003674,GO:0003777,GO:0003779,GO:0005524,GO:0005575,GO:0030016,GO:0005737,GO:0030049,GO:0007018,GO:0032982,GO:0008017,GO:0000146,GO:0046034,GO:0008150	actin filament binding|myosin complex|skeletal muscle contraction|ATPase activity|molecular_function|microtubule motor activity|actin binding|ATP binding|cellular_component|myofibril|cytoplasm|muscle filament sliding|microtubule-based movement|myosin filament|microtubule binding|microfilament motor activity|ATP metabolic process|biological_process	rno04530	Tight junction
Myt1	209.322	262.713	155.931	0.593539	-0.752585	0.0226465	1	Down	2.85041	2.76718	2.09638	1.36333	1.04272	2.14403	GeneID:362291,Genbank:XM_006235783.2,RGD:1304899	myelin transcription factor 1	zf-C2HC	GO:0045944,GO:0001678,GO:0060539,GO:0005634,GO:0061178,GO:0005654,GO:0005829,GO:0006366,GO:0008270,GO:0009791,GO:0010628,GO:0010629,GO:0000977,GO:0031018,GO:0001158,GO:0032350,GO:0001228	positive regulation of transcription by RNA polymerase II|cellular glucose homeostasis|diaphragm development|nucleus|regulation of insulin secretion involved in cellular response to glucose stimulus|nucleoplasm|cytosol|transcription by RNA polymerase II|zinc ion binding|post-embryonic development|positive regulation of gene expression|negative regulation of gene expression|RNA polymerase II regul…
Nabp1	281.343	164.872	397.814	2.41286	1.27075	0.0269792	1	Up	4.87669	4.24685	4.44371	12.5518	12.9743	5.32108	GeneID:363227,Genbank:XM_017596514.1,RGD:1306658	nucleic acid binding protein 1		GO:0007093,GO:0003697,GO:0010212,GO:0003723,GO:0005634,GO:0005654,GO:0005829,GO:0070876,GO:0006281,GO:0000724,GO:0006974,GO:0000784	mitotic cell cycle checkpoint|single-stranded DNA binding|response to ionizing radiation|RNA binding|nucleus|nucleoplasm|cytosol|SOSS complex|DNA repair|double-strand break repair via homologous recombination|cellular response to DNA damage stimulus|nuclear chromosome, telomeric region
Nepn	7.67805	12.6475	2.70858	0.214159	-2.22325	0.0353397	1	Down	0.398563	0.315902	0.165532	0.130046	0	0.0549063	GeneID:309775,Genbank:NM_001107632.1,RGD:1307755	nephrocan		GO:0030198,GO:0030512,GO:0000122,GO:0005614,GO:0005615	extracellular matrix organization|negative regulation of transforming growth factor beta receptor signaling pathway|negative regulation of transcription by RNA polymerase II|interstitial matrix|extracellular space
Nfkbiz	70.5778	40.4915	100.664	2.48606	1.31386	0.0226229	1	Up	0.986662	0.890257	0.947796	2.19351	3.08845	1.3479	GeneID:304005,Genbank:NM_001107095.1,RGD:1310834	NFKB inhibitor zeta		GO:0006357,GO:0006954,GO:0016607,GO:0036464,GO:0003712,GO:0005634	regulation of transcription by RNA polymerase II|inflammatory response|nuclear speck|cytoplasmic ribonucleoprotein granule|transcription cofactor activity|nucleus	rno05202	Transcriptional misregulation in cancers
Nos3	241.702	184.231	299.174	1.62391	0.699471	0.0350737	1	Up	2.58214	3.1694	3.4726	4.49345	4.9846	5.05908	GeneID:24600,Genbank:XM_006235872.1,RGD:3186	nitric oxide synthase 3		GO:0043200,GO:0043267,GO:0043434,GO:0043536,GO:0043542,GO:0050661,GO:0050880,GO:0045121,GO:0045177,GO:0050998,GO:0051346,GO:0071363,GO:0051412,GO:0071403,GO:0051879,GO:0071404,GO:0051926,GO:0071407,GO:0071560,GO:0097110,GO:0097755,GO:1901556,GO:0002028,GO:0003057,GO:0003100,GO:0003779,GO:0005634,GO:0003785,GO:0003958,GO:0005730,GO:0005737,GO:0006809,GO:0005739,GO:0005794,GO:0005829,GO:0007165,GO:…	response to amino acid|negative regulation of potassium ion transport|response to peptide hormone|positive regulation of blood vessel endothelial cell migration|endothelial cell migration|NADP binding|regulation of blood vessel size|membrane raft|apical part of cell|nitric-oxide synthase binding|negative regulation of hydrolase activity|cellular response to growth factor stimulus|response to cort…	rno00220,rno00330,rno04370,rno04371,rno04066,rno04020,rno04071,rno04022,rno04151,rno04611,rno04915,rno04921,rno04926,rno05418,rno04931,rno04933	Arginine biosynthesis|Arginine and proline metabolism|VEGF signaling pathway|Apelin signaling pathway|HIF-1 signaling pathway|Calcium signaling pathway|Sphingolipid signaling pathway|cGMP - PKG signaling pathway|PI3K-Akt signaling pathway|Platelet activation|Estrogen signaling pathway|Oxytocin signaling pathway|Relaxin signaling pathway|Fluid shear stress and atherosclerosis|Insulin resistance|AG…
Npr3	160.806	103.187	218.426	2.1168	1.08188	0.0442102	1	Up	1.00412	1.53964	0.343968	1.24356	2.34574	2.39594	GeneID:25339,Genbank:XM_006232045.3,RGD:3196	natriuretic peptide receptor 3		GO:0051000,GO:0033688,GO:0016941,GO:0002158,GO:0035810,GO:0005622,GO:0017046,GO:0005887,GO:0042277,GO:0007193,GO:0007194,GO:0007200,GO:0008217,GO:0042562,GO:0030157,GO:0042803,GO:0031404,GO:0008528,GO:0032991,GO:0016020,GO:0001501,GO:0048015,GO:0048662	positive regulation of nitric-oxide synthase activity|regulation of osteoblast proliferation|natriuretic peptide receptor activity|osteoclast proliferation|positive regulation of urine volume|intracellular|peptide hormone binding|integral component of plasma membrane|peptide binding|adenylate cyclase-inhibiting G-protein coupled receptor signaling pathway|negative regulation of adenylate cyclase …
Nptx2	3272.02	568.318	5975.73	10.5148	3.39434	0.0226185	1	Up	21.1533	20.39	20.6299	230.617	348.238	21.145	GeneID:288475,Genbank:NM_001034199.1,RGD:1309447	neuronal pentraxin 2		GO:0008306,GO:0009898,GO:0030175,GO:0030246,GO:0030425,GO:0030426,GO:0031175,GO:0043025,GO:0046872,GO:0005576,GO:0005886	associative learning|cytoplasmic side of plasma membrane|filopodium|carbohydrate binding|dendrite|growth cone|neuron projection development|neuronal cell body|metal ion binding|extracellular region|plasma membrane
Nsun6	98.5651	57.4212	139.709	2.43306	1.28277	0.0241771	1	Up	0.540909	0.959847	1.79263	1.92881	3.51387	2.21685	GeneID:307148,Genbank:XM_017600572.1,RGD:1309535	NOP2/Sun RNA methyltransferase family member 6		GO:0008173,GO:0008757,GO:0016428,GO:0030488,GO:0000049,GO:0001510,GO:0005737	RNA methyltransferase activity|S-adenosylmethionine-dependent methyltransferase activity|tRNA (cytosine-5-)-methyltransferase activity|tRNA methylation|tRNA binding|RNA methylation|cytoplasm
Ntsr1	33.221	20.7828	45.6592	2.19697	1.13552	0.036789	1	Up	0.303687	0.54158	0.252256	0.578021	0.981238	0.773967	GeneID:366274,Genbank:NM_001108967.1,RGD:1306076	neurotensin receptor 1		GO:0005887,GO:0007218,GO:0007612,GO:0008344,GO:0009898,GO:0009986,GO:0014049,GO:0043195,GO:0014054,GO:0043197,GO:0016492,GO:0043198,GO:0043204,GO:0043576,GO:0043679,GO:0044309,GO:0097151,GO:0045121,GO:0098712,GO:0098900,GO:0045202,GO:2001259,GO:0001659,GO:0003085,GO:0003254,GO:0005737,GO:0005739,GO:0005783,GO:0005794,GO:0005886,GO:0030424,GO:0030425,GO:0032280,GO:0033993,GO:0042802,GO:0042803,GO:…	integral component of plasma membrane|neuropeptide signaling pathway|learning|adult locomotory behavior|cytoplasmic side of plasma membrane|cell surface|positive regulation of glutamate secretion|terminal bouton|positive regulation of gamma-aminobutyric acid secretion|dendritic spine|G-protein coupled neurotensin receptor activity|dendritic shaft|perikaryon|regulation of respiratory gaseous excha…	rno04020,rno04080	Calcium signaling pathway|Neuroactive ligand-receptor interaction
Olfm2	760.145	520.684	999.606	1.9198	0.940952	0.00214401	1	Up	11.1361	14.1552	15.0819	21.4602	27.6114	26.0493	GeneID:313783,Genbank:NM_001015017.1,RGD:1309741	olfactomedin 2		GO:1905174,GO:0005634,GO:0005654,GO:0005737,GO:0007601,GO:0007626,GO:0009306,GO:0030054,GO:0032281,GO:0051152,GO:0005515,GO:0005576,GO:0097060	regulation of vascular smooth muscle cell dedifferentiation|nucleus|nucleoplasm|cytoplasm|visual perception|locomotory behavior|protein secretion|cell junction|AMPA glutamate receptor complex|positive regulation of smooth muscle cell differentiation|protein binding|extracellular region|synaptic membrane
Olr1	21.5139	8.86692	34.1608	3.85261	1.94584	0.00316526	1	Up	0.205985	0.173468	0.113326	0.48473	0.859966	0.460475	GeneID:140914,Genbank:NM_133306.2,RGD:620515	oxidized low density lipoprotein (lectin-like) receptor 1		GO:0042542,GO:0005575,GO:0042802,GO:0005654,GO:0043231,GO:0005886,GO:0006898,GO:0006954,GO:0007159,GO:0043235,GO:0008219,GO:0045121,GO:0010629,GO:0016021,GO:0030246,GO:0002376,GO:0038023,GO:0005041,GO:0042157	response to hydrogen peroxide|cellular_component|identical protein binding|nucleoplasm|intracellular membrane-bounded organelle|plasma membrane|receptor-mediated endocytosis|inflammatory response|leukocyte cell-cell adhesion|receptor complex|cell death|membrane raft|negative regulation of gene expression|integral component of membrane|carbohydrate binding|immune system process|signaling receptor …	rno04145,rno03320	Phagosome|PPAR signaling pathway
Olr1386	3.53076	0	7.06152	Inf	Inf	0.00576036	1	Up	0	0	0	0.647423	0.630605	0.0820036	GeneID:287237,Genbank:XM_006246176.2,RGD:1334353	olfactory receptor 1386		GO:0005886,GO:0007186,GO:0007608,GO:0016021,GO:0050911,GO:0004930,GO:0004984	plasma membrane|G-protein coupled receptor signaling pathway|sensory perception of smell|integral component of membrane|detection of chemical stimulus involved in sensory perception of smell|G-protein coupled receptor activity|olfactory receptor activity	rno04740	Olfactory transduction
Olr59	42.8765	23.7281	62.0248	2.61398	1.38625	0.0487229	1	Up	0.0969031	0.29145	0.586442	0.537512	0.598341	1.42648	GeneID:170816,Genbank:XM_008759671.1,RGD:628858	olfactory receptor 59		GO:0071398,GO:0038023,GO:0004930,GO:0043401,GO:0004984,GO:1900135,GO:0005886,GO:0045777,GO:0007165,GO:0007186,GO:0003707,GO:0050911,GO:0016021	cellular response to fatty acid|signaling receptor activity|G-protein coupled receptor activity|steroid hormone mediated signaling pathway|olfactory receptor activity|positive regulation of renin secretion into blood stream|plasma membrane|positive regulation of blood pressure|signal transduction|G-protein coupled receptor signaling pathway|steroid hormone receptor activity|detection of chemical …	rno04740	Olfactory transduction
Osmr	83.5284	30.7949	136.262	4.42482	2.14562	0.000367854	0.837558	Up	0.352865	0.262201	0.334978	1.27609	1.79432	0.911454	GeneID:310132,Genbank:XM_006232012.3,RGD:1302983	oncostatin M receptor		GO:0034097,GO:0004924,GO:0038165,GO:0005900,GO:0008284,GO:0009897,GO:0016021,GO:0016324,GO:0019221,GO:0019838,GO:0004896,GO:0019955	response to cytokine|oncostatin-M receptor activity|oncostatin-M-mediated signaling pathway|oncostatin-M receptor complex|positive regulation of cell proliferation|external side of plasma membrane|integral component of membrane|apical plasma membrane|cytokine-mediated signaling pathway|growth factor binding|cytokine receptor activity|cytokine binding	rno04630,rno04151,rno04060	Jak-STAT signaling pathway|PI3K-Akt signaling pathway|Cytokine-cytokine receptor interaction
Otub2	235.592	300.152	171.033	0.56982	-0.811421	0.0372718	1	Down	8.10212	7.88449	4.04066	4.20288	3.56679	3.2415	GeneID:314405,Genbank:XM_006240477.3,RGD:1306688	OTU deubiquitinase, ubiquitin aldehyde binding 2		GO:0016579,GO:0019784,GO:0035871,GO:0043130,GO:0070536,GO:0071108,GO:0004843,GO:0005634	protein deubiquitination|NEDD8-specific protease activity|protein K11-linked deubiquitination|ubiquitin binding|protein K63-linked deubiquitination|protein K48-linked deubiquitination|thiol-dependent ubiquitin-specific protease activity|nucleus
Otud1	452.469	239.855	665.084	2.77286	1.47137	0.0137683	1	Up	3.88871	3.71539	4.81934	9.52768	15.624	7.45311	GeneID:498803,Genbank:XM_574086.7,RGD:1563344	OTU deubiquitinase 1		GO:0004843,GO:0070536	thiol-dependent ubiquitin-specific protease activity|protein K63-linked deubiquitination
Ovol2	33.6383	9.79887	57.4776	5.86574	2.55231	0.000356743	0.837558	Up	0.189329	0.296105	0.300087	1.1002	2.09452	1.2035	GeneID:296201,Genbank:XM_006235124.3,RGD:1306130	ovo-like zinc finger 2	zf-C2H2	GO:0045944,GO:0010719,GO:0001755,GO:0048557,GO:0010837,GO:0001842,GO:0051726,GO:0010944,GO:0001947,GO:0060214,GO:0003677,GO:0003682,GO:0005634,GO:0044212,GO:0006366,GO:0060347,GO:0045617,GO:0007507,GO:0060716,GO:0045618,GO:0008285,GO:2000647,GO:0045746,GO:0008544,GO:0000981,GO:0045892,GO:0009913,GO:0001228,GO:0045893,GO:0009953,GO:0001525	positive regulation of transcription by RNA polymerase II|negative regulation of epithelial to mesenchymal transition|neural crest cell migration|embryonic digestive tract morphogenesis|regulation of keratinocyte proliferation|neural fold formation|regulation of cell cycle|negative regulation of transcription by competitive promoter binding|heart looping|endocardium formation|DNA binding|chromati…
P4ha3	51.0672	33.4952	68.6393	2.04923	1.03508	0.0205829	1	Up	0.718271	0.604884	1.66026	1.41106	2.12898	2.41808	GeneID:361612,Genbank:XM_008759761.2,RGD:735150	prolyl 4-hydroxylase subunit alpha 3		GO:0005783,GO:0005788,GO:0016222,GO:0016702,GO:0019511,GO:0031418,GO:0055114,GO:0004656,GO:0005506	endoplasmic reticulum|endoplasmic reticulum lumen|procollagen-proline 4-dioxygenase complex|oxidoreductase activity, acting on single donors with incorporation of molecular oxygen, incorporation of two atoms of oxygen|peptidyl-proline hydroxylation|L-ascorbic acid binding|oxidation-reduction process|procollagen-proline 4-dioxygenase activity|iron ion binding	rno00330	Arginine and proline metabolism
Pah	25.9805	9.53664	42.4243	4.44856	2.15334	0.00157919	1	Up	0.321001	0.442354	0.0588681	1.37589	1.41898	0.68342	GeneID:24616,Genbank:NM_012619.2,RGD:3248	phenylalanine hydroxylase		GO:0005506,GO:0006558,GO:0006559,GO:0006571,GO:0016597,GO:0018126,GO:0042558,GO:0042803,GO:0046146,GO:0048037,GO:0004505,GO:0055114	iron ion binding|L-phenylalanine metabolic process|L-phenylalanine catabolic process|tyrosine biosynthetic process|amino acid binding|protein hydroxylation|pteridine-containing compound metabolic process|protein homodimerization activity|tetrahydrobiopterin metabolic process|cofactor binding|phenylalanine 4-monooxygenase activity|oxidation-reduction process	rno00360,rno00400,rno00790	Phenylalanine metabolism|Phenylalanine, tyrosine and tryptophan biosynthesis|Folate biosynthesis
Paxbp1	1008.91	742.945	1274.88	1.71598	0.779029	0.0218488	1	Up	13.8743	12.1569	13.9394	19.8426	27.6615	18.0279	GeneID:681004,Genbank:XM_001057305.6,RGD:1584739	PAX3 and PAX7 binding protein 1		GO:0001078,GO:0005634,GO:0008134,GO:0014842,GO:0031062,GO:0045944,GO:2000288,GO:0000122,GO:0000978	transcriptional repressor activity, RNA polymerase II proximal promoter sequence-specific DNA binding|nucleus|transcription factor binding|regulation of skeletal muscle satellite cell proliferation|positive regulation of histone methylation|positive regulation of transcription by RNA polymerase II|positive regulation of myoblast proliferation|negative regulation of transcription by RNA polymerase…
Pcdh20	1501.4	1807.72	1195.08	0.661097	-0.597066	0.0465232	1	Down	27.6271	24.7621	20.3829	17.9676	14.5209	13.9438	GeneID:306081,Genbank:NM_001107280.1,RGD:1306297	protocadherin 20		GO:0016021,GO:0005509,GO:0005886,GO:0007156	integral component of membrane|calcium ion binding|plasma membrane|homophilic cell adhesion via plasma membrane adhesion molecules
Pcdh8	5693.59	1327.75	10059.4	7.57632	2.9215	0.032539	1	Up	25.9832	24.9034	14.5282	176.057	259.76	20.329	GeneID:64865,Genbank:XM_008770897.2,RGD:69350	protocadherin 8		GO:0007155,GO:0007156,GO:0007267,GO:0007268,GO:0007399,GO:0007616,GO:0016331,GO:0030054,GO:0030425,GO:0042734,GO:0045211,GO:0001756,GO:0005509,GO:0005887	cell adhesion|homophilic cell adhesion via plasma membrane adhesion molecules|cell-cell signaling|chemical synaptic transmission|nervous system development|long-term memory|morphogenesis of embryonic epithelium|cell junction|dendrite|presynaptic membrane|postsynaptic membrane|somitogenesis|calcium ion binding|integral component of plasma membrane
Pcgf1	7.59444	14.8497	0.339177	0.0228407	-5.45225	0.00162399	1	Down	1.58878	1.83091	0.253028	0	0.0752972	0	GeneID:312480,Genbank:NM_001007000.1,RGD:1549782	polycomb group ring finger 1		GO:0005654,GO:0006351,GO:0006355,GO:0007568,GO:0008022,GO:0031519,GO:0035518,GO:0036353,GO:0046872,GO:0003674,GO:0005575,GO:0005634	nucleoplasm|transcription, DNA-templated|regulation of transcription, DNA-templated|aging|protein C-terminus binding|PcG protein complex|histone H2A monoubiquitination|histone H2A-K119 monoubiquitination|metal ion binding|molecular_function|cellular_component|nucleus	rno04550	Signaling pathways regulating pluripotency of stem cells
Pddc1	54.5049	84.407	24.6029	0.29148	-1.77853	0.00690545	1	Down	6.66958	3.33967	5.09086	0.499939	0.216423	3.9401	GeneID:309110,Genbank:XM_017589232.1,RGD:1304836	Parkinson disease 7 domain containing 1
Pdk4	188.777	123.608	253.947	2.05446	1.03876	0.00868458	1	Up	3.84477	5.68695	8.55145	14.9012	11.4515	9.29277	GeneID:89813,Genbank:NM_053551.1,RGD:69061	pyruvate dehydrogenase kinase 4		GO:0005739,GO:0005743,GO:0005759,GO:0006006,GO:0006086,GO:0006468,GO:0010565,GO:0006885,GO:0010906,GO:0042304,GO:0071398,GO:0072593,GO:0042593,GO:2000811,GO:0004672,GO:0004740,GO:0005524,GO:0008286,GO:0009267,GO:0010510,GO:0042594,GO:0045124,GO:0046320	mitochondrion|mitochondrial inner membrane|mitochondrial matrix|glucose metabolic process|acetyl-CoA biosynthetic process from pyruvate|protein phosphorylation|regulation of cellular ketone metabolic process|regulation of pH|regulation of glucose metabolic process|regulation of fatty acid biosynthetic process|cellular response to fatty acid|reactive oxygen species metabolic process|glucose homeos…
Pdlim1	86.6409	64.7472	108.535	1.67628	0.745266	0.0461883	1	Up	3.38328	1.57343	4.7877	5.36858	5.22912	5.1443	GeneID:54133,Genbank:NM_017365.2,RGD:68324	PDZ and LIM domain 1		GO:0005667,GO:0005856,GO:0005913,GO:0006355,GO:0030018,GO:0046872,GO:0098609,GO:0098641,GO:0001666,GO:0003713,GO:0005515	transcription factor complex|cytoskeleton|cell-cell adherens junction|regulation of transcription, DNA-templated|Z disc|metal ion binding|cell-cell adhesion|cadherin binding involved in cell-cell adhesion|response to hypoxia|transcription coactivator activity|protein binding
Pecam1	252.344	193.248	311.44	1.61161	0.688498	0.0368488	1	Up	6.54317	5.89598	6.33571	10.0112	7.51219	12.2206	GeneID:29583,Genbank:NM_031591.1,RGD:61927	platelet and endothelial cell adhesion molecule 1		GO:0090673,GO:0045121,GO:0030054,GO:0002687,GO:0098742,GO:0050732,GO:0030334,GO:0002693,GO:0050904,GO:0030485,GO:0005615,GO:0071346,GO:0005886,GO:0006909,GO:0007156,GO:0007159,GO:0030837,GO:0007266,GO:0071407,GO:0034260,GO:0009897,GO:0071560,GO:0042060,GO:0009986,GO:0071944,GO:0042531,GO:0016020,GO:0001525,GO:0072011,GO:0042803,GO:0016021,GO:0001726,GO:0072672,GO:0043542,GO:0019903,GO:0001886	endothelial cell-matrix adhesion|membrane raft|cell junction|positive regulation of leukocyte migration|cell-cell adhesion via plasma-membrane adhesion molecules|negative regulation of peptidyl-tyrosine phosphorylation|regulation of cell migration|positive regulation of cellular extravasation|diapedesis|smooth muscle contractile fiber|extracellular space|cellular response to interferon-gamma|plas…	rno04514,rno04670,rno05418,rno05144	Cell adhesion molecules (CAMs)|Leukocyte transendothelial migration|Fluid shear stress and atherosclerosis|Malaria
Phf21b	273.988	115.802	432.174	3.73202	1.89996	0.0420627	1	Up	2.10035	1.89401	2.39971	8.00752	11.6658	2.50297	GeneID:300117,Genbank:NM_001130680.1,RGD:1308739	PHD finger protein 21B		GO:0005634,GO:0006355,GO:0042393,GO:0046872,GO:0000977,GO:0003682,GO:0003712	nucleus|regulation of transcription, DNA-templated|histone binding|metal ion binding|RNA polymerase II regulatory region sequence-specific DNA binding|chromatin binding|transcription cofactor activity
Pla2g3	89.6285	45.1611	134.096	2.96928	1.57011	0.0182336	1	Up	1.06024	1.49556	0.989195	4.09223	4.2246	1.61396	GeneID:289733,Genbank:XM_017599118.1,RGD:1305323	phospholipase A2, group III		GO:0005814,GO:0007288,GO:0019372,GO:0042629,GO:0043303,GO:0046470,GO:0048468,GO:0050482,GO:0060271,GO:0001675,GO:0004623,GO:0005576	centriole|sperm axoneme assembly|lipoxygenase pathway|mast cell granule|mast cell degranulation|phosphatidylcholine metabolic process|cell development|arachidonic acid secretion|cilium assembly|acrosome assembly|phospholipase A2 activity|extracellular region	rno00564,rno00565,rno00590,rno00591,rno00592,rno04014,rno04270,rno04972,rno04975	Glycerophospholipid metabolism|Ether lipid metabolism|Arachidonic acid metabolism|Linoleic acid metabolism|alpha-Linolenic acid metabolism|Ras signaling pathway|Vascular smooth muscle contraction|Pancreatic secretion|Fat digestion and absorption
Pla2g4a	122.821	66.8697	178.772	2.67344	1.4187	0.0187174	1	Up	1.41325	1.90007	1.60051	5.45531	4.82242	2.14842	GeneID:24653,Genbank:NM_133551.2,RGD:67366	phospholipase A2 group IVA		GO:0005544,GO:0005634,GO:0005737,GO:0005783,GO:0010226,GO:0005794,GO:0010243,GO:0019369,GO:0005811,GO:0030501,GO:0031340,GO:0031394,GO:0031622,GO:0047498,GO:0032496,GO:0033280,GO:0048471,GO:0035035,GO:0050482,GO:0050729,GO:0051384,GO:0001542,GO:0051592,GO:0001554,GO:0051597,GO:0004622,GO:0071236,GO:0004623,GO:0005509,GO:0005829,GO:0007568,GO:0008284,GO:0009395,GO:0042127,GO:0009408,GO:0009725,GO:…	calcium-dependent phospholipid binding|nucleus|cytoplasm|endoplasmic reticulum|response to lithium ion|Golgi apparatus|response to organonitrogen compound|arachidonic acid metabolic process|lipid droplet|positive regulation of bone mineralization|positive regulation of vesicle fusion|positive regulation of prostaglandin biosynthetic process|positive regulation of fever generation|calcium-dependen…	rno00564,rno00565,rno00590,rno00591,rno00592,rno04014,rno04010,rno04370,rno04072,rno04217,rno04611,rno04664,rno04666,rno04912,rno04913,rno04921,rno04270,rno04724,rno04726,rno04730,rno04750,rno05231	Glycerophospholipid metabolism|Ether lipid metabolism|Arachidonic acid metabolism|Linoleic acid metabolism|alpha-Linolenic acid metabolism|Ras signaling pathway|MAPK signaling pathway|VEGF signaling pathway|Phospholipase D signaling pathway|Necroptosis|Platelet activation|Fc epsilon RI signaling pathway|Fc gamma R-mediated phagocytosis|GnRH signaling pathway|Ovarian Steroidogenesis|Oxytocin signa…
Plat	1243.26	806.894	1679.63	2.0816	1.05769	0.00742388	1	Up	20.4556	17.6909	21.9471	39.1427	50.2476	29.6768	GeneID:25692,Genbank:XM_008771348.1,RGD:3342	plasminogen activator, tissue type		GO:0051219,GO:0031639,GO:0005102,GO:0051591,GO:0035249,GO:0005615,GO:0060279,GO:0042060,GO:0070542,GO:0005737,GO:0006508,GO:0009986,GO:0045177,GO:0014909,GO:0071372,GO:0045202,GO:0071373,GO:0045861,GO:0030141,GO:0071549,GO:0048008,GO:0031012,GO:0001666,GO:0003674,GO:0048167,GO:0004252	phosphoprotein binding|plasminogen activation|signaling receptor binding|response to cAMP|synaptic transmission, glutamatergic|extracellular space|positive regulation of ovulation|wound healing|response to fatty acid|cytoplasm|proteolysis|cell surface|apical part of cell|smooth muscle cell migration|cellular response to follicle-stimulating hormone stimulus|synapse|cellular response to luteinizin…	rno04371,rno04610,rno05202,rno05215,rno05418	Apelin signaling pathway|Complement and coagulation cascades|Transcriptional misregulation in cancers|Prostate cancer|Fluid shear stress and atherosclerosis
Plin4	102.201	75.4425	128.959	1.70937	0.773466	0.0357583	1	Up	0.791482	0.782918	1.24183	1.95123	1.48197	1.17689	GeneID:363331,Genbank:XM_006244373.3,RGD:1590867	perilipin 4		GO:0043231,GO:0005811,GO:0005829,GO:0005886	intracellular membrane-bounded organelle|lipid droplet|cytosol|plasma membrane	rno03320	PPAR signaling pathway
Plk5	300.079	421.181	178.976	0.424939	-1.23467	0.000168927	0.615402	Down	14.3189	10.3261	9.22796	4.8546	3.80229	5.41992	GeneID:314627,Genbank:XM_008765100.2,RGD:1305038	polo-like kinase 5		GO:0005737,GO:0006468,GO:0006974,GO:0008285,GO:0010976,GO:0016301,GO:0042981,GO:0071363,GO:2000045,GO:0002357,GO:0005524,GO:0005730	cytoplasm|protein phosphorylation|cellular response to DNA damage stimulus|negative regulation of cell proliferation|positive regulation of neuron projection development|kinase activity|regulation of apoptotic process|cellular response to growth factor stimulus|regulation of G1/S transition of mitotic cell cycle|defense response to tumor cell|ATP binding|nucleolus
Poli	67.6145	87.7745	47.4545	0.540641	-0.887257	0.035712	1	Down	2.02595	1.92693	2.25982	1.16784	0.794108	1.33966	GeneID:291526,Genbank:NM_001106137.1,RGD:1305212	polymerase (DNA) iota		GO:0016607,GO:0019985,GO:0036464,GO:0071494,GO:0003684,GO:0003887,GO:0005622	nuclear speck|translesion synthesis|cytoplasmic ribonucleoprotein granule|cellular response to UV-C|damaged DNA binding|DNA-directed DNA polymerase activity|intracellular	rno03460	Fanconi anemia pathway
Pomc	25.1313	13.1524	37.1102	2.82156	1.49649	0.0118445	1	Up	0.79165	1.21214	0.798489	2.86093	2.85142	1.85399	GeneID:24664,Genbank:XM_017594033.1,RGD:3366	proopiomelanocortin		GO:0005615,GO:0005737,GO:0006091,GO:0007165,GO:0031782,GO:0007218,GO:0032098,GO:0007267,GO:0032720,GO:0033059,GO:0042593,GO:0045944,GO:0001664,GO:0003674,GO:0005102,GO:0005179,GO:0005184,GO:0005576,GO:0007631,GO:0008217,GO:0010469,GO:0030141,GO:0031781,GO:0070873,GO:0070996,GO:2000852	extracellular space|cytoplasm|generation of precursor metabolites and energy|signal transduction|type 4 melanocortin receptor binding|neuropeptide signaling pathway|regulation of appetite|cell-cell signaling|negative regulation of tumor necrosis factor production|cellular pigmentation|glucose homeostasis|positive regulation of transcription by RNA polymerase II|G-protein coupled receptor binding|…	rno04920,rno04916,rno04925,rno04927,rno04934	Adipocytokine signaling pathway|Melanogenesis|Aldosterone synthesis and secretion|Cortisol synthesis and secretion|Cushing's syndrome
Pou5f1	3.34727	0.288598	6.40594	22.1967	4.47228	0.0281812	1	Up	0	0.0433988	0	0.476424	0.324833	0.120689	GeneID:294562,Genbank:NM_001009178.2,RGD:1359491	POU class 5 homeobox 1	Pou	GO:0001158,GO:0001162,GO:0001227,GO:0001710,GO:0001711,GO:0001712,GO:0001714,GO:0005667,GO:0001824,GO:0005730,GO:0001829,GO:0005737,GO:0001832,GO:0005739,GO:0005829,GO:0006355,GO:0030718,GO:0006366,GO:0031490,GO:0008134,GO:0031625,GO:0009611,GO:0032526,GO:0034097,GO:0035019,GO:0035198,GO:0000122,GO:0051897,GO:0042789,GO:0000790,GO:0051898,GO:0043565,GO:0060391,GO:0000976,GO:0060795,GO:0000978,GO:…	enhancer sequence-specific DNA binding|RNA polymerase II intronic transcription regulatory region sequence-specific DNA binding|transcriptional repressor activity, RNA polymerase II transcription regulatory region sequence-specific DNA binding|mesodermal cell fate commitment|endodermal cell fate commitment|ectodermal cell fate commitment|endodermal cell fate specification|transcription factor com…	rno04550	Signaling pathways regulating pluripotency of stem cells
Ppt2	458.587	576.122	341.052	0.591979	-0.756382	0.0154649	1	Down	6.38834	5.17195	6.04925	2.96722	2.63077	4.70996	GeneID:54398,Genbank:XM_006256017.2,RGD:620375	palmitoyl-protein thioesterase 2		GO:0098599,GO:0098734,GO:0005764,GO:0008474,GO:0043231	palmitoyl hydrolase activity|macromolecule depalmitoylation|lysosome|palmitoyl-(protein) hydrolase activity|intracellular membrane-bounded organelle	rno00062,rno04142	Fatty acid elongation|Lysosome
Prkg2	68.6482	43.7309	93.5656	2.13958	1.09733	0.0451286	1	Up	0.425846	0.856707	1.78969	1.88095	1.38472	3.29663	GeneID:25523,Genbank:NM_013012.1,RGD:3401	protein kinase, cGMP-dependent, type II		GO:2001226,GO:0006468,GO:0007623,GO:0016020,GO:0016324,GO:0030553,GO:0031965,GO:0032922,GO:0036289,GO:0042803,GO:0045794,GO:0004692,GO:0071476,GO:0005524,GO:0072659,GO:0005886	negative regulation of chloride transport|protein phosphorylation|circadian rhythm|membrane|apical plasma membrane|cGMP binding|nuclear membrane|circadian regulation of gene expression|peptidyl-serine autophosphorylation|protein homodimerization activity|negative regulation of cell volume|cGMP-dependent protein kinase activity|cellular hypotonic response|ATP binding|protein localization to plasma…	rno04022,rno04540,rno04611,rno04923,rno04924,rno04970,rno04730,rno04740,rno04713,rno04714	cGMP - PKG signaling pathway|Gap junction|Platelet activation|Regulation of lipolysis in adipocyte|Renin secretion|Salivary secretion|Long-term depression|Olfactory transduction|Circadian entrainment|Thermogenesis
Prkx	235.643	182.362	288.925	1.58435	0.66389	0.0426124	1	Up	2.66119	2.62874	2.49556	4.4284	4.33927	3.03193	GeneID:501563,Genbank:XM_017602134.1,RGD:1564076	protein kinase, X-linked		GO:2000696,GO:0005524,GO:0005634,GO:0005737,GO:0007155,GO:0018105,GO:0030099,GO:0030155,GO:0030334,GO:0031589,GO:0043542,GO:0046777,GO:0001525,GO:0060562,GO:0001935,GO:0060993,GO:0004691	regulation of epithelial cell differentiation involved in kidney development|ATP binding|nucleus|cytoplasm|cell adhesion|peptidyl-serine phosphorylation|myeloid cell differentiation|regulation of cell adhesion|regulation of cell migration|cell-substrate adhesion|endothelial cell migration|protein autophosphorylation|angiogenesis|epithelial tube morphogenesis|endothelial cell proliferation|kidney …
Ptgs2	1116.78	303.717	1929.84	6.35409	2.66769	0.0464372	1	Up	13.6999	14.7963	6.3236	82.7896	114.058	6.79749	GeneID:29527,Genbank:NM_017232.3,RGD:620349	prostaglandin-endoperoxide synthase 2		GO:0005737,GO:0005783,GO:0005789,GO:0005901,GO:0006954,GO:0006979,GO:0010226,GO:0007566,GO:0010243,GO:0010575,GO:0007568,GO:0010942,GO:0014070,GO:0016702,GO:0019233,GO:0032355,GO:0019371,GO:0032496,GO:0032991,GO:0019899,GO:0033138,GO:0033280,GO:0034097,GO:0034605,GO:0001516,GO:0045786,GO:0034612,GO:0045907,GO:0034644,GO:0001525,GO:0045986,GO:0035633,GO:0004601,GO:0045987,GO:0004666,GO:0046697,GO:…	cytoplasm|endoplasmic reticulum|endoplasmic reticulum membrane|caveola|inflammatory response|response to oxidative stress|response to lithium ion|embryo implantation|response to organonitrogen compound|positive regulation of vascular endothelial growth factor production|aging|positive regulation of cell death|response to organic cyclic compound|oxidoreductase activity, acting on single donors wit…	rno00590,rno04370,rno04064,rno04668,rno04625,rno04657,rno04923,rno04913,rno04921,rno04726,rno04723,rno05200,rno05206,rno05204,rno05222,rno05167,rno05165,rno05140	Arachidonic acid metabolism|VEGF signaling pathway|NF-kappa B signaling pathway|TNF signaling pathway|C-type lectin receptor signaling pathway|IL-17 signaling pathway|Regulation of lipolysis in adipocyte|Ovarian Steroidogenesis|Oxytocin signaling pathway|Serotonergic synapse|Retrograde endocannabinoid signaling|Pathways in cancer|MicroRNAs in cancer|Chemical carcinogenesis|Small cell lung cancer|…
RGD1308544	171.581	127.548	215.615	1.69046	0.757416	0.0331652	1	Up	8.88423	11.1057	6.23068	13.09	15.6249	14.223	GeneID:361192,Genbank:XM_341475.7,RGD:1308544	LOC361192
RGD1561149	280.016	153.621	406.411	2.64553	1.40356	0.039756	1	Up	0.72867	1.45208	1.09881	2.46113	4.06679	1.68115	GeneID:500552,Genbank:XM_006238965.3,RGD:1561149	similar to mKIAA1522 protein		GO:0030154	cell differentiation
RGD1563034	3.18738	0	6.37477	Inf	Inf	0.00966096	1	Up	0	0	0	0.285606	0.177028	0.0328867	GeneID:292720,Genbank:XM_017590015.1,RGD:1563034	similar to ETS domain transcription factor ERF (Ets2 repressor factor)
RGD1564074	35.3455	54.4117	16.2792	0.299186	-1.74089	0.0444028	1	Down	1.32913	1.3836	0.260675	0.238925	0.216096	0.432324	GeneID:500514,Genbank:XM_017593779.1,RGD:1564074	similar to novel protein		GO:0045121,GO:0050852,GO:0001772,GO:0007165,GO:0033627	membrane raft|T cell receptor signaling pathway|immunological synapse|signal transduction|cell adhesion mediated by integrin
RT1-DMa	21.6338	40.1264	3.14127	0.0782842	-3.67513	0.0482013	1	Down	5.10021	0.0543682	2.6047	0.179053	0.0581339	0.377986	GeneID:294274,Genbank:NM_198741.2,RGD:735053	RT1 class II, locus DMa		GO:0023026,GO:0005622,GO:0042613,GO:0005764,GO:0043231,GO:0005765,GO:0005770,GO:0005771,GO:0006955,GO:0009986,GO:0045059,GO:0010008,GO:0045582,GO:0015031,GO:0048839,GO:0016021,GO:0050778,GO:0016064,GO:0002503,GO:0051085,GO:0019882,GO:0002636,GO:0065003,GO:0019886,GO:0002922	MHC class II protein complex binding|intracellular|MHC class II protein complex|lysosome|intracellular membrane-bounded organelle|lysosomal membrane|late endosome|multivesicular body|immune response|cell surface|positive thymic T cell selection|endosome membrane|positive regulation of T cell differentiation|protein transport|inner ear development|integral component of membrane|positive regulation…	rno04514,rno04145,rno04640,rno04612,rno04658,rno04659,rno04672,rno05310,rno05322,rno05323,rno05320,rno05321,rno05330,rno05332,rno05416,rno04940,rno05150,rno05152,rno05166,rno05164,rno05168,rno05145,rno05140	Cell adhesion molecules (CAMs)|Phagosome|Hematopoietic cell lineage|Antigen processing and presentation|Th1 and Th2 cell differentiation|Th17 cell differentiation|Intestinal immune network for IgA production|Asthma|Systemic lupus erythematosus|Rheumatoid arthritis|Autoimmune thyroid disease|Inflammatiory bowel disease (IBD)|Allograft rejection|Graft-versus-host disease|Viral myocarditis|Type I di…
RT1-M6-1	11.8138	5.2726	18.355	3.4812	1.79959	0.0341689	1	Up	0.355051	0.448503	0.119373	0.930009	1.54527	0.554336	GeneID:414785,Genbank:XM_008772698.2,RGD:1598232	RT1 class I, locus M6, gene 1		GO:0016021,GO:0042605,GO:0002474,GO:0005102,GO:0005886	integral component of membrane|peptide antigen binding|antigen processing and presentation of peptide antigen via MHC class I|signaling receptor binding|plasma membrane	rno04514,rno04144,rno04145,rno04218,rno04650,rno04612,rno05203,rno05320,rno05330,rno05332,rno05416,rno04940,rno05166,rno05168,rno05167,rno05169,rno05165	Cell adhesion molecules (CAMs)|Endocytosis|Phagosome|Cellular senescence|Natural killer cell mediated cytotoxicity|Antigen processing and presentation|Viral carcinogenesis|Autoimmune thyroid disease|Allograft rejection|Graft-versus-host disease|Viral myocarditis|Type I diabetes mellitus|HTLV-I infection|Herpes simplex infection|Kaposi's sarcoma-associated herpesvirus infection|Epstein-Barr virus …
RT1-S3	287.177	204.119	370.235	1.81382	0.859029	0.0067231	1	Up	7.87249	3.1754	4.44565	7.91392	9.54366	9.72557	GeneID:294228,Genbank:NM_001008886.2,RGD:735037	RT1 class Ib, locus S3		GO:0042612,GO:0032753,GO:0002476,GO:0046703,GO:0032759,GO:0002489,GO:0048839,GO:0032760,GO:0002715,GO:0050830,GO:0002717,GO:0005102,GO:0005886,GO:0036037,GO:0009986,GO:0051024,GO:0042270,GO:0016021,GO:2000566,GO:0042288,GO:0019731,GO:0042605,GO:0030881,GO:0001916,GO:0032398,GO:0002250,GO:0042608,GO:0032736,GO:0002474	MHC class I protein complex|positive regulation of interleukin-4 production|antigen processing and presentation of endogenous peptide antigen via MHC class Ib|natural killer cell lectin-like receptor binding|positive regulation of TRAIL production|antigen processing and presentation of endogenous peptide antigen via MHC class Ib via ER pathway, TAP-dependent|inner ear development|positive regulat…	rno04514,rno04144,rno04145,rno04218,rno04650,rno04612,rno05203,rno05320,rno05330,rno05332,rno05416,rno04940,rno05166,rno05168,rno05167,rno05169,rno05165	Cell adhesion molecules (CAMs)|Endocytosis|Phagosome|Cellular senescence|Natural killer cell mediated cytotoxicity|Antigen processing and presentation|Viral carcinogenesis|Autoimmune thyroid disease|Allograft rejection|Graft-versus-host disease|Viral myocarditis|Type I diabetes mellitus|HTLV-I infection|Herpes simplex infection|Kaposi's sarcoma-associated herpesvirus infection|Epstein-Barr virus …
Rab11fip2	219.473	270.753	168.192	0.621201	-0.686868	0.0444226	1	Down	10.2846	11.4977	14.3145	7.88871	7.68378	5.94259	GeneID:308003,Genbank:NM_001107447.2,RGD:1308538	RAB11 family interacting protein 2		GO:0045055,GO:0005654,GO:1903078,GO:0005768,GO:0008150,GO:0017137,GO:0019901,GO:0030010,GO:0035773,GO:0042802,GO:0042803,GO:0043231,GO:0003674,GO:0005575	regulated exocytosis|nucleoplasm|positive regulation of protein localization to plasma membrane|endosome|biological_process|Rab GTPase binding|protein kinase binding|establishment of cell polarity|insulin secretion involved in cellular response to glucose stimulus|identical protein binding|protein homodimerization activity|intracellular membrane-bounded organelle|molecular_function|cellular_compo…	rno04144	Endocytosis
Rab3d	267.685	334.338	201.031	0.601281	-0.73389	0.0225485	1	Down	9.76937	10.4976	8.47951	5.41361	4.22883	7.43404	GeneID:140665,Genbank:XM_006242594.3,RGD:620924	RAB3D, member RAS oncogene family		GO:1903307,GO:0030133,GO:0005525,GO:0030742,GO:0005881,GO:0031410,GO:0005886,GO:0006886,GO:0006887,GO:0006904,GO:0008021,GO:0031489,GO:0009306,GO:0031982,GO:0012505,GO:0032482,GO:0015031,GO:0042588,GO:0017157,GO:0003924,GO:0045453,GO:0099503,GO:0018125,GO:0005515	positive regulation of regulated secretory pathway|transport vesicle|GTP binding|GTP-dependent protein binding|cytoplasmic microtubule|cytoplasmic vesicle|plasma membrane|intracellular protein transport|exocytosis|vesicle docking involved in exocytosis|synaptic vesicle|myosin V binding|protein secretion|vesicle|endomembrane system|Rab protein signal transduction|protein transport|zymogen granule|…	rno04972	Pancreatic secretion
Rad52	182.843	226.785	138.901	0.61248	-0.707266	0.0381063	1	Down	4.35364	3.36652	3.18325	1.9451	1.63225	3.03225	GeneID:297561,Genbank:XM_017592585.1,RGD:1304975	RAD52 homolog, DNA repair protein		GO:2000819,GO:0003677,GO:0003697,GO:0005634,GO:0006310,GO:0006312,GO:0006974,GO:0010792,GO:0032993,GO:0034599,GO:0042802,GO:0000724,GO:0045002,GO:0051260,GO:0000730	regulation of nucleotide-excision repair|DNA binding|single-stranded DNA binding|nucleus|DNA recombination|mitotic recombination|cellular response to DNA damage stimulus|DNA double-strand break processing involved in repair via single-strand annealing|protein-DNA complex|cellular response to oxidative stress|identical protein binding|double-strand break repair via homologous recombination|double-…	rno03440	Homologous recombination
Rasl11b	603.353	416.52	790.186	1.89711	0.923806	0.0206208	1	Up	19.03	16.6122	12.1721	32.9689	33.4708	19.9283	GeneID:305302,Genbank:NM_001002830.2,RGD:1303099	RAS-like family 11 member B		GO:0007165,GO:0016020,GO:0030512,GO:0003924,GO:0005160,GO:0005525	signal transduction|membrane|negative regulation of transforming growth factor beta receptor signaling pathway|GTPase activity|transforming growth factor beta receptor binding|GTP binding
Rdh16	42.6506	28.1761	57.1252	2.02744	1.01966	0.0350147	1	Up	0.908915	1.10222	1.02678	1.71416	2.48808	1.70289	GeneID:299511,Genbank:NM_199208.1,RGD:735050	retinol dehydrogenase 16 (all-trans)		GO:0005788,GO:0031301,GO:0042572,GO:0042573,GO:0042803,GO:0042904,GO:0055114,GO:0004745	endoplasmic reticulum lumen|integral component of organelle membrane|retinol metabolic process|retinoic acid metabolic process|protein homodimerization activity|9-cis-retinoic acid biosynthetic process|oxidation-reduction process|retinol dehydrogenase activity	rno00830	Retinol metabolism
Rfx4	304.606	231.512	377.699	1.63144	0.706147	0.0239373	1	Up	2.93399	2.4595	3.86887	5.06403	5.47784	3.90839	GeneID:500818,Genbank:XM_006241183.3,RGD:1562092	regulatory factor X4	RFX	GO:0030901,GO:0003682,GO:0045944,GO:0003700,GO:0060271,GO:0005634,GO:0006357,GO:0006366,GO:0070613,GO:0021516,GO:0021537,GO:0021696,GO:0021914,GO:0000978,GO:0030900,GO:0001077	midbrain development|chromatin binding|positive regulation of transcription by RNA polymerase II|DNA binding transcription factor activity|cilium assembly|nucleus|regulation of transcription by RNA polymerase II|transcription by RNA polymerase II|regulation of protein processing|dorsal spinal cord development|telencephalon development|cerebellar cortex morphogenesis|negative regulation of smoothe…
Rgs18	9.21898	3.55387	14.8841	4.18814	2.06631	0.0258065	1	Up	0.112867	0.0950497	0.189737	0.730406	0.575921	0.264327	GeneID:289076,Genbank:XM_008769548.1,RGD:1306522	regulator of G-protein signaling 18		GO:0005737,GO:0005886,GO:0007186,GO:0008277,GO:0009968,GO:0043547,GO:0005096	cytoplasm|plasma membrane|G-protein coupled receptor signaling pathway|regulation of G-protein coupled receptor protein signaling pathway|negative regulation of signal transduction|positive regulation of GTPase activity|GTPase activator activity
Ripk4	25.8468	9.41774	42.2759	4.48896	2.16638	0.0232962	1	Up	0.132316	0.111428	0.285984	0.54172	1.2255	0.464812	GeneID:304053,Genbank:XM_017598012.1,RGD:1311691	receptor-interacting serine-threonine kinase 4		GO:0005737,GO:0006468,GO:0051092,GO:0002009,GO:0004672,GO:0005524	cytoplasm|protein phosphorylation|positive regulation of NF-kappaB transcription factor activity|morphogenesis of an epithelium|protein kinase activity|ATP binding
Rnd1	293.418	220.763	366.073	1.65822	0.729637	0.0427872	1	Up	7.46501	10.3673	10.7439	11.5828	19.3012	14.7732	GeneID:362993,Genbank:NM_001013222.1,RGD:1306338	Rho family GTPase 1		GO:0030334,GO:0007163,GO:0004871,GO:0030950,GO:0007264,GO:0005102,GO:0031410,GO:0007266,GO:0005525,GO:0032153,GO:0005737,GO:0005886,GO:0008360,GO:0032956,GO:0015629,GO:0005912,GO:0043231,GO:0005938,GO:0016322,GO:0007015,GO:0000910,GO:0016477,GO:0003924,GO:0051017,GO:0019901,GO:0007162	regulation of cell migration|establishment or maintenance of cell polarity|signal transducer activity|establishment or maintenance of actin cytoskeleton polarity|small GTPase mediated signal transduction|signaling receptor binding|cytoplasmic vesicle|Rho protein signal transduction|GTP binding|cell division site|cytoplasm|plasma membrane|regulation of cell shape|regulation of actin cytoskeleton o…	rno04360	Axon guidance
Rps10l1	203.446	147.21	259.682	1.76403	0.818875	0.0356399	1	Up	16.1999	13.8509	24.0733	24.9228	22.6051	47.4963	GeneID:100363439,Genbank:XM_002729623.2,RGD:2323006	ribosomal protein S10-like 1		GO:0005515,GO:0005730	protein binding|nucleolus	rno03010	Ribosome
Rrad	71.148	46.53	95.7661	2.05816	1.04135	0.0113972	1	Up	2.31863	1.72289	2.24695	3.32038	4.95353	4.20565	GeneID:83521,Genbank:XM_006255055.3,RGD:69357	RRAD, Ras related glycolysis inhibitor and calcium channel regulator		GO:0005525,GO:0005575,GO:0005886,GO:0007165,GO:0016020,GO:0030308,GO:1901842,GO:0003674,GO:0003924,GO:0005516	GTP binding|cellular_component|plasma membrane|signal transduction|membrane|negative regulation of cell growth|negative regulation of high voltage-gated calcium channel activity|molecular_function|GTPase activity|calmodulin binding
Rras2	442.377	318.115	566.638	1.78124	0.832879	0.0496518	1	Up	11.6083	9.93303	7.84756	17.4929	20.9898	11.2241	GeneID:365355,Genbank:NM_001013434.1,RGD:1310793	related RAS viral (r-ras) oncogene homolog 2		GO:0005575,GO:0005622,GO:0007265,GO:0008150,GO:0009987,GO:0030335,GO:1901214,GO:0003674,GO:0003924,GO:0005525	cellular_component|intracellular|Ras protein signal transduction|biological_process|cellular process|positive regulation of cell migration|regulation of neuron death|molecular_function|GTPase activity|GTP binding	rno04014,rno04010,rno04371,rno04072,rno04024,rno04140,rno04137,rno04218,rno04810,rno04625,rno05205,rno05166	Ras signaling pathway|MAPK signaling pathway|Apelin signaling pathway|Phospholipase D signaling pathway|cAMP signaling pathway|Autophagy - animal|Mitophagy - animal|Cellular senescence|Regulation of actin cytoskeleton|C-type lectin receptor signaling pathway|Proteoglycans in cancer|HTLV-I infection
Rtkn	56.429	24.1804	88.6775	3.66733	1.87473	0.0222497	1	Up	0.296183	0.20146	0.321722	1.57971	0.502633	0.827032	GeneID:297383,Genbank:XM_008763054.2,RGD:727874	rhotekin		GO:0030865,GO:0005095,GO:0031106,GO:0032185,GO:0005525,GO:0005622,GO:0005826,GO:0006915,GO:0007165,GO:0034260,GO:0007266,GO:0042981,GO:0017048,GO:1904498,GO:0017049,GO:0000281,GO:0000915	cortical cytoskeleton organization|GTPase inhibitor activity|septin ring organization|septin cytoskeleton organization|GTP binding|intracellular|actomyosin contractile ring|apoptotic process|signal transduction|negative regulation of GTPase activity|Rho protein signal transduction|regulation of apoptotic process|Rho GTPase binding|protein localization to mitotic actomyosin contractile ring|GTP-Rh…
Rxfp2	11.3853	5.05444	17.7162	3.50508	1.80945	0.0317034	1	Up	0.0317258	0.187023	0.255999	0.439949	0.799905	0.334348	GeneID:363866,Genbank:NM_001012475.1,RGD:1309449	relaxin/insulin-like family peptide receptor 2		GO:0005886,GO:0007188,GO:0007189,GO:0007193,GO:0008285,GO:0008584,GO:0016021,GO:0016500,GO:0017046,GO:0043066,GO:0001556,GO:0043950,GO:0004930,GO:0005622	plasma membrane|adenylate cyclase-modulating G-protein coupled receptor signaling pathway|adenylate cyclase-activating G-protein coupled receptor signaling pathway|adenylate cyclase-inhibiting G-protein coupled receptor signaling pathway|negative regulation of cell proliferation|male gonad development|integral component of membrane|protein-hormone receptor activity|peptide hormone binding|negativ…	rno04080,rno04926	Neuroactive ligand-receptor interaction|Relaxin signaling pathway
Scarf2	154.58	96.2741	212.887	2.21125	1.14486	0.0180603	1	Up	0.996475	1.87474	3.18633	4.48852	5.19285	3.07847	GeneID:287949,Genbank:NM_001105864.1,RGD:1306013	scavenger receptor class F, member 2		GO:0006898,GO:0007157,GO:0045197,GO:0005044,GO:0005886	receptor-mediated endocytosis|heterophilic cell-cell adhesion via plasma membrane cell adhesion molecules|establishment or maintenance of epithelial cell apical/basal polarity|scavenger receptor activity|plasma membrane
Senp8	47.4122	65.0346	29.7898	0.45806	-1.12639	0.0163362	1	Down	4.97219	4.65908	3.88497	2.39547	1.51345	2.13209	GeneID:315723,Genbank:NM_001012355.1,RGD:1309955	SUMO/sentrin peptidase family member, NEDD8 specific		GO:0016926,GO:0004175,GO:0005634,GO:0008234	protein desumoylation|endopeptidase activity|nucleus|cysteine-type peptidase activity
Serpinf1	104.614	75.3384	133.89	1.77719	0.829596	0.0308206	1	Up	3.58169	4.02171	3.51228	4.78286	7.2119	7.22306	GeneID:287526,Genbank:NM_177927.2,RGD:631369	serpin family F member 1		GO:1901215,GO:0048471,GO:0010976,GO:0005576,GO:0050728,GO:0016525,GO:0050769,GO:0005604,GO:0060041,GO:0005615,GO:0007568,GO:0030424,GO:0007614,GO:0060770,GO:0031012,GO:0010447,GO:0071279,GO:0042698,GO:0010596,GO:0071300,GO:0043025,GO:0010629,GO:0001822,GO:0071333,GO:0043203,GO:0010951,GO:0004867,GO:0071549,GO:0046685	negative regulation of neuron death|perinuclear region of cytoplasm|positive regulation of neuron projection development|extracellular region|negative regulation of inflammatory response|negative regulation of angiogenesis|positive regulation of neurogenesis|basement membrane|retina development in camera-type eye|extracellular space|aging|axon|short-term memory|negative regulation of epithelial c…	rno04310	Wnt signaling pathway
Sgk1	3312.94	2524.55	4101.34	1.62458	0.70007	0.0353569	1	Up	41.1392	45.9499	57.2494	89.7039	79.3612	55.006	GeneID:29517,Genbank:XM_006227723.1,RGD:3668	serum/glucocorticoid regulated kinase 1		GO:0005634,GO:0005737,GO:0005739,GO:0005789,GO:0005829,GO:0016607,GO:0005886,GO:0006468,GO:0018105,GO:0030307,GO:0031115,GO:0032869,GO:0051726,GO:0032880,GO:0035091,GO:0035556,GO:0004672,GO:0004674,GO:0004712,GO:0005524,GO:0006883,GO:0006915,GO:0006974,GO:0007019,GO:0007616,GO:0043005,GO:0008542,GO:0043066,GO:0010765,GO:0043402,GO:0015459,GO:0043423,GO:0048037,GO:0048156,GO:0048471,GO:0048812,GO:…	nucleus|cytoplasm|mitochondrion|endoplasmic reticulum membrane|cytosol|nuclear speck|plasma membrane|protein phosphorylation|peptidyl-serine phosphorylation|positive regulation of cell growth|negative regulation of microtubule polymerization|cellular response to insulin stimulus|regulation of cell cycle|regulation of protein localization|phosphatidylinositol binding|intracellular signal transduct…	rno04068,rno04151,rno04150,rno04960	FoxO signaling pathway|PI3K-Akt signaling pathway|mTOR signaling pathway|Aldosterone-regulated sodium reabsorption
Shisa8	47.0861	18.963	75.2092	3.96611	1.98773	0.0182916	1	Up	0.592438	0.779555	0.709598	2.77272	3.83432	1.1273	GeneID:315163,Genbank:NM_001207022.1,RGD:1563996	shisa family member 8		GO:0045202,GO:0045211,GO:0048172,GO:2000311,GO:0014069,GO:0032281,GO:0032591	synapse|postsynaptic membrane|regulation of short-term neuronal synaptic plasticity|regulation of AMPA receptor activity|postsynaptic density|AMPA glutamate receptor complex|dendritic spine membrane
Shox2	4.9823	9.2407	0.7239	0.0783382	-3.67414	0.0126879	1	Down	0.626751	0.377008	0.225774	0	0	0.104843	GeneID:25546,Genbank:NM_013028.1,RGD:3674	short stature homeobox 2	Homeobox	GO:0045944,GO:0002062,GO:0048557,GO:0002063,GO:0048598,GO:0003170,GO:0003209,GO:0005634,GO:0006355,GO:0007275,GO:0048743,GO:0030326,GO:0050772,GO:0032330,GO:0060272,GO:0035115,GO:0060351,GO:0043565,GO:0000122,GO:0060415,GO:0001649,GO:2000172,GO:0045880,GO:0002053	positive regulation of transcription by RNA polymerase II|chondrocyte differentiation|embryonic digestive tract morphogenesis|chondrocyte development|embryonic morphogenesis|heart valve development|cardiac atrium morphogenesis|nucleus|regulation of transcription, DNA-templated|multicellular organism development|positive regulation of skeletal muscle fiber development|embryonic limb morphogenesis|…
Simc1	236.085	289.403	182.767	0.631531	-0.663074	0.0437394	1	Down	3.92433	4.56504	4.62051	2.79509	1.96624	3.39727	GeneID:100361684,Genbank:XM_008771514.2,RGD:2319689	SUMO-interacting motifs containing 1		GO:0032184	SUMO polymer binding
Slc16a8	13.3746	22.5365	4.21274	0.186929	-2.41943	0.0466179	1	Down	1.1494	0.887289	0.0966106	0.0590332	0.0862495	0.261703	GeneID:65200,Genbank:XM_017595106.1,RGD:69282	solute carrier family 16 member 8		GO:0008028,GO:0009925,GO:0015129,GO:0015293,GO:0015355,GO:0015718,GO:0016021,GO:0035873,GO:0005215,GO:0005887	monocarboxylic acid transmembrane transporter activity|basal plasma membrane|lactate transmembrane transporter activity|symporter activity|secondary active monocarboxylate transmembrane transporter activity|monocarboxylic acid transport|integral component of membrane|lactate transmembrane transport|transporter activity|integral component of plasma membrane
Slc17a8	143.997	183.153	104.841	0.572423	-0.804847	0.027886	1	Down	2.55149	2.57002	3.95281	1.74212	1.817	1.4255	GeneID:266767,Genbank:XM_006241240.3,RGD:628870	solute carrier family 17 member 8		GO:1990030,GO:0045202,GO:0030285,GO:0005313,GO:0050803,GO:0030425,GO:0005326,GO:0060076,GO:0030672,GO:0005737,GO:0005771,GO:0006814,GO:0006820,GO:0007420,GO:0007605,GO:0090102,GO:0031410,GO:0015293,GO:0097440,GO:0035249,GO:0015813,GO:0097441,GO:0043025,GO:0016021,GO:0003407,GO:0097451,GO:0043204,GO:0022857,GO:0003674,GO:0098700,GO:0043679,GO:0030054	pericellular basket|synapse|integral component of synaptic vesicle membrane|L-glutamate transmembrane transporter activity|regulation of synapse structure or activity|dendrite|neurotransmitter transporter activity|excitatory synapse|synaptic vesicle membrane|cytoplasm|multivesicular body|sodium ion transport|anion transport|brain development|sensory perception of sound|cochlea development|cytopla…	rno04724,rno04723,rno04721,rno05033	Glutamatergic synapse|Retrograde endocannabinoid signaling|Synaptic vesicle cycle|Nicotine addiction
Slc25a22	65.854	32.8807	98.8273	3.00563	1.58767	0.0241734	1	Up	1.04958	1.11053	0.461461	1.14448	3.4654	3.05679	GeneID:309111,Genbank:NM_001014027.1,RGD:1307826	solute carrier family 25 member 22		GO:0005743,GO:0006839,GO:0015813,GO:0016021,GO:0005313,GO:0005314	mitochondrial inner membrane|mitochondrial transport|L-glutamate transmembrane transport|integral component of membrane|L-glutamate transmembrane transporter activity|high-affinity glutamate transmembrane transporter activity
Slc26a8	199.675	246.681	152.669	0.618895	-0.692235	0.0405435	1	Down	2.60064	2.90362	3.10975	1.708	1.4623	2.05314	GeneID:309646,Genbank:XM_008772779.2,RGD:1308898	solute carrier family 26 member 8		GO:1902476,GO:0019532,GO:0005887,GO:0006820,GO:0030317,GO:0006821,GO:0007275,GO:0008271,GO:0008272,GO:0015106,GO:0042391,GO:0015116,GO:0048240,GO:0051321,GO:0015301,GO:0051453,GO:0015701,GO:0005254,GO:1902358,GO:0019531,GO:0005886	chloride transmembrane transport|oxalate transport|integral component of plasma membrane|anion transport|flagellated sperm motility|chloride transport|multicellular organism development|secondary active sulfate transmembrane transporter activity|sulfate transport|bicarbonate transmembrane transporter activity|regulation of membrane potential|sulfate transmembrane transporter activity|sperm capaci…
Slc2a1	2815.27	1986.18	3644.37	1.83486	0.875673	0.00276473	1	Up	50.2033	52.0488	58.7048	94.5151	105.015	84.4873	GeneID:24778,Genbank:NM_138827.1,RGD:3704	solute carrier family 2 member 1		GO:0005886,GO:0005887,GO:0005901,GO:0005911,GO:0006970,GO:0032868,GO:0007565,GO:0033300,GO:0014704,GO:0016020,GO:0042149,GO:0042383,GO:0042470,GO:0071474,GO:0042802,GO:1904016,GO:0042908,GO:1904659,GO:0042910,GO:0001939,GO:0005355,GO:0005515,GO:0005622,GO:0005737,GO:0005829,GO:0016021,GO:0016323,GO:0016324,GO:0019900,GO:0021987,GO:0030018,GO:0030496,GO:0043621,GO:0030864,GO:0045121,GO:0031982,GO:…	plasma membrane|integral component of plasma membrane|caveola|cell-cell junction|response to osmotic stress|response to insulin|female pregnancy|dehydroascorbic acid transmembrane transporter activity|intercalated disc|membrane|cellular response to glucose starvation|sarcolemma|melanosome|cellular hyperosmotic response|identical protein binding|response to Thyroglobulin triiodothyronine|xenobioti…	rno04066,rno04911,rno04922,rno04920,rno04919,rno04976,rno05200,rno05230,rno05211,rno04931,rno05166	HIF-1 signaling pathway|Insulin secretion|Glucagon signaling pathway|Adipocytokine signaling pathway|Thyroid hormone signaling pathway|Bile secretion|Pathways in cancer|Central carbon metabolism in cancer|Renal cell carcinoma|Insulin resistance|HTLV-I infection
Slc6a5	51.3994	23.113	79.6858	3.44766	1.78562	0.0124697	1	Up	0.101236	0.312601	0.161675	0.467955	0.926791	0.503811	GeneID:171148,Genbank:XM_017588729.1,RGD:621824	solute carrier family 6 member 5		GO:0006810,GO:0015187,GO:0015375,GO:0015816,GO:0046872,GO:0060012,GO:1903804,GO:0005215,GO:0005886,GO:0005887	transport|glycine transmembrane transporter activity|glycine:sodium symporter activity|glycine transport|metal ion binding|synaptic transmission, glycinergic|glycine import across plasma membrane|transporter activity|plasma membrane|integral component of plasma membrane
Slc9a3	33.1532	18.9097	47.3968	2.50649	1.32567	0.0301402	1	Up	0.131147	0.168915	0.13228	0.442182	0.409855	0.171636	GeneID:24784,Genbank:XM_008758677.2,RGD:3720	solute carrier family 9 member A3		GO:0006885,GO:0006898,GO:0007623,GO:0015385,GO:0031526,GO:0031982,GO:0015386,GO:0051384,GO:0016021,GO:0051453,GO:0070062,GO:0071805,GO:0098719,GO:0002028,GO:0005515,GO:0005886,GO:0005903,GO:0006814,GO:0016324,GO:0030165,GO:1902600	regulation of pH|receptor-mediated endocytosis|circadian rhythm|sodium:proton antiporter activity|brush border membrane|vesicle|potassium:proton antiporter activity|response to glucocorticoid|integral component of membrane|regulation of intracellular pH|extracellular exosome|potassium ion transmembrane transport|sodium ion import across plasma membrane|regulation of sodium ion transport|protein b…	rno04976,rno04974,rno04978,rno04964	Bile secretion|Protein digestion and absorption|Mineral absorption|Proximal tubule bicarbonate reclamation
Slco4a1	25.071	14.5262	35.6159	2.45184	1.29387	0.0305529	1	Up	0.353387	0.332613	0.209671	0.422789	0.804894	0.924974	GeneID:171144,Genbank:NM_133608.2,RGD:620228	solute carrier organic anion transporter family, member 4a1		GO:0006811,GO:0015347,GO:0015349,GO:0016021,GO:0042403,GO:0043252,GO:0055085,GO:0070327,GO:0005215,GO:0005886,GO:0005887	ion transport|sodium-independent organic anion transmembrane transporter activity|thyroid hormone transmembrane transporter activity|integral component of membrane|thyroid hormone metabolic process|sodium-independent organic anion transport|transmembrane transport|thyroid hormone transport|transporter activity|plasma membrane|integral component of plasma membrane
Smoc1	267.31	207.552	327.068	1.57584	0.656123	0.0428195	1	Up	3.96632	3.70218	4.37502	6.9362	4.83829	6.74928	GeneID:314280,Genbank:XM_008764785.2,RGD:1303126	SPARC related modular calcium binding 1		GO:0007165,GO:0010811,GO:0030198,GO:0045667,GO:0050840,GO:0060173,GO:0001654,GO:0005509,GO:0005604	signal transduction|positive regulation of cell-substrate adhesion|extracellular matrix organization|regulation of osteoblast differentiation|extracellular matrix binding|limb development|eye development|calcium ion binding|basement membrane
Socs2	122.973	89.8229	156.122	1.73811	0.797522	0.030317	1	Up	3.08074	2.80197	2.33052	4.10125	4.96565	4.76182	GeneID:84607,Genbank:XM_017595137.1,RGD:69273	suppressor of cytokine signaling 2		GO:0060749,GO:0035556,GO:0005131,GO:0040014,GO:0005159,GO:0040015,GO:0005575,GO:0005737,GO:0006469,GO:0007568,GO:0043434,GO:0007595,GO:0045666,GO:0008269,GO:0046426,GO:0016567,GO:0019221,GO:0001558,GO:0046627,GO:0032355,GO:0003674,GO:0060396,GO:0032870,GO:0004860	mammary gland alveolus development|intracellular signal transduction|growth hormone receptor binding|regulation of multicellular organism growth|insulin-like growth factor receptor binding|negative regulation of multicellular organism growth|cellular_component|cytoplasm|negative regulation of protein kinase activity|aging|response to peptide hormone|lactation|positive regulation of neuron differe…	rno04630,rno04910,rno04917,rno04930	Jak-STAT signaling pathway|Insulin signaling pathway|Prolactin signaling pathway|Type II diabetes mellitus
Socs3	88.1648	15.6977	160.632	10.2328	3.35514	0.00767353	1	Up	0.358654	0.534372	0.389579	4.69298	6.45912	1.03377	GeneID:89829,Genbank:XM_008768398.1,RGD:621087	suppressor of cytokine signaling 3		GO:0007165,GO:0007259,GO:0007568,GO:0009408,GO:0034097,GO:0009617,GO:0035556,GO:0009725,GO:0042493,GO:0009968,GO:0042532,GO:0043066,GO:0043434,GO:0060674,GO:0045595,GO:0045597,GO:0060707,GO:0060708,GO:1990830,GO:0001558,GO:0001666,GO:0001784,GO:0001932,GO:0004860,GO:0005622,GO:0005737,GO:0006469,GO:0010332,GO:0014070,GO:0016567,GO:0019221,GO:0031100,GO:0032094,GO:0032355,GO:0046426,GO:0032496,GO:…	signal transduction|JAK-STAT cascade|aging|response to heat|response to cytokine|response to bacterium|intracellular signal transduction|response to hormone|response to drug|negative regulation of signal transduction|negative regulation of tyrosine phosphorylation of STAT protein|negative regulation of apoptotic process|response to peptide hormone|placenta blood vessel development|regulation of c…	rno04120,rno04630,rno04668,rno04910,rno04920,rno04917,rno04380,rno04930,rno04932,rno04931,rno05164,rno05160,rno05168	Ubiquitin mediated proteolysis|Jak-STAT signaling pathway|TNF signaling pathway|Insulin signaling pathway|Adipocytokine signaling pathway|Prolactin signaling pathway|Osteoclast differentiation|Type II diabetes mellitus|Non-alcoholic fatty liver disease (NAFLD)|Insulin resistance|Influenza A|Hepatitis C|Herpes simplex infection
Sowahb	148.756	46.528	250.983	5.39423	2.43142	0.0465526	1	Up	0.385125	0.760926	0.896429	3.71105	5.77543	0.693797	GeneID:289501,Genbank:XM_223228.4,RGD:1311994	sosondowah ankyrin repeat domain family member B
Sox11	224.325	59.4107	389.24	6.55167	2.71186	0.0268541	1	Up	0.868458	1.75527	3.50385	20.8748	14.2327	2.23726	GeneID:84046,Genbank:NM_053349.1,RGD:69351	SRY box 11	HMG	GO:2001111,GO:0001158,GO:0001501,GO:0001822,GO:0001841,GO:0005634,GO:0002089,GO:0005737,GO:0003151,GO:0006366,GO:0006412,GO:0008135,GO:0017015,GO:0021510,GO:0008283,GO:0008284,GO:0021782,GO:0030182,GO:0030513,GO:0000122,GO:0045944,GO:0046887,GO:0035332,GO:0000976,GO:0048485,GO:0000979,GO:0001077,GO:0048557,GO:0001105,GO:0060412,GO:0048704,GO:0060425,GO:0050672,GO:0060548,GO:0060563,GO:0061053,GO:…	positive regulation of lens epithelial cell proliferation|enhancer sequence-specific DNA binding|skeletal system development|kidney development|neural tube formation|nucleus|lens morphogenesis in camera-type eye|cytoplasm|outflow tract morphogenesis|transcription by RNA polymerase II|translation|translation factor activity, RNA binding|regulation of transforming growth factor beta receptor signal…
Spp1	27.1396	12.5188	41.7603	3.3358	1.73803	0.00248492	1	Up	0.621208	0.448409	0.58182	2.25617	1.19867	1.92245	GeneID:25353,Genbank:XM_008769996.2,RGD:3752	secreted phosphoprotein 1		GO:0071498,GO:0045780,GO:0010469,GO:0005615,GO:1990830,GO:0010811,GO:2000866,GO:0045893,GO:0030154,GO:0048471,GO:0005737,GO:0005794,GO:0030593,GO:0006710,GO:0048545,GO:0031214,GO:0006954,GO:0048685,GO:0031982,GO:0007155,GO:0050840,GO:0033280,GO:0001649,GO:0042995,GO:0071394,GO:0045177,GO:0010033,GO:0005125	cellular response to fluid shear stress|positive regulation of bone resorption|regulation of signaling receptor activity|extracellular space|cellular response to leukemia inhibitory factor|positive regulation of cell-substrate adhesion|positive regulation of estradiol secretion|positive regulation of transcription, DNA-templated|cell differentiation|perinuclear region of cytoplasm|cytoplasm|Golgi…	rno04371,rno04151,rno04512,rno04510,rno04620,rno05165	Apelin signaling pathway|PI3K-Akt signaling pathway|ECM-receptor interaction|Focal adhesion|Toll-like receptor signaling pathway|Human papillomavirus infection
Spsb1	916.564	514.01	1319.12	2.56633	1.35971	0.0480943	1	Up	5.43117	4.5645	6.86989	13.8793	19.9699	6.70872	GeneID:313722,Genbank:XM_006239462.3,RGD:1309319	splA/ryanodine receptor domain and SOCS box containing 1		GO:0019005,GO:0043161,GO:0004842,GO:0016567	SCF ubiquitin ligase complex|proteasome-mediated ubiquitin-dependent protein catabolic process|ubiquitin-protein transferase activity|protein ubiquitination
Stat3	1074.35	751.386	1397.31	1.85964	0.895026	0.0415181	1	Up	9.62765	11.9233	13.519	19.7064	27.4247	14.8841	GeneID:25125,Genbank:XM_006247259.3,RGD:3772	signal transducer and activator of transcription 3	STAT	GO:0060019,GO:0060259,GO:0060396,GO:0060397,GO:0060548,GO:1905564,GO:0070102,GO:2000637,GO:2000737,GO:0071345,GO:2001171,GO:2001223,GO:0001754,GO:0003677,GO:0003700,GO:0005829,GO:0004879,GO:0005886,GO:0005515,GO:0005634,GO:0006355,GO:0006357,GO:0006366,GO:0010628,GO:0006606,GO:0010730,GO:0014070,GO:0006953,GO:0016310,GO:0019827,GO:0019901,GO:0000790,GO:0034097,GO:0000978,GO:0035259,GO:0019903,GO:…	radial glial cell differentiation|regulation of feeding behavior|growth hormone receptor signaling pathway|JAK-STAT cascade involved in growth hormone signaling pathway|negative regulation of cell death|positive regulation of vascular endothelial cell proliferation|interleukin-6-mediated signaling pathway|positive regulation of gene silencing by miRNA|negative regulation of stem cell differentiat…	rno04630,rno04066,rno04068,rno04217,rno04550,rno04659,rno04062,rno04920,rno04917,rno05200,rno05206,rno05205,rno05203,rno05212,rno05221,rno05223,rno05321,rno04931,rno04933,rno05162,rno05161,rno05160,rno05167,rno05169,rno05145,rno01521	Jak-STAT signaling pathway|HIF-1 signaling pathway|FoxO signaling pathway|Necroptosis|Signaling pathways regulating pluripotency of stem cells|Th17 cell differentiation|Chemokine signaling pathway|Adipocytokine signaling pathway|Prolactin signaling pathway|Pathways in cancer|MicroRNAs in cancer|Proteoglycans in cancer|Viral carcinogenesis|Pancreatic cancer|Acute myeloid leukemia|Non-small cell lu…
Stk26	82.7955	113.892	51.6986	0.453926	-1.13947	0.0115563	1	Down	2.03275	1.74299	2.47902	0.427102	0.532489	1.94751	GeneID:317589,Genbank:XM_017602091.1,RGD:1563568	serine/threonine protein kinase 26		GO:0042802,GO:0009267,GO:0000185,GO:0042803,GO:0016020,GO:0000287,GO:0042981,GO:0016324,GO:0004672,GO:0004674,GO:0005524,GO:0005737,GO:0023014,GO:0005794,GO:0046777,GO:0030033,GO:0005798,GO:0048471,GO:0030336,GO:0005829,GO:0048812,GO:0031098,GO:0006468,GO:0000139,GO:0071944,GO:0032147,GO:0007346,GO:0000165,GO:1903205,GO:0042542,GO:0008349	identical protein binding|cellular response to starvation|activation of MAPKKK activity|protein homodimerization activity|membrane|magnesium ion binding|regulation of apoptotic process|apical plasma membrane|protein kinase activity|protein serine/threonine kinase activity|ATP binding|cytoplasm|signal transduction by protein phosphorylation|Golgi apparatus|protein autophosphorylation|microvillus a…
Stx1a	1498.77	1113.31	1884.24	1.69247	0.759131	0.0126394	1	Up	38.5979	41.0265	29.1902	50.1879	57.2542	73.0636	GeneID:116470,Genbank:NM_053788.2,RGD:69430	syntaxin 1A		GO:0005886,GO:0005887,GO:0006836,GO:0006886,GO:0006887,GO:0017022,GO:0006906,GO:0008021,GO:0017156,GO:0017157,GO:0019855,GO:0019869,GO:0019900,GO:0032940,GO:0019904,GO:0032991,GO:0030054,GO:0033605,GO:0030141,GO:0035493,GO:0042641,GO:0042734,GO:0043005,GO:0000149,GO:0070044,GO:0043008,GO:0043229,GO:0072657,GO:0044325,GO:0098815,GO:0001956,GO:2000463,GO:0005484,GO:0005515,GO:0008076,GO:0009629,GO:…	plasma membrane|integral component of plasma membrane|neurotransmitter transport|intracellular protein transport|exocytosis|myosin binding|vesicle fusion|synaptic vesicle|calcium ion regulated exocytosis|regulation of exocytosis|calcium channel inhibitor activity|chloride channel inhibitor activity|kinase binding|secretion by cell|protein domain specific binding|protein-containing complex|cell ju…	rno04130,rno04911,rno04721,rno05031	SNARE interactions in vesicular transport|Insulin secretion|Synaptic vesicle cycle|Amphetamine addiction
Tagln2	398.551	290.827	506.274	1.74081	0.799757	0.0114826	1	Up	11.5878	10.5606	12.1282	17.1697	17.5813	23.6991	GeneID:304983,Genbank:XM_006250295.2,RGD:1310840	transgelin 2		GO:0030855,GO:0045296	epithelial cell differentiation|cadherin binding
Tceal8	963.281	764.579	1161.98	1.51977	0.603851	0.042957	1	Up	48.0069	50.4372	53.0685	66.2328	91.0266	63.4073	GeneID:367909,Genbank:NM_001014275.1,RGD:1359631	transcription elongation factor A like 8		GO:0050699,GO:0005634,GO:0006351,GO:0006357	WW domain binding|nucleus|transcription, DNA-templated|regulation of transcription by RNA polymerase II
Tex15	124.997	179.674	70.3198	0.391375	-1.35338	0.0453016	1	Down	0.809777	0.711382	1.59242	0.188503	0.225573	0.832252	GeneID:290803,Genbank:XM_008771296.2,RGD:1311266	testis expressed 15		GO:0007283,GO:0009566,GO:0010569,GO:0030539,GO:0032880,GO:0034502,GO:0048873,GO:0007129,GO:0007130,GO:0007140	spermatogenesis|fertilization|regulation of double-strand break repair via homologous recombination|male genitalia development|regulation of protein localization|protein localization to chromosome|homeostasis of number of cells within a tissue|synapsis|synaptonemal complex assembly|male meiotic nuclear division
Tgfb1	174.983	132.477	217.488	1.6417	0.715191	0.0356626	1	Up	6.65288	4.99367	7.34249	8.78003	9.76745	11.8548	GeneID:59086,Genbank:NM_021578.2,RGD:69051	transforming growth factor, beta 1		GO:1990314,GO:1900126,GO:0070723,GO:1990402,GO:1900182,GO:2000249,GO:1901666,GO:0071158,GO:2000679,GO:0010862,GO:2000727,GO:0010936,GO:0014003,GO:0014070,GO:0016202,GO:0016477,GO:0030279,GO:0030308,GO:0017015,GO:0030324,GO:0030335,GO:0030424,GO:0031663,GO:0030501,GO:0032270,GO:0030509,GO:0032355,GO:0032570,GO:0033138,GO:0032667,GO:0033280,GO:0032700,GO:0034616,GO:0034713,GO:0001763,GO:0001775,GO:…	cellular response to insulin-like growth factor stimulus|negative regulation of hyaluronan biosynthetic process|response to cholesterol|embryonic liver development|positive regulation of protein localization to nucleus|regulation of actin cytoskeleton reorganization|positive regulation of NAD+ ADP-ribosyltransferase activity|positive regulation of cell cycle arrest|positive regulation of transcri…	rno04010,rno04350,rno04390,rno04068,rno04060,rno04110,rno04218,rno04659,rno04672,rno04926,rno04380,rno05200,rno05205,rno05210,rno05212,rno05225,rno05226,rno05220,rno05211,rno05323,rno05321,rno05410,rno05414,rno04932,rno04933,rno05152,rno05166,rno05161,rno05146,rno05144,rno05145,rno05140,rno05142	MAPK signaling pathway|TGF-beta signaling pathway|Hippo signaling pathway|FoxO signaling pathway|Cytokine-cytokine receptor interaction|Cell cycle|Cellular senescence|Th17 cell differentiation|Intestinal immune network for IgA production|Relaxin signaling pathway|Osteoclast differentiation|Pathways in cancer|Proteoglycans in cancer|Colorectal cancer|Pancreatic cancer|Hepatocellular carcinoma|Gast…
Th	16.085	6.52809	25.642	3.92794	1.97377	0.0108858	1	Up	0.159367	0.60394	0	0.515662	1.11216	1.35294	GeneID:25085,Genbank:NM_012740.3,RGD:3853	tyrosine hydroxylase		GO:0005634,GO:0005737,GO:0005739,GO:0005790,GO:0005829,GO:0006585,GO:0008021,GO:0008198,GO:0008199,GO:0006631,GO:0009414,GO:0009416,GO:0009635,GO:0009651,GO:0019825,GO:0009887,GO:0019899,GO:0009898,GO:0019904,GO:0010038,GO:0021987,GO:0030424,GO:0030425,GO:0001666,GO:0035902,GO:0030659,GO:0042136,GO:0031410,GO:0042214,GO:0031667,GO:0001963,GO:0042416,GO:0001975,GO:0042418,GO:0004497,GO:0042421,GO:…	nucleus|cytoplasm|mitochondrion|smooth endoplasmic reticulum|cytosol|dopamine biosynthetic process from tyrosine|synaptic vesicle|ferrous iron binding|ferric iron binding|fatty acid metabolic process|response to water deprivation|response to light stimulus|response to herbicide|response to salt stress|oxygen binding|animal organ morphogenesis|enzyme binding|cytoplasmic side of plasma membrane|pro…	rno00350,rno00790,rno04917,rno04728,rno05012,rno05030,rno05031,rno05034	Tyrosine metabolism|Folate biosynthesis|Prolactin signaling pathway|Dopaminergic synapse|Parkinson's disease|Cocaine addiction|Amphetamine addiction|Alcoholism
Thbd	87.0033	54.6279	119.379	2.18531	1.12784	0.00483793	1	Up	0.903729	1.18208	1.0279	1.97316	2.37208	2.25156	GeneID:83580,Genbank:NM_031771.2,RGD:621299	thrombomodulin		GO:0005615,GO:0005774,GO:0005886,GO:0005887,GO:0007165,GO:0007565,GO:0009986,GO:0010165,GO:0016327,GO:0030195,GO:0032496,GO:0003674,GO:0051591,GO:0004888,GO:0005509	extracellular space|vacuolar membrane|plasma membrane|integral component of plasma membrane|signal transduction|female pregnancy|cell surface|response to X-ray|apicolateral plasma membrane|negative regulation of blood coagulation|response to lipopolysaccharide|molecular_function|response to cAMP|transmembrane signaling receptor activity|calcium ion binding	rno04610,rno05418,rno04933	Complement and coagulation cascades|Fluid shear stress and atherosclerosis|AGE-RAGE signaling pathway in diabetic complications
Thbs1	60.5533	41.1299	79.9768	1.94449	0.959393	0.0372839	1	Up	0.662466	1.21423	0.491316	1.76526	1.5615	1.09514	GeneID:445442,Genbank:NM_001013062.1,RGD:1588455	thrombospondin 1		GO:0003151,GO:0003197,GO:0003417,GO:0005178,GO:0005576,GO:0005577,GO:0005615,GO:0010596,GO:0010748,GO:0005737,GO:0010751,GO:0005783,GO:0010754,GO:0010757,GO:0010759,GO:0010763,GO:0031012,GO:0010811,GO:0031091,GO:0016477,GO:0032026,GO:0016525,GO:0032695,GO:0033574,GO:0034976,GO:0040037,GO:0000187,GO:0048514,GO:0042327,GO:0001786,GO:0048661,GO:0042493,GO:0001937,GO:0050431,GO:0042535,GO:0001953,GO:…	outflow tract morphogenesis|endocardial cushion development|growth plate cartilage development|integrin binding|extracellular region|fibrinogen complex|extracellular space|negative regulation of endothelial cell migration|negative regulation of plasma membrane long-chain fatty acid transport|cytoplasm|negative regulation of nitric oxide mediated signal transduction|endoplasmic reticulum|negative …	rno04015,rno04350,rno04151,rno04512,rno04145,rno04115,rno04510,rno05206,rno05205,rno05219,rno05165,rno05144	Rap1 signaling pathway|TGF-beta signaling pathway|PI3K-Akt signaling pathway|ECM-receptor interaction|Phagosome|p53 signaling pathway|Focal adhesion|MicroRNAs in cancer|Proteoglycans in cancer|Bladder cancer|Human papillomavirus infection|Malaria
Tinagl1	215.046	134.151	295.941	2.20602	1.14145	0.00139573	1	Up	4.67084	5.37478	4.13578	11.3062	11.1409	7.47345	GeneID:94174,Genbank:NM_053582.2,RGD:70956	tubulointerstitial nephritis antigen-like 1		GO:0031012,GO:0005615,GO:0005737,GO:0005764,GO:0043236,GO:0006508,GO:0006898,GO:0051603,GO:0006955,GO:0007155,GO:0004197,GO:0008234,GO:0030247,GO:0005044	extracellular matrix|extracellular space|cytoplasm|lysosome|laminin binding|proteolysis|receptor-mediated endocytosis|proteolysis involved in cellular protein catabolic process|immune response|cell adhesion|cysteine-type endopeptidase activity|cysteine-type peptidase activity|polysaccharide binding|scavenger receptor activity
Tle1	703.035	879.679	526.39	0.598389	-0.740845	0.0153686	1	Down	12.1927	10.4043	7.6075	6.55568	5.11456	5.87884	GeneID:362533,Genbank:XM_006238284.3,RGD:1309237	transducin like enhancer of split 1		GO:1990907,GO:0003714,GO:0005634,GO:2000811,GO:0005654,GO:0005667,GO:0005829,GO:0006355,GO:0006357,GO:0008134,GO:0010628,GO:0042802,GO:0000122,GO:0043124,GO:0001106,GO:0045892,GO:0003682	beta-catenin-TCF complex|transcription corepressor activity|nucleus|negative regulation of anoikis|nucleoplasm|transcription factor complex|cytosol|regulation of transcription, DNA-templated|regulation of transcription by RNA polymerase II|transcription factor binding|positive regulation of gene expression|identical protein binding|negative regulation of transcription by RNA polymerase II|negativ…
Tle3	704.534	540.553	868.516	1.60672	0.684118	0.0258979	1	Up	6.73384	7.10809	4.76612	11.1197	9.01177	8.76876	GeneID:84424,Genbank:XM_006243212.3,RGD:620292	transducin-like enhancer of split 3		GO:0005654,GO:0006351,GO:0006355,GO:0016055,GO:1990907,GO:0005515,GO:0005634	nucleoplasm|transcription, DNA-templated|regulation of transcription, DNA-templated|Wnt signaling pathway|beta-catenin-TCF complex|protein binding|nucleus
Tmem119	486.515	373.616	599.414	1.60436	0.681997	0.0269665	1	Up	10.1937	10.2388	8.99654	17.768	15.418	12.123	GeneID:304581,Genbank:XM_006249500.3,RGD:1307573	transmembrane protein 119		GO:0005783,GO:0005886,GO:0007283,GO:0008150,GO:0016021,GO:0030501,GO:0033690,GO:0045669,GO:0048515,GO:1903012,GO:0001649,GO:0003674,GO:0005575	endoplasmic reticulum|plasma membrane|spermatogenesis|biological_process|integral component of membrane|positive regulation of bone mineralization|positive regulation of osteoblast proliferation|positive regulation of osteoblast differentiation|spermatid differentiation|positive regulation of bone development|osteoblast differentiation|molecular_function|cellular_component
Tmem145	376.596	290.637	462.554	1.59152	0.670404	0.0388205	1	Up	8.8786	10.9731	6.23509	12.6063	15.3076	12.0997	GeneID:292722,Genbank:XM_002728703.4,RGD:1595911	transmembrane protein 145
Tmem2	343.437	246.094	440.781	1.79111	0.840854	0.00946046	1	Up	2.0397	2.30575	2.36314	3.44856	4.76544	3.3029	GeneID:309400,Genbank:XM_008760299.2,RGD:1307941	transmembrane protein 2		GO:0005540,GO:0005886,GO:0005887,GO:0030214,GO:0045296,GO:0004415,GO:0005509	hyaluronic acid binding|plasma membrane|integral component of plasma membrane|hyaluronan catabolic process|cadherin binding|hyalurononglucosaminidase activity|calcium ion binding
Tmem252	80.7982	18.3931	143.203	7.78571	2.96083	0.000792459	1	Up	0.444996	0.864804	0.552419	5.47467	6.10304	2.0843	GeneID:361744,Genbank:NM_001007738.1,RGD:1359349	transmembrane protein 252		GO:0016021	integral component of membrane
Tmem97	253.742	183.75	323.733	1.76181	0.817058	0.0141465	1	Up	9.67085	11.6686	9.46919	17.7242	17.3147	17.6155	GeneID:303330,Genbank:NM_001008334.1,RGD:1307423	transmembrane protein 97		GO:0005791,GO:0005829,GO:0005886,GO:0016021,GO:0030867,GO:0031965,GO:0042632,GO:0005764,GO:0005783	rough endoplasmic reticulum|cytosol|plasma membrane|integral component of membrane|rough endoplasmic reticulum membrane|nuclear membrane|cholesterol homeostasis|lysosome|endoplasmic reticulum
Tnfrsf11a	307.54	229.597	385.483	1.67896	0.747567	0.0188643	1	Up	5.65959	5.5714	6.38621	10.2971	9.93657	8.20076	GeneID:498206,Genbank:NM_001271235.1,RGD:1563614	TNF receptor superfamily member 11A		GO:0005886,GO:0005887,GO:0006954,GO:0006955,GO:0007275,GO:0009314,GO:0043507,GO:0009897,GO:0045780,GO:0009986,GO:0048535,GO:0019955,GO:0051091,GO:0051092,GO:0060086,GO:0060749,GO:0070555,GO:0071812,GO:0071847,GO:0001503,GO:0002250,GO:0003674,GO:0004888,GO:0005031,GO:0005575,GO:0005829,GO:0030316,GO:0032496,GO:0033209,GO:0034097,GO:0034612,GO:0071848,GO:0042127,GO:0072674,GO:0042981,GO:0097190,GO:…	plasma membrane|integral component of plasma membrane|inflammatory response|immune response|multicellular organism development|response to radiation|positive regulation of JUN kinase activity|external side of plasma membrane|positive regulation of bone resorption|cell surface|lymph node development|cytokine binding|positive regulation of DNA binding transcription factor activity|positive regulati…	rno04064,rno04060,rno04917,rno04380,rno05323	NF-kappa B signaling pathway|Cytokine-cytokine receptor interaction|Prolactin signaling pathway|Osteoclast differentiation|Rheumatoid arthritis
Tnnc2	104.707	67.7613	141.653	2.09047	1.06383	0.0275658	1	Up	6.37662	6.52661	6.82751	11.4274	8.12705	21.826	GeneID:296369,Genbank:NM_001037351.2,RGD:1311973	troponin C2, fast skeletal type		GO:0005509,GO:0005861,GO:0006937,GO:0048306,GO:0051015,GO:0003009,GO:0003779	calcium ion binding|troponin complex|regulation of muscle contraction|calcium-dependent protein binding|actin filament binding|skeletal muscle contraction|actin binding	rno04020	Calcium signaling pathway
Trim13	76.6648	97.1548	56.1749	0.5782	-0.79036	0.0462328	1	Down	2.18396	3.13161	3.18517	1.33693	1.0896	2.48822	GeneID:364398,Genbank:XM_017599763.1,RGD:1307609	tripartite motif-containing 13		GO:0097038,GO:0007165,GO:1902187,GO:0008270,GO:0010332,GO:0010942,GO:0016021,GO:0016239,GO:0030433,GO:0032897,GO:0043123,GO:0043161,GO:0045087,GO:0004842,GO:0051092,GO:0005737,GO:0051865,GO:0005789	perinuclear endoplasmic reticulum|signal transduction|negative regulation of viral release from host cell|zinc ion binding|response to gamma radiation|positive regulation of cell death|integral component of membrane|positive regulation of macroautophagy|ubiquitin-dependent ERAD pathway|negative regulation of viral transcription|positive regulation of I-kappaB kinase/NF-kappaB signaling|proteasome…
Trim45	79.9079	102.541	57.275	0.558558	-0.840222	0.0370129	1	Down	2.97477	3.52768	2.72491	1.68375	1.99534	1.24405	GeneID:295323,Genbank:NM_001106453.1,RGD:1309168	tripartite motif-containing 45		GO:0005829,GO:0008270,GO:0045171,GO:0060348,GO:0005654	cytosol|zinc ion binding|intercellular bridge|bone development|nucleoplasm
Trmt1l	376.912	465.439	288.385	0.619598	-0.690595	0.0291266	1	Down	11.0477	10.282	12.8384	6.37484	5.02971	9.55045	GeneID:304851,Genbank:XM_006249993.3,RGD:1307890	tRNA methyltransferase 1-like		GO:0004809,GO:0005634,GO:0005739,GO:0008344,GO:0030488,GO:0030534,GO:0046872,GO:0000049,GO:0002940	tRNA (guanine-N2-)-methyltransferase activity|nucleus|mitochondrion|adult locomotory behavior|tRNA methylation|adult behavior|metal ion binding|tRNA binding|tRNA N2-guanine methylation
Tslp	58.9402	25.529	92.3514	3.61751	1.855	0.0254081	1	Up	0.89365	1.10378	2.52384	4.90191	7.83244	2.5812	GeneID:688621,Genbank:XM_008772052.2,RGD:1586479	thymic stromal lymphopoietin		GO:0050829,GO:0005576,GO:0050832,GO:0008284,GO:0061844,GO:0010469,GO:0032722,GO:0032733,GO:0032736,GO:0032754,GO:0071654,GO:0032755,GO:0071657,GO:0033005,GO:1904894,GO:0042531,GO:0043066,GO:0001961,GO:2000664,GO:0044140,GO:0005125,GO:0050729,GO:0005139	defense response to Gram-negative bacterium|extracellular region|defense response to fungus|positive regulation of cell proliferation|antimicrobial humoral immune response mediated by antimicrobial peptide|regulation of signaling receptor activity|positive regulation of chemokine production|positive regulation of interleukin-10 production|positive regulation of interleukin-13 production|positive …	rno04630,rno04060	Jak-STAT signaling pathway|Cytokine-cytokine receptor interaction
Ttc24	3.79783	6.89453	0.701127	0.101693	-3.2977	0.0470804	1	Down	0.258714	0.217873	0.0521899	0	0.0232964	0.0302945	GeneID:100361582,Genbank:XM_017591302.1,RGD:2319887	tetratricopeptide repeat domain 24
Tubb6	109.838	53.5385	166.138	3.10315	1.63373	0.000104287	0.474899	Up	2.80803	1.5202	2.06353	7.1204	7.15216	4.60335	GeneID:307351,Genbank:NM_001025675.1,RGD:1305887	tubulin, beta 6 class V		GO:0005200,GO:0005525,GO:0005737,GO:0005874,GO:0007010,GO:0007017,GO:0000226,GO:0000278,GO:0003924	structural constituent of cytoskeleton|GTP binding|cytoplasm|microtubule|cytoskeleton organization|microtubule-based process|microtubule cytoskeleton organization|mitotic cell cycle|GTPase activity	rno04145,rno04540	Phagosome|Gap junction
Upp1	116.998	78.0577	155.939	1.99774	0.998368	0.00663145	1	Up	2.34363	2.54574	2.98054	5.27531	5.6888	4.09657	GeneID:289801,Genbank:XM_006251484.3,RGD:1305566	uridine phosphorylase 1		GO:0005654,GO:0005737,GO:0006218,GO:0006220,GO:0009166,GO:0042149,GO:0044206,GO:0046108,GO:0004850,GO:0005634	nucleoplasm|cytoplasm|uridine catabolic process|pyrimidine nucleotide metabolic process|nucleotide catabolic process|cellular response to glucose starvation|UMP salvage|uridine metabolic process|uridine phosphorylase activity|nucleus	rno00240,rno00983	Pyrimidine metabolism|Drug metabolism - other enzymes
Vangl2	201.51	266.04	136.98	0.514884	-0.95768	0.0492921	1	Down	3.81576	3.99423	1.55868	1.57149	1.23095	1.94871	GeneID:289229,Genbank:XM_006250277.3,RGD:1309442	VANGL planar cell polarity protein 2		GO:0005575,GO:0005886,GO:0005911,GO:0007266,GO:0008150,GO:0009952,GO:0015012,GO:0036514,GO:0016021,GO:0036515,GO:0016323,GO:0042060,GO:0016324,GO:0043507,GO:0045176,GO:0045197,GO:0048103,GO:0071944,GO:0048105,GO:0090102,GO:0048546,GO:0090103,GO:0060028,GO:0090175,GO:0090177,GO:0090179,GO:1904938,GO:0001725,GO:1905515,GO:0001736,GO:0001843,GO:0001942,GO:0001947,GO:0003149,GO:0003150,GO:0003402,GO:…	cellular_component|plasma membrane|cell-cell junction|Rho protein signal transduction|biological_process|anterior/posterior pattern specification|heparan sulfate proteoglycan biosynthetic process|dopaminergic neuron axon guidance|integral component of membrane|serotonergic neuron axon guidance|basolateral plasma membrane|wound healing|apical plasma membrane|positive regulation of JUN kinase activ…	rno04310	Wnt signaling pathway
Vasp	243.262	189.08	297.445	1.57311	0.653624	0.0488149	1	Up	5.55594	5.2607	5.34262	6.91947	8.58018	9.23623	GeneID:361517,Genbank:XM_017589350.1,RGD:1311542	vasodilator-stimulated phosphoprotein		GO:0030838,GO:0005737,GO:0045296,GO:0005829,GO:0051289,GO:0005856,GO:0005886,GO:0005925,GO:0007411,GO:0008154,GO:0017124,GO:0030027,GO:0001843,GO:0030036,GO:0003779,GO:0030175,GO:0005522	positive regulation of actin filament polymerization|cytoplasm|cadherin binding|cytosol|protein homotetramerization|cytoskeleton|plasma membrane|focal adhesion|axon guidance|actin polymerization or depolymerization|SH3 domain binding|lamellipodium|neural tube closure|actin cytoskeleton organization|actin binding|filopodium|profilin binding	rno04015,rno04022,rno04510,rno04530,rno04611,rno04666,rno04670	Rap1 signaling pathway|cGMP - PKG signaling pathway|Focal adhesion|Tight junction|Platelet activation|Fc gamma R-mediated phagocytosis|Leukocyte transendothelial migration
Vip	295.115	225.524	364.705	1.61715	0.69345	0.0396624	1	Up	9.90418	12.4936	5.26656	14.06	14.1052	15.4309	GeneID:117064,Genbank:XM_017588692.1,RGD:621647	vasoactive intestinal peptide		GO:0051930,GO:0043025,GO:0005179,GO:0060406,GO:0043066,GO:0070459,GO:0043267,GO:0005576,GO:0097755,GO:0005622,GO:0007189,GO:0044306,GO:0007611,GO:0045732,GO:0009966,GO:0010469,GO:0032880,GO:0001938,GO:0048255,GO:0005102,GO:0048662	regulation of sensory perception of pain|neuronal cell body|hormone activity|positive regulation of penile erection|negative regulation of apoptotic process|prolactin secretion|negative regulation of potassium ion transport|extracellular region|positive regulation of blood vessel diameter|intracellular|adenylate cyclase-activating G-protein coupled receptor signaling pathway|neuron projection ter…	rno04080	Neuroactive ligand-receptor interaction
Vwc2l	154.221	103.433	205.009	1.98204	0.986985	0.0285778	1	Up	0.703236	2.07859	1.43253	2.728	3.19104	2.09903	GeneID:501160,Genbank:XM_006245123.3,RGD:1565501	von Willebrand factor C domain-containing protein 2-like		GO:0045666,GO:0005615,GO:0030514,GO:0032281	positive regulation of neuron differentiation|extracellular space|negative regulation of BMP signaling pathway|AMPA glutamate receptor complex
Wdr54	105.131	72.3285	137.933	1.90704	0.931332	0.0201384	1	Up	0.507033	0.797052	1.11374	1.04165	1.33926	2.19016	GeneID:500226,Genbank:NM_001109245.1,RGD:1561494	WD repeat domain 54
XAF1	71.1287	51.0636	91.1938	1.78589	0.83664	0.0450256	1	Up	2.03657	1.96009	2.3057	3.07392	3.06892	4.96418	GeneID:679600,Genbank:XM_006246855.2,RGD:1585988	XIAP associated factor-1		GO:0005739,GO:0006915,GO:0031333,GO:0034097,GO:0035456,GO:0005515,GO:0005634	mitochondrion|apoptotic process|negative regulation of protein complex assembly|response to cytokine|response to interferon-beta|protein binding|nucleus
Zfp467	303.289	378.599	227.979	0.602165	-0.73177	0.0208415	1	Down	5.89258	6.14995	6.82401	2.66948	2.72107	5.97607	GeneID:500110,Genbank:XM_006236434.3,RGD:1561603	zinc finger protein 467	zf-C2H2	GO:0003676,GO:0003677,GO:0005634,GO:0006355,GO:0006366,GO:0045944,GO:0046872,GO:0000978,GO:0001077	nucleic acid binding|DNA binding|nucleus|regulation of transcription, DNA-templated|transcription by RNA polymerase II|positive regulation of transcription by RNA polymerase II|metal ion binding|RNA polymerase II proximal promoter sequence-specific DNA binding|transcriptional activator activity, RNA polymerase II proximal promoter sequence-specific DNA binding
Zfp483	659.876	853.878	465.875	0.545599	-0.874086	0.0448071	1	Down	13.365	19.8225	30.004	10.8573	10.1038	12.701	GeneID:170955,Genbank:NM_133422.1,RGD:727958	zinc finger protein 483	zf-C2H2	GO:0005634,GO:0006351,GO:0006355,GO:0046872,GO:0003676,GO:0003700	nucleus|transcription, DNA-templated|regulation of transcription, DNA-templated|metal ion binding|nucleic acid binding|DNA binding transcription factor activity
Zfp551	193.247	237.048	149.445	0.630444	-0.665561	0.0495511	1	Down	3.29791	3.46848	3.73279	2.15213	1.63936	2.72593	GeneID:682964,Genbank:XM_003748741.4,RGD:1592780	zinc finger protein 551	zf-C2H2	GO:0003700,GO:0005634,GO:0006355	DNA binding transcription factor activity|nucleus|regulation of transcription, DNA-templated
Zfp57	147.296	182.619	111.974	0.613159	-0.705667	0.0461362	1	Down	5.36117	6.32619	5.69891	3.88788	2.91966	3.57117	GeneID:361783,Genbank:NM_213565.4,RGD:1302981	zinc finger protein 57	zf-C2H2	GO:0005575,GO:0005634,GO:0005720,GO:0006349,GO:0006351,GO:0008150,GO:0043045,GO:0046872,GO:0000122,GO:0003674,GO:0003677	cellular_component|nucleus|nuclear heterochromatin|regulation of gene expression by genetic imprinting|transcription, DNA-templated|biological_process|DNA methylation involved in embryo development|metal ion binding|negative regulation of transcription by RNA polymerase II|molecular_function|DNA binding
Zfp831	342.417	421.997	262.836	0.622838	-0.683071	0.0316725	1	Down	2.89348	4.51886	3.7859	2.7081	2.13763	1.87765	GeneID:100328908,Genbank:XM_017591429.1,RGD:1565819	zinc finger protein 831		GO:0003676,GO:0003700,GO:0005634,GO:0006355,GO:0006366,GO:0007165,GO:0007275,GO:0043565,GO:0044212,GO:0000122,GO:0001206	nucleic acid binding|DNA binding transcription factor activity|nucleus|regulation of transcription, DNA-templated|transcription by RNA polymerase II|signal transduction|multicellular organism development|sequence-specific DNA binding|transcription regulatory region DNA binding|negative regulation of transcription by RNA polymerase II|transcriptional repressor activity, RNA polymerase II distal en…

## Sheet: Gene function-Q808-PTZ.
gene_id	BaseMean	BaseMean_control_Model	BaseMean_case_Q808	FoldChange	log2FoldChange	pValue	qValue	Regulation	Expression_S6_3	Expression_S6_4	Expression_S6_7	Expression_S7_1	Expression_S7_3	Dbxref	product	Tf_Family	GO_id
Abcg3l3	35.5135	18.6244	60.8471	3.26706	1.70799	0.0212172	1	Up	0.170586	0.207694	0.504157	1.34799	0.637518	GeneID:305142,Genbank:XM_017599162.1,RGD:1564709	ATP-binding cassette, subfamily G (WHITE), member 3-like 3		GO:0016021,GO:0016324,GO:0017127,GO:0033344,GO:0042626,GO:0043235,GO:0055085,GO:0005524,GO:0005886,GO:0006855
Ace	463.639	219.613	829.679	3.77791	1.91759	0.00481377	1	Up	3.80649	3.59749	6.13411	11.4502	24.5273	GeneID:24310,Genbank:NM_012544.1,RGD:2493	angiotensin I converting enzyme		GO:1903597,GO:1904045,GO:2000170,GO:0003084,GO:0003779,GO:0004175,GO:0004180,GO:0005615,GO:0005737,GO:0008144,GO:0005764,GO:0008217,GO:0005768,GO:0008233,GO:0008237,GO:0010608,GO:0010629,GO:0008238,GO:0010815,GO:0014910,GO:0016021,GO:0001666,GO:0032496,GO:0019233,GO:0001822,GO:0034616,GO:0030324,GO:0035814,GO:0031100,GO:0042310,GO:0002446,GO:0042447,GO:0003081,GO:0042493,GO:0060047,GO:0042755,GO:…
Adamts12	50.8797	32.5522	78.3709	2.40754	1.26756	0.014187	1	Up	0.196984	0.125451	0.508602	0.61444	0.750659	GeneID:294809,Genbank:NM_001106420.3,RGD:1307323	ADAM metallopeptidase with thrombospondin type 1 motif, 12		GO:1902203,GO:0007160,GO:1902548,GO:0008150,GO:2001113,GO:0016477,GO:0030167,GO:0031012,GO:0032331,GO:0046872,GO:0050727,GO:0051603,GO:0071347,GO:0071356,GO:0003674,GO:0071773,GO:0004222,GO:1901509,GO:0005575
Ajuba	60.1817	42.9782	85.987	2.00071	1.00051	0.0421322	1	Up	0.682697	0.528058	1.67856	1.85391	2.1151	GeneID:85265,Genbank:NM_053503.1,RGD:620407	ajuba LIM protein		GO:0003714,GO:0005634,GO:0005667,GO:0005794,GO:0030032,GO:0005815,GO:0030334,GO:0005829,GO:0031328,GO:0005886,GO:0031334,GO:0033673,GO:0033674,GO:0034613,GO:0051015,GO:0035195,GO:1900037,GO:0035313,GO:2000637,GO:0035329,GO:0000122,GO:0000932,GO:0001666,GO:0003682,GO:0005911,GO:0005912,GO:0005925,GO:0006351,GO:0006355,GO:0035331,GO:0007010,GO:0016339,GO:0030027,GO:0043087,GO:0043123,GO:0043406,GO:…
Alas2	70.1748	47.6897	103.902	2.17872	1.12348	0.0272013	1	Up	1.93634	1.81868	1.48908	5.2202	3.02924	GeneID:25748,Genbank:NM_013197.1,RGD:2084	5'-aminolevulinate synthase 2		GO:0070542,GO:0030218,GO:0006783,GO:0001666,GO:0097421,GO:0003870,GO:1901423,GO:0032025,GO:0006879,GO:0042493,GO:0005739,GO:0042541,GO:0007595,GO:0005743,GO:0010288,GO:0016594,GO:0050662,GO:0030170,GO:0005759,GO:0060135,GO:0006782
Aldh3b2	118.296	147.667	74.2385	0.502743	-0.992108	0.0441727	1	Down	6.17281	5.57086	4.63814	1.52295	4.43742	GeneID:688800,Genbank:XM_008760187.1,RGD:1584166	aldehyde dehydrogenase 3 family, member B2		GO:0004029,GO:0004030,GO:0005811
Alppl2	44.8561	29.7416	67.5277	2.27048	1.18299	0.0341298	1	Up	0.248931	0.242464	0.337044	0.749699	0.581909	GeneID:367308,Genbank:XM_017596904.1,RGD:1565100	alkaline phosphatase, placental-like 2		GO:0030016,GO:0004035,GO:0005886,GO:0016311
Angptl2	31.7243	20.5046	48.5539	2.36795	1.24364	0.0380574	1	Up	0.549017	0.505047	1.00446	1.37001	2.03589	GeneID:171100,Genbank:NM_133569.1,RGD:620004	angiopoietin-like 2		GO:0005615
Arhgap4	150.072	108.898	211.834	1.94524	0.959947	0.025185	1	Up	1.87114	1.77498	2.06088	4.50681	3.41087	GeneID:246249,Genbank:XM_006229545.3,RGD:628901	Rho GTPase activating protein 4		GO:0005737,GO:0005794,GO:0005874,GO:0007165,GO:0007399,GO:0010764,GO:0030336,GO:0030426,GO:0030517,GO:0035023,GO:0042802,GO:0005096,GO:0043547,GO:0048365
Arhgef5	45.155	30.98	66.4174	2.14388	1.10023	0.0388971	1	Up	0.182997	0.151507	0.625825	0.662141	0.734795	GeneID:140898,Genbank:XM_342676.8,RGD:620718	Rho guanine nucleotide exchange factor 5		GO:0043507,GO:0005634,GO:0043547,GO:0005654,GO:0051091,GO:0005737,GO:0005829,GO:0005886,GO:0051493,GO:0051496,GO:0030036,GO:0070372,GO:0032956,GO:0071803,GO:0035023,GO:0002408,GO:0071944,GO:0035556,GO:0005085,GO:1904591,GO:0043087,GO:0005089
Baiap2	5307.06	6359.02	3729.12	0.58643	-0.769969	0.0325994	1	Down	67.1073	62.6283	49.1882	41.5552	34.357	GeneID:117542,Genbank:XM_008768464.1,RGD:619814	BAI1-associated protein 2		GO:0005874,GO:0005886,GO:0005913,GO:0007009,GO:0007420,GO:0008093,GO:0030165,GO:0008286,GO:0030175,GO:0008360,GO:0030182,GO:0030838,GO:0032956,GO:0035418,GO:0060076,GO:0042802,GO:0061003,GO:0043005,GO:0061845,GO:0043025,GO:0061846,GO:0070064,GO:0071364,GO:0001221,GO:0097060,GO:0001726,GO:0097110,GO:0005515,GO:0098609,GO:0005654,GO:0005791,GO:0005794,GO:0005829,GO:0009617,GO:0010976,GO:0014069,GO:…
Bcat2	142.964	109.612	192.993	1.7607	0.816148	0.0475102	1	Up	2.40219	2.36494	4.54761	5.31761	6.14214	GeneID:64203,Genbank:XM_008759413.1,RGD:68948	branched chain amino acid transaminase 2		GO:0009099,GO:0006573,GO:0005634,GO:0010817,GO:0007595,GO:0005737,GO:0009081,GO:0005739,GO:0052654,GO:0006549,GO:0006550,GO:0052655,GO:0009082,GO:0052656,GO:0009083,GO:1990830,GO:0006551,GO:0004084,GO:0009098
Bst2	82.2815	56.178	121.437	2.16164	1.11212	0.0170819	1	Up	5.131	2.29403	8.3102	12.0692	11.4045	GeneID:378947,Genbank:NM_198134.2,RGD:727849	bone marrow stromal cell antigen 2		GO:0005794,GO:0005829,GO:0005886,GO:0007165,GO:0008191,GO:0030336,GO:0031225,GO:0009615,GO:0032956,GO:0034341,GO:0035455,GO:1901253,GO:0035456,GO:1903901,GO:0042802,GO:0002737,GO:0005515,GO:0005622,GO:0005737,GO:0005771,GO:0009986,GO:0010951,GO:0016021,GO:0016324,GO:0042803,GO:0030308,GO:0045071,GO:0045087,GO:0045121,GO:0051607
Btg3	484.096	585.442	332.076	0.567222	-0.818014	0.0449385	1	Down	33.926	37.8982	26.4542	15.9396	24.5469	GeneID:54230,Genbank:NM_019290.1,RGD:2226	BTG anti-proliferation factor 3		GO:0005737,GO:0006979,GO:0008285,GO:0045930,GO:0005575,GO:0005634
Cacng3	756.895	923.204	507.432	0.549642	-0.863436	0.0278146	1	Down	60.2786	74.2583	67.7605	34.6989	45.2216	GeneID:140724,Genbank:NM_080691.1,RGD:628803	calcium voltage-gated channel auxiliary subunit gamma 3		GO:0098943,GO:0006605,GO:0098970,GO:0008104,GO:0099590,GO:0016247,GO:0019226,GO:0032281,GO:2000311,GO:0036477,GO:0051968,GO:0005245,GO:0070588,GO:0005622,GO:0098839
Car14	419.946	275.201	637.064	2.31491	1.21095	0.00446443	1	Up	8.08458	5.93405	12.0686	26.0103	16.2312	GeneID:791259,Genbank:XM_006232989.3,RGD:1599277	carbonic anhydrase 14		GO:0004089,GO:0016021
Ccdc141	398.404	297.426	549.871	1.84877	0.886562	0.0173498	1	Up	2.3145	1.72254	3.96384	5.11465	5.18479	GeneID:311134,Genbank:XM_003749494.4,RGD:1593250	coiled-coil domain containing 141		GO:0021799,GO:0051642,GO:0005737,GO:0005813,GO:0016021
Ccdc88b	83.8718	57.1085	124.017	2.1716	1.11876	0.0205094	1	Up	0.712863	0.977226	0.702274	2.273	1.48695	GeneID:293698,Genbank:XM_215206.10,RGD:1311475	coiled-coil domain containing 88B		GO:0008017,GO:0016020,GO:0030705,GO:0031122,GO:0042102,GO:0042832,GO:0050870,GO:0051959,GO:0001819,GO:0005737,GO:0005813
Ccsap	1463.84	1752.15	1031.38	0.588638	-0.764548	0.0431529	1	Down	32.0107	37.3842	28.5756	19.388	22.3365	GeneID:307926,Genbank:XM_006255811.3,RGD:1563235	centriole, cilia and spindle-associated protein		GO:0060296,GO:0005819,GO:0061673,GO:0072686,GO:0005929,GO:0005930,GO:0008017,GO:0030424,GO:1901673,GO:1990755,GO:0035869,GO:0036064,GO:0005813,GO:0005814,GO:0048666
Cd163	25.0427	8.86124	49.3148	5.56523	2.47644	0.00036361	0.660098	Up	0.059831	0.0388511	0.202088	0.671857	0.457603	GeneID:312701,Genbank:XM_006237352.3,RGD:1310382	CD163 molecule		GO:0009897,GO:0016021,GO:0005044,GO:0005886,GO:0006898
Cd74	193.582	150.129	258.762	1.72359	0.785418	0.0450525	1	Up	7.96603	5.66675	8.10593	9.60414	17.0363	GeneID:25599,Genbank:XM_006254761.3,RGD:2313	CD74 molecule		GO:0002792,GO:0002830,GO:0002906,GO:0004896,GO:0005764,GO:0009986,GO:0005770,GO:0016021,GO:0005771,GO:0005773,GO:0016064,GO:0019882,GO:0019886,GO:0019955,GO:0042289,GO:0042609,GO:0042613,GO:0042658,GO:0043066,GO:0043123,GO:0000187,GO:0050731,GO:0043410,GO:0001516,GO:0050998,GO:0043518,GO:0001540,GO:0051085,GO:0001934,GO:0051290,GO:0001961,GO:0060907,GO:0002606,GO:0065003,GO:0070206,GO:0070374,GO:…
Cdr2	402.035	299.687	555.556	1.85379	0.890475	0.0178911	1	Up	6.52684	7.91968	12.6807	18.6334	16.6717	GeneID:308958,Genbank:NM_001025682.1,RGD:1310578	cerebellar degeneration-related protein 2		GO:0005737
Cmklr1	55.8698	35.6885	86.1418	2.41372	1.27126	0.023604	1	Up	0.332685	0.306527	0.398607	1.17796	0.600168	GeneID:60669,Genbank:XM_006249509.3,RGD:69359	chemerin chemokine-like receptor 1		GO:0050848,GO:0032088,GO:0005886,GO:0032695,GO:0006935,GO:0007186,GO:0045600,GO:0010759,GO:0016021,GO:0001637,GO:0004930
Col18a1	376.266	272.67	531.66	1.94983	0.963349	0.0124427	1	Up	3.00884	3.36018	5.17448	9.30439	6.53311	GeneID:85251,Genbank:NM_053489.2,RGD:70936	collagen type XVIII alpha 1 chain		GO:0051599,GO:0005198,GO:2000353,GO:0005576,GO:0005604,GO:0005615,GO:0007155,GO:0008284,GO:0030198,GO:0030335,GO:0030938,GO:0031012,GO:0001525,GO:0001886,GO:0042493,GO:0003674
Col5a1	286.418	218.979	387.578	1.76993	0.823695	0.0258757	1	Up	1.52829	1.60489	2.56085	2.67157	4.4248	GeneID:85490,Genbank:XM_006233873.3,RGD:70920	collagen, type V, alpha 1		GO:0005588,GO:0005604,GO:0005615,GO:0035313,GO:0007155,GO:0035989,GO:0008150,GO:0043394,GO:0043588,GO:0045112,GO:0001568,GO:0003007,GO:0005201,GO:0005576,GO:0005578,GO:0005581,GO:0008201,GO:0016477,GO:0030199,GO:0031012,GO:0048407,GO:0032964,GO:0048592,GO:0051128,GO:0097435,GO:1903225
Col6a2	266.087	196.105	371.06	1.89215	0.920025	0.033327	1	Up	2.05789	2.44443	3.5125	3.78881	6.92302	GeneID:361821,Genbank:XM_006256300.3,RGD:1305585	collagen, type VI, alpha 2		GO:0005576,GO:0005578,GO:0005581,GO:0005615,GO:0009749,GO:0031012,GO:0042383,GO:0070208,GO:0003674,GO:0005575
Col9a3	509.932	350.759	748.693	2.1345	1.0939	0.00324539	1	Up	8.24943	6.64397	13.5055	22.4597	19.9041	GeneID:362285,Genbank:XM_003749640.3,RGD:1310255	collagen, type IX, alpha 3		GO:0008150,GO:0008584,GO:0008585,GO:0003674,GO:0005575,GO:0005594
Colec12	135.755	98.3715	191.831	1.95006	0.963521	0.0195693	1	Up	1.47372	1.30612	1.41259	2.12036	3.73866	GeneID:361289,Genbank:NM_001025721.1,RGD:735039	collectin sub-family member 12		GO:0006955,GO:0008329,GO:0016021,GO:0030169,GO:0030246,GO:0034138,GO:0046872,GO:0060355,GO:0071360,GO:0005581,GO:0006910
Copz2	41.2799	27.1255	62.5116	2.30454	1.20448	0.027762	1	Up	1.34988	1.24562	3.86951	4.43222	5.77961	GeneID:360611,Genbank:NM_001108294.1,RGD:1306948	coatomer protein complex, subunit zeta 2		GO:0015031,GO:0030126
Cped1	51.3516	28.097	86.2335	3.06914	1.61783	0.0173082	1	Up	0.20254	0.0767194	0.812377	0.870439	1.36131	GeneID:500046,Genbank:XM_002729287.4,RGD:1563491	cadherin-like and PC-esterase domain containing 1		GO:0005783
Crabp1	119.68	158.045	62.1321	0.393129	-1.34693	0.0335156	1	Down	8.34284	14.3254	21.8969	9.12157	3.13958	GeneID:25061,Genbank:NM_001105716.1,RGD:2400	cellular retinoic acid binding protein 1		GO:0016918,GO:0019841,GO:0034653,GO:0001972,GO:0005737,GO:0005829
Ctsc	159.176	101.219	246.11	2.43145	1.28182	0.00197758	1	Up	0.904676	0.499073	1.26756	1.76806	2.76378	GeneID:25423,Genbank:XM_008759636.2,RGD:2445	cathepsin C		GO:0043231,GO:0006508,GO:0004252,GO:0043621,GO:0006915,GO:0005615,GO:0051087,GO:0007568,GO:0005654,GO:0051603,GO:0005764,GO:0008234,GO:0005783,GO:1903052,GO:0010033,GO:0005794,GO:2001235,GO:0016505,GO:0005813,GO:0019902,GO:0001913,GO:0031404,GO:0004197,GO:0042802
Cxcl12	1521.84	1158.16	2067.35	1.78503	0.83595	0.0209102	1	Up	12.7509	8.13354	14.5223	24.1155	20.4516	GeneID:24772,Genbank:NM_001033883.1,RGD:3651	C-X-C motif chemokine ligand 12		GO:0005886,GO:0006952,GO:0006955,GO:0007281,GO:0007411,GO:0007420,GO:0022029,GO:0008009,GO:0030334,GO:0030335,GO:0031100,GO:0033603,GO:0050930,GO:0033622,GO:0050965,GO:0050966,GO:0042056,GO:0051924,GO:0060326,GO:0070098,GO:0001569,GO:0001666,GO:0071542,GO:0001667,GO:0090026,GO:0001764,GO:0001938,GO:0005178,GO:0005615,GO:0005737,GO:0008045,GO:0008284,GO:0008344,GO:0008354,GO:0009314,GO:0009408,GO:…
Dlk1	26.7717	36.7123	11.8609	0.323077	-1.63005	0.0382574	1	Down	1.05908	0.677886	1.95467	0.226527	0.599617	GeneID:114587,Genbank:XM_008764917.1,RGD:619931	delta like non-canonical Notch ligand 1		GO:0045746,GO:0003674,GO:0045780,GO:0005509,GO:0048706,GO:0005575,GO:0005615,GO:0009791,GO:0009897,GO:0010468,GO:1905563,GO:0016021,GO:0030154,GO:0030282,GO:0035264,GO:0001503,GO:0045599,GO:0001649,GO:0001819
Doc2a	390.453	483.79	250.447	0.517677	-0.949875	0.0233636	1	Down	8.15258	11.3896	14.811	4.77236	7.81883	GeneID:65031,Genbank:XM_017589688.1,RGD:620518	double C2 domain alpha		GO:0043005,GO:0005730,GO:0048791,GO:0070382,GO:0005764,GO:0005886,GO:0006906,GO:0016079,GO:0017158,GO:0019905,GO:0030054,GO:0005509,GO:0030276,GO:0005544,GO:0030672,GO:0005634
Dock6	191.847	139.314	270.645	1.94269	0.958058	0.0178905	1	Up	0.963234	1.01787	2.2099	3.12927	2.52098	GeneID:367039,Genbank:NM_001108997.1,RGD:1306517	dedicator of cytokinesis 6		GO:0005829,GO:0007264,GO:0005085,GO:0005622
Dysf	51.1651	32.4521	79.2347	2.44159	1.28782	0.0174903	1	Up	0.223177	0.271724	0.343254	0.885095	0.565277	GeneID:312492,Genbank:XM_017592630.1,RGD:1311023	dysferlin		GO:0030027,GO:0005543,GO:0030139,GO:0005544,GO:0030315,GO:0005575,GO:0005737,GO:0005768,GO:0005769,GO:0005770,GO:0031410,GO:0005815,GO:0042383,GO:0005886,GO:0006906,GO:0001778,GO:0008150,GO:0003674,GO:0016021,GO:0005509
Enpp2	6164.89	3339.61	10402.8	3.11498	1.63922	0.0227321	1	Up	82.2186	60.3073	113.394	164.993	395.678	GeneID:84050,Genbank:NM_057104.2,RGD:69298	ectonucleotide pyrophosphatase/phosphodiesterase 2		GO:0005509,GO:0005615,GO:0005737,GO:0030334,GO:0005794,GO:0006644,GO:0034638,GO:0006898,GO:0044849,GO:0045765,GO:2000394,GO:0046872,GO:0047391,GO:0048714,GO:0001953,GO:0003676,GO:0004528,GO:0004551,GO:0004622,GO:0005044,GO:0006935,GO:0006955,GO:0008270,GO:0008284,GO:0009395,GO:0050731,GO:0010634,GO:0051894,GO:0030247,GO:0060326,GO:0071276,GO:0071392,GO:0090305,GO:1900026,GO:1903165
Epha2	57.4695	35.4292	90.5301	2.55524	1.35346	0.0084258	1	Up	0.564521	0.566029	0.778122	1.74016	1.71434	GeneID:366492,Genbank:NM_001108977.1,RGD:1307204	Eph receptor A2		GO:0004714,GO:0004871,GO:0004888,GO:0005003,GO:0005005,GO:0005524,GO:0005622,GO:0016525,GO:0005737,GO:0018108,GO:0005886,GO:0021915,GO:0005887,GO:0030027,GO:0030154,GO:0030182,GO:0030216,GO:0043535,GO:0030316,GO:0045296,GO:0031256,GO:0045765,GO:0031434,GO:0046058,GO:0046849,GO:0048013,GO:0048320,GO:0001501,GO:1901491,GO:0048514,GO:0001568,GO:1903078,GO:0048570,GO:0001570,GO:1904238,GO:0048870,GO:…
F13a1	21.6652	11.2974	37.217	3.29431	1.71998	0.0201361	1	Up	0.16852	0.310047	0.189734	0.490612	1.11313	GeneID:60327,Genbank:NM_021698.2,RGD:621495	coagulation factor XIII A1 chain		GO:0003810,GO:0005575,GO:0005737,GO:0007596,GO:0018149,GO:0042060,GO:0046872,GO:0072378,GO:0003674
Faap100	145.486	110.608	197.803	1.78833	0.838616	0.045256	1	Up	1.42372	1.43582	1.62776	2.71956	3.00913	GeneID:303742,Genbank:XM_017597757.1,RGD:1306926	Fanconi anemia core complex associated protein 100		GO:0005829,GO:0006281,GO:0043240,GO:0045111,GO:0005654
Fam46a	116.661	87.6047	160.246	1.8292	0.871211	0.040678	1	Up	1.29198	0.714237	1.3121	1.72818	2.56139	GeneID:300870,Genbank:XM_006243474.3,RGD:1311381	family with sequence similarity 46, member A
Fbl	718.852	946.444	377.465	0.398825	-1.32617	0.0409415	1	Down	59.603	70.0513	33.2899	22.0218	25.6908	GeneID:292747,Genbank:NM_001025643.1,RGD:1305542	fibrillarin		GO:1990258,GO:0015030,GO:0001650,GO:0001651,GO:0001652,GO:1990259,GO:0003723,GO:0005515,GO:0005634,GO:0005654,GO:0016074,GO:0005694,GO:0031167,GO:0005730,GO:0031428,GO:0032040,GO:0000494,GO:0048254,GO:0008150,GO:0001094,GO:0051117,GO:0008649
Fgf1	108.391	77.5406	154.666	1.99464	0.996129	0.0289382	1	Up	0.790448	0.466615	1.86586	1.97248	2.28582	GeneID:25317,Genbank:XM_006254650.3,RGD:2605	fibroblast growth factor 1		GO:0005576,GO:0005578,GO:0005615,GO:0005634,GO:0005730,GO:0010469,GO:0005737,GO:0010595,GO:0005829,GO:0030154,GO:0030324,GO:0030335,GO:0045944,GO:0030544,GO:0050679,GO:0032148,GO:0051781,GO:0060681,GO:0072163,GO:0000187,GO:1901509,GO:0001525,GO:0001759,GO:0001934,GO:0005104,GO:0005178,GO:0005938,GO:0008083,GO:0008201,GO:0008283,GO:0008284,GO:0034605,GO:0008543,GO:0043406,GO:0044548,GO:0045542,GO:…
Fhl2	431.735	536.724	274.252	0.510974	-0.968679	0.0490502	1	Down	9.57968	12.1467	7.21526	4.84504	5.94112	GeneID:63839,Genbank:XM_017596617.1,RGD:61963	four and a half LIM domains 2		GO:0043066,GO:0003712,GO:0005515,GO:0045892,GO:0005634,GO:0006351,GO:0006357,GO:0008134,GO:0046872,GO:0055014,GO:0009725,GO:0055015,GO:0030018,GO:0060347,GO:0000122,GO:0031430,GO:0042802,GO:0001649
Fibin	106.734	79.8704	147.029	1.84084	0.880364	0.0431333	1	Up	2.62947	2.06007	2.67891	4.02965	5.63383	GeneID:499856,Genbank:NM_001025042.2,RGD:1563711	fin bud initiation factor homolog (zebrafish)		GO:0010042,GO:0042803,GO:0070528,GO:0071548,GO:0005576,GO:0005783,GO:0005794
Fmo2	56.8256	35.288	89.1319	2.52584	1.33676	0.0133865	1	Up	0.358033	0.245404	0.974164	1.05888	1.65959	GeneID:246245,Genbank:XM_017598668.1,RGD:628600	flavin containing monooxygenase 2		GO:0072592,GO:0031090,GO:0004499,GO:0050660,GO:0005789,GO:0050661,GO:0006082,GO:0006739,GO:0006805,GO:0055114,GO:0009404,GO:0070995,GO:0016020,GO:0004497,GO:0016021,GO:0017144
Frem2	65.5743	46.1004	94.7852	2.05606	1.03988	0.0334264	1	Up	0.22506	0.290136	0.486287	0.710276	0.731791	GeneID:310418,Genbank:NM_001245978.1,RGD:1566012	Fras1 related extracellular matrix protein 2		GO:0005604,GO:0007154,GO:0007507,GO:0016021,GO:0042733,GO:0048839,GO:0001654,GO:0002009
Gabra4	2732.89	3321.44	1850.07	0.557008	-0.84423	0.0244008	1	Down	36.1093	36.5899	29.909	18.9469	22.3489	GeneID:140675,Genbank:XM_017599056.1,RGD:621670	gamma-aminobutyric acid type A receptor alpha4 subunit		GO:0060078,GO:0032590,GO:0005230,GO:0098794,GO:0034220,GO:0005237,GO:0099565,GO:0034707,GO:0005254,GO:1902476,GO:0005887,GO:0007165,GO:0007214,GO:0042391,GO:0043005,GO:0007268,GO:1902711,GO:0045202,GO:0007417,GO:1904315,GO:0045211,GO:0008503,GO:0004890,GO:2001023,GO:0050877,GO:0022851,GO:0051932,GO:0030054
Glb1l	175.618	121.299	257.096	2.11952	1.08374	0.0483703	1	Up	1.35702	1.93759	2.81262	2.96301	6.15976	GeneID:301525,Genbank:XM_006245182.3,RGD:1309474	galactosidase, beta 1-like		GO:0005975,GO:0004565,GO:0005615,GO:0005773
Glce	1059.19	1456	463.977	0.318666	-1.64988	0.0044525	1	Down	17.3334	25.5722	15.4842	6.81781	6.73276	GeneID:363073,Genbank:XM_343404.7,RGD:1565253	glucuronic acid epimerase		GO:0016857,GO:0030210,GO:0047464,GO:0050379,GO:0005794,GO:0015012,GO:0016021
Gucy2e	5.47874	1.032	12.1488	11.7722	3.55731	0.0166559	1	Up	0	0.0178419	0.0464032	0.31997	0.191044	GeneID:79222,Genbank:NM_024380.1,RGD:620438	guanylate cyclase 2E		GO:0007165,GO:0004383,GO:0007601,GO:0008074,GO:0004672,GO:0005515,GO:0005524,GO:0005525,GO:0005622,GO:0009190,GO:0005886,GO:0016021,GO:0035556,GO:0006182,GO:0042802,GO:0004016,GO:0006468
Gypc	112.57	140.789	70.2411	0.49891	-1.00315	0.0296821	1	Down	1.8215	1.50806	1.19202	0.883819	0.749336	GeneID:364837,Genbank:NM_001013233.1,RGD:1310295	glycophorin C (Gerbich blood group)		GO:0007156,GO:0007157,GO:0008037,GO:0016020,GO:0030863,GO:0038023,GO:0042803,GO:0050839,GO:0005102,GO:0005887,GO:0005913
Hba-a1	98.2914	60.8383	154.471	2.53904	1.34429	0.00316647	1	Up	5.44922	8.69867	16.2965	31.9174	21.7857	GeneID:287167,Genbank:NM_001013853.1,RGD:1359209	hemoglobin alpha, adult chain 1		GO:0015671,GO:0019825,GO:0020037,GO:0043177,GO:0051291,GO:0005344,GO:0005506,GO:0005833
Hbb	3616.13	2278.17	5623.07	2.46825	1.30349	0.000247462	0.532757	Up	312.638	178.833	280.843	685.411	668.076	GeneID:24440,Genbank:NM_033234.1,RGD:2783	hemoglobin subunit beta		GO:0042744,GO:0019825,GO:0005506,GO:0043209,GO:0020037,GO:0005615,GO:0048821,GO:0030097,GO:0005833,GO:0051291,GO:0006749,GO:0010942,GO:0030492,GO:0010999,GO:0031720,GO:0015671,GO:0070293,GO:0031721,GO:0098869,GO:0031722,GO:0004601,GO:0031838,GO:0005344,GO:0042542
Hcrtr1	34.9753	46.3969	17.8428	0.384569	-1.37869	0.0401942	1	Down	1.5379	1.18803	1.20906	0.397	0.691356	GeneID:25593,Genbank:NM_013064.1,RGD:2787	hypocretin receptor 1		GO:0045187,GO:0005887,GO:0051480,GO:0007186,GO:0007218,GO:0007631,GO:0016499,GO:0070374,GO:1901652,GO:0017046,GO:0004930,GO:0032870,GO:0042277
Heph	134.944	98.1004	190.209	1.93892	0.955251	0.0297056	1	Up	1.01339	1.0647	1.55759	3.09707	1.87631	GeneID:117240,Genbank:XM_008773249.2,RGD:71060	hephaestin		GO:0005886,GO:0006825,GO:0006826,GO:0006879,GO:0008198,GO:0016021,GO:0016323,GO:0030218,GO:0048471,GO:0055114,GO:0004322,GO:0005507,GO:0005622
Hmgb3	76.1189	49.4286	116.154	2.34994	1.23262	0.0272412	1	Up	2.12716	1.50684	2.59633	6.80403	3.50929	GeneID:305373,Genbank:NM_001173341.1,RGD:1564407	high mobility group box 3	HMG	GO:0003723,GO:0005634,GO:0006338,GO:0006355,GO:0008301,GO:0032392,GO:0045578,GO:0045638,GO:0000400,GO:0003677,GO:0003682
Hrct1	25.2571	14.4195	41.5136	2.87899	1.52556	0.0235395	1	Up	0.667728	0.325191	3.17158	4.47802	3.48202	GeneID:100359865,Genbank:XM_002729475.2,RGD:2323278	histidine rich carboxyl terminus 1		GO:0016021
Hspg2	273.79	210.052	369.397	1.75859	0.814421	0.0308044	1	Up	0.823057	0.627399	1.6714	1.74131	2.05737	GeneID:313641,Genbank:XM_017593851.1,RGD:621770	heparan sulfate proteoglycan 2		GO:0048704,GO:0008022,GO:0002020,GO:0048738,GO:0008104,GO:0002062,GO:0060351,GO:0008285,GO:0005576,GO:0070052,GO:0005578,GO:0005604,GO:0005605,GO:0030198,GO:0005615,GO:0031012,GO:0006898,GO:0007162,GO:0007224,GO:0001666,GO:0031100,GO:0007420,GO:0001938,GO:0042493,GO:0007566,GO:0001958
Igfbp5	314.54	238.541	428.54	1.79651	0.845194	0.0491818	1	Up	6.30607	10.1075	14.7109	24.0025	15.2767	GeneID:25285,Genbank:NM_012817.1,RGD:2876	insulin-like growth factor binding protein 5		GO:0005615,GO:0006006,GO:0007565,GO:0007568,GO:0010906,GO:0014912,GO:0017148,GO:0045668,GO:0030336,GO:0045926,GO:0031069,GO:0048286,GO:0031994,GO:0048662,GO:0051146,GO:0051897,GO:0060056,GO:0060416,GO:0071320,GO:0071407,GO:0001558,GO:0001649,GO:0001968,GO:0005520,GO:0005576,GO:0031995,GO:0035556,GO:0040008,GO:0042567,GO:0042593,GO:0043567,GO:1901862,GO:0043568,GO:1904205,GO:0043569,GO:0044342
Igfn1	31.6179	16.819	53.8164	3.19974	1.67796	0.00701256	1	Up	0.133905	0.181148	0.0753806	0.4084	0.51207	GeneID:304823,Genbank:XM_017598982.1,RGD:1565384	immunoglobulin-like and fibronectin type III domain containing 1		GO:0005634,GO:0030018
Ikbke	89.2439	59.6351	133.657	2.24125	1.1643	0.0104561	1	Up	0.819809	1.03992	1.88358	2.85453	3.0025	GeneID:363984,Genbank:XM_017598875.1,RGD:1308352	inhibitor of kappa light polypeptide gene enhancer in B-cells, kinase epsilon		GO:0035456,GO:0005634,GO:0036435,GO:0005737,GO:0038061,GO:0006468,GO:0007252,GO:0008384,GO:0008630,GO:0043123,GO:0010884,GO:0045087,GO:0016605,GO:0051260,GO:0018105,GO:0070530,GO:0031625,GO:0004674,GO:0098586,GO:0031966,GO:0004704,GO:0034340,GO:0005524
Ikbkg	182.303	139.23	246.913	1.77342	0.826535	0.0472616	1	Up	0.818528	0.719753	1.02956	1.83687	1.38723	GeneID:309295,Genbank:XM_008773601.2,RGD:735223	inhibitor of kappa light polypeptide gene enhancer in B-cells, kinase gamma		GO:0005829,GO:0006351,GO:0006974,GO:0007250,GO:0008385,GO:0045944,GO:0010628,GO:0046872,GO:0016239,GO:0046982,GO:0051092,GO:0051650,GO:0070530,GO:0072686,GO:0000151,GO:0000922,GO:0001782,GO:0005622,GO:0005634,GO:0005737,GO:0019904,GO:0031625,GO:0042802,GO:0042803,GO:0042975,GO:0043122,GO:1902236,GO:0043123,GO:1990450,GO:0043276
Insrr	11.009	2.03335	24.4724	12.0355	3.58922	0.000629972	0.953043	Up	0.0120835	0.0235391	0.0459153	0.376912	0.302457	GeneID:60663,Genbank:XM_008761207.2,RGD:67399	insulin receptor-related receptor		GO:0071333,GO:0043066,GO:0018108,GO:0004714,GO:0071469,GO:0043235,GO:0030154,GO:0030238,GO:0004871,GO:0043410,GO:0004888,GO:0005010,GO:0005520,GO:0005524,GO:0030424,GO:0005737,GO:0043548,GO:0031434,GO:0005887,GO:0043560,GO:0031532,GO:0046777,GO:0007169,GO:0004709,GO:0031994,GO:0007275,GO:0004713,GO:0070374,GO:0033674,GO:0009968
Itga8	155.863	116.727	214.567	1.83819	0.878287	0.0330675	1	Up	0.959151	1.3616	1.52506	2.39345	2.6392	GeneID:364786,Genbank:XM_017600639.1,RGD:621634	integrin subunit alpha 8		GO:0042472,GO:0005783,GO:0043204,GO:0007160,GO:0045177,GO:0007229,GO:0007420,GO:0007613,GO:0008305,GO:0009986,GO:0045184,GO:0014069,GO:0048333,GO:0030030,GO:0048745,GO:0030198,GO:2000721,GO:0030511,GO:0001656,GO:0032591,GO:0001822,GO:0034446,GO:0003674
Itgal	28.1202	17.1903	44.5149	2.58953	1.37269	0.0398965	1	Up	0.331677	0.238784	0.219186	0.917626	0.556481	GeneID:308995,Genbank:XM_006230269.3,RGD:631424	integrin subunit alpha L		GO:0043113,GO:0007157,GO:0044877,GO:0007159,GO:0046982,GO:0007160,GO:0007166,GO:0007229,GO:0009897,GO:0009986,GO:0050798,GO:0050839,GO:0022407,GO:0050850,GO:0022409,GO:0098609,GO:0030369,GO:0001772,GO:0034687,GO:0002291,GO:0042102,GO:0005911
Itgb6	66.2428	42.8087	101.394	2.36854	1.244	0.00994823	1	Up	0.254701	0.437101	1.04464	1.34682	1.47999	GeneID:311061,Genbank:XM_008761845.2,RGD:1303119	integrin subunit beta 6		GO:0033627,GO:0005654,GO:0034685,GO:0038023,GO:0005813,GO:0005925,GO:0006954,GO:0038044,GO:0007160,GO:0043235,GO:0007229,GO:0008150,GO:0009897,GO:0003674,GO:0030054,GO:0005178,GO:0005575
Itpripl1	40.5358	18.129	74.146	4.08992	2.03207	0.0357336	1	Up	0.373333	0.363634	0.650195	0.989836	2.99324	GeneID:499885,Genbank:XM_006234927.3,RGD:1564158	inositol 1,4,5-trisphosphate receptor interacting protein-like 1		GO:0016021
Kcna4	553.178	665.358	384.907	0.578495	-0.789623	0.0431724	1	Down	7.78537	8.93954	6.40275	4.55589	5.14629	GeneID:25469,Genbank:XM_006234673.3,RGD:2952	potassium voltage-gated channel subfamily A member 4		GO:0071805,GO:0032279,GO:0008076,GO:0005249,GO:0099055,GO:0034765,GO:0099056,GO:0043197,GO:0009986,GO:0005251,GO:0005267,GO:0005515,GO:0005783,GO:0016020,GO:0005887,GO:0043198,GO:0016021,GO:0051260,GO:0030424,GO:0006813,GO:0005216,GO:0030955
Kcnj4	1090.72	1356.25	692.419	0.510541	-0.969903	0.0105777	1	Down	23.3427	26.523	20.2122	12.9082	12.9784	GeneID:116649,Genbank:NM_053870.2,RGD:621436	potassium voltage-gated channel subfamily J member 4		GO:0071260,GO:0010107,GO:0071805,GO:0016021,GO:0016323,GO:0030054,GO:0030165,GO:0030425,GO:0030659,GO:0034765,GO:0005242,GO:0043025,GO:0045211,GO:0005887
Kdr	212.461	149.991	306.167	2.04124	1.02945	0.0446287	1	Up	1.13827	1.38856	2.96748	4.85354	2.91601	GeneID:25589,Genbank:NM_013062.1,RGD:2965	kinase insert domain receptor		GO:0043066,GO:0043129,GO:0043235,GO:0043410,GO:0046777,GO:0043491,GO:0048010,GO:0043524,GO:0048170,GO:0048286,GO:0051894,GO:0048469,GO:0051901,GO:0048597,GO:0048754,GO:0055074,GO:0070371,GO:0070374,GO:1904881,GO:2000352,GO:0001938,GO:2001214,GO:0001945,GO:0002042,GO:0002053,GO:0003157,GO:0003158,GO:0005515,GO:0003416,GO:0005524,GO:0004709,GO:0005634,GO:0004713,GO:0005737,GO:0005768,GO:0007204,GO:…
Klf4	167.448	129.32	224.64	1.73708	0.796663	0.0489756	1	Up	2.85194	2.91141	5.93948	6.97985	7.17864	GeneID:114505,Genbank:NM_053713.1,RGD:621445	Kruppel like factor 4	zf-C2H2	GO:0001190,GO:0001221,GO:0003690,GO:0003700,GO:0005634,GO:0010628,GO:0005654,GO:0010629,GO:0014067,GO:0005667,GO:0014740,GO:0016525,GO:0019827,GO:0030154,GO:0043565,GO:0030336,GO:0031077,GO:0044212,GO:0032088,GO:0044798,GO:0045415,GO:0045429,GO:0000122,GO:0051247,GO:0045444,GO:0000785,GO:0051898,GO:0045595,GO:0000790,GO:0051973,GO:0045892,GO:0000987,GO:0060070,GO:0001010,GO:0060761,GO:0001047,GO:…
LOC100125362	4084.75	4925.59	2823.49	0.573229	-0.802816	0.0304445	1	Down	68.0501	53.1962	45.8248	32.0891	37.121	GeneID:100125362,Genbank:XM_017595396.1,RGD:1642426	hypothetical protein LOC100125362		GO:0016021
LOC100360977	994.132	1477.92	268.455	0.181644	-2.46081	2.51993e-09	4.57467e-05	Down	112.918	142.588	161.289	24.3172	29.6241	GeneID:100360977,Genbank:XM_006250801.3,RGD:2321083	TRIMCyp-like		GO:0005634,GO:0005829,GO:0006457,GO:0045069,GO:0000413,GO:0003755
LOC100909505	30.9458	46.0809	8.24306	0.178882	-2.48292	0.000935576	1	Down	0.719993	1.11872	0.651396	0.128333	0.196668	GeneID:100909505,Genbank:XM_003750325.4,RGD:6503308	N-acetylglucosamine-6-sulfatase-like		GO:0046872
LOC100911313	79.8962	35.2917	146.803	4.1597	2.05648	1.88897e-05	0.0685848	Up	0.885901	1.35186	1.08469	4.974	4.98931	GeneID:100911313,Genbank:XM_017592213.1,RGD:6493329	regulator of microtubule dynamics protein 3-like
LOC102550892	8.6009	13.1289	1.80892	0.137782	-2.85954	0.0414272	1	Down	0.202435	0.186222	0.0712241	0	0.0469174	GeneID:102550892,Genbank:XM_006233020.3,RGD:7595982	zinc finger protein 697-like		GO:0003676
LOC102556346	251.484	132.648	429.738	3.23969	1.69586	0.00402555	1	Up	3.28941	2.57461	7.10524	10.0772	18.9606	GeneID:102556346,Genbank:XM_006247643.3,RGD:7565702	angiotensin-converting enzyme-like
LOC103691564	85.9055	60.909	123.4	2.02598	1.01862	0.0407087	1	Up	1.75068	1.43596	1.28378	4.19619	2.33038	GeneID:103691564,Genbank:XM_008761026.1,RGD:9437635	uncharacterized LOC103691564
LOC103692570	22.7194	36.9611	1.35669	0.0367059	-4.76784	5.74139e-06	0.0387291	Down	0.395392	0.654705	0.50081	0	0.0412372	GeneID:103692570,Genbank:XM_008764540.2,RGD:9135001	dihydropyrimidinase-related protein 5-like		GO:0016810,GO:0005737,GO:0007411,GO:0008017
LOC108348078	71.3998	109.695	13.9578	0.127242	-2.97435	0.0212009	1	Down	2.53854	0.589322	1.54937	0.229754	0.19205	GeneID:108348078,Genbank:XM_006254339.3	ATP-dependent zinc metalloprotease YME1L1		GO:0016020,GO:0004222,GO:0005524,GO:0006508
LOC108348139	29.5408	0.988655	72.3691	73.1995	6.19376	6.40009e-06	0.0387291	Up	0	0.102512	0	4.07075	1.75625	GeneID:108348139,Genbank:XM_017601859.1	class II histocompatibility antigen, M beta 1 chain		GO:0006955
LOC108351322	15.9701	6.62234	29.9917	4.52886	2.17915	0.00809322	1	Up	0.0869933	0.0231091	0.060102	0.256552	0.288684	GeneID:108351322,Genbank:XM_017594529.1	uncharacterized LOC108351322
LOC679149	5.13736	0.641154	11.8817	18.5317	4.21192	0.0113697	1	Up	0.0899398	0	0	0.89774	0.328308	GeneID:679149,Genbank:NM_001100999.1,RGD:1591847	similar to carboxylesterase 2 (intestine, liver)		GO:0016042,GO:0052689,GO:0004771,GO:0004806,GO:0005615
LOC688765	79.4298	53.4394	118.415	2.21588	1.14788	0.028806	1	Up	1.402	1.76526	2.81529	6.01578	3.28105	GeneID:688765,Genbank:NM_001109512.1,RGD:1585243	hypothetical protein LOC688765
LOC689064	59.004	42.4819	83.7873	1.97231	0.979883	0.0490308	1	Up	5.93221	3.61132	4.9645	7.93028	12.4844	GeneID:689064,Genbank:NM_001111269.1,RGD:1597422	beta-globin		GO:0015671,GO:0019825,GO:0020037,GO:0005344,GO:0005506,GO:0005833
Lamc3	94.0043	63.7593	139.372	2.18591	1.12823	0.0127338	1	Up	0.5373	0.542033	0.923607	1.53231	1.54103	GeneID:311862,Genbank:NM_001107830.1,RGD:1309399	laminin subunit gamma 3		GO:0014002,GO:0060041,GO:0000904,GO:0005604,GO:0007601
Ldb2	747.89	908.751	506.597	0.557465	-0.843046	0.0401711	1	Down	12.3479	15.9978	21.639	6.52136	13.1957	GeneID:289664,Genbank:NM_001106009.1,RGD:1307921	LIM domain binding 2		GO:0045944,GO:0030274,GO:0001102,GO:0001942,GO:0030334,GO:0005634,GO:0005667,GO:0005730,GO:0031252,GO:0035019,GO:0005886,GO:0043549,GO:0044089,GO:0007275,GO:0000122,GO:0045892,GO:0010669,GO:0000989,GO:0019899
Lgals5	13.7904	6.00439	25.4693	4.24179	2.08467	0.0177976	1	Up	0.298559	0.654307	0.472699	2.42132	1.94613	GeneID:25475,Genbank:NM_012976.2,RGD:3004	lectin, galactose binding, soluble 5		GO:0030246
Lims2	106.633	74.0618	155.489	2.09945	1.07001	0.0335048	1	Up	1.7434	0.879023	2.39007	4.60637	2.71671	GeneID:361303,Genbank:XM_006254597.3,RGD:1305273	LIM zinc finger domain containing 2		GO:0045216,GO:0046872,GO:0050680,GO:0098609,GO:2000178,GO:2000346,GO:2001046,GO:0005886,GO:0005925,GO:0043066
Lmo4	2347.11	3030.66	1321.78	0.436137	-1.19715	0.00225356	1	Down	115.11	116.624	129.022	38.3176	74.2083	GeneID:362051,Genbank:NM_001009708.1,RGD:1305670	LIM domain only 4		GO:0048538,GO:0005667,GO:0050865,GO:0006366,GO:0008134,GO:0021514,GO:0021522,GO:0021527,GO:0030334,GO:0031252,GO:0031333,GO:0033674,GO:0042659,GO:0001158,GO:0045944,GO:0001843,GO:0046872,GO:0003281
Man1a1	978.481	1191.54	658.9	0.552984	-0.854691	0.0306957	1	Down	14.8458	14.1236	18.632	7.37534	11.3261	GeneID:294410,Genbank:XM_006256497.1,RGD:1310891	mannosidase, alpha, class 1A, member 1		GO:0004571,GO:0005509,GO:0005783,GO:0005793,GO:0005794,GO:0005829,GO:0006491,GO:0016021,GO:0000139
Man2b2	442.516	311.05	639.715	2.05663	1.04028	0.00666738	1	Up	6.40901	5.92843	7.96458	17.4012	12.2124	GeneID:360955,Genbank:NM_001134971.2,RGD:1308840	mannosidase, alpha, class 2B, member 2		GO:0005764,GO:0005774,GO:0006013,GO:0006517,GO:0030246,GO:0046872,GO:0004559,GO:0005615
Mboat1	18.8073	8.80892	33.8049	3.83758	1.9402	0.0104447	1	Up	0.159326	0.110848	0.403608	0.937151	0.830838	GeneID:498741,Genbank:NM_001109120.1,RGD:1565561	membrane bound O-acyltransferase domain containing 1		GO:0016021
Mex3a	126.042	176.118	50.9283	0.289172	-1.79	0.00150538	1	Down	2.74129	2.32332	1.53316	0.695904	0.693094	GeneID:310631,Genbank:XM_017591394.1,RGD:1564904	mex-3 RNA binding family member A		GO:0005829
Mki67	94.8181	131.841	39.2836	0.297962	-1.7468	0.0366783	1	Down	0.327732	0.886719	0.703383	0.3294	0.0807044	GeneID:291234,Genbank:NM_001271366.1,RGD:1305476	marker of proliferation Ki-67		GO:0016604,GO:0003674,GO:0030212,GO:0005575,GO:0031100,GO:0005634,GO:0005730,GO:0005737,GO:0006259,GO:0034605,GO:0007088,GO:0051321,GO:0008022,GO:0051983,GO:0008283,GO:0072574,GO:0000775,GO:1902275,GO:0000793,GO:1990705,GO:0014070
Mmp14	152.698	105.3	223.796	2.12532	1.08768	0.0178217	1	Up	2.62611	2.32536	4.19984	4.83213	8.8253	GeneID:81707,Genbank:NM_031056.1,RGD:620198	matrix metallopeptidase 14		GO:0005178,GO:0005615,GO:0005634,GO:0005737,GO:0005829,GO:0016504,GO:0005886,GO:0030307,GO:0006508,GO:0030324,GO:0006979,GO:0030335,GO:0030574,GO:0031012,GO:0031410,GO:0048701,GO:0031638,GO:0048754,GO:0035987,GO:0048771,GO:0035988,GO:0051895,GO:0060322,GO:0060348,GO:0001503,GO:0070006,GO:0097094,GO:0001525,GO:1905523,GO:0001541,GO:0001666,GO:0001935,GO:0001958,GO:0004222,GO:0008270,GO:0008584,GO:…
Mmp2	146.356	92.5091	227.125	2.45517	1.29582	0.0219972	1	Up	2.34736	1.35104	2.75697	3.6743	7.47804	GeneID:81686,Genbank:NM_031054.2,RGD:621316	matrix metallopeptidase 2		GO:0001957,GO:0001968,GO:0004222,GO:0004252,GO:0005515,GO:0006508,GO:0005578,GO:0006979,GO:0005615,GO:0007162,GO:0007507,GO:0007565,GO:0007566,GO:0030017,GO:0007567,GO:0030335,GO:0007568,GO:0030574,GO:0031012,GO:0032526,GO:0001525,GO:0048771,GO:0034097,GO:0001541,GO:0051602,GO:0035094,GO:0001542,GO:0055093,GO:0035987,GO:0001553,GO:0060325,GO:0001666,GO:0060346,GO:0001955,GO:0060740,GO:0071230,GO:…
Mospd2	432.57	339.425	572.288	1.68605	0.75365	0.0425596	1	Up	4.81423	4.30228	8.6335	10.705	10.1911	GeneID:363463,Genbank:XM_006256865.3,RGD:1563952	motile sperm domain containing 2		GO:0005887,GO:0090023,GO:0090026
Mrc1	56.097	27.0641	99.6465	3.68187	1.88044	0.000264119	0.532757	Up	0.446726	0.157127	0.50296	1.1612	1.68245	GeneID:291327,Genbank:NM_001106123.2,RGD:1309353	mannose receptor, C type 1		GO:0005886,GO:0005887,GO:0006898,GO:0007165,GO:0009986,GO:0010008,GO:0038023,GO:0071222,GO:0071346,GO:0071353,GO:0004888,GO:0005537
Mvd	438.105	541.674	282.752	0.521996	-0.937889	0.0356068	1	Down	20.7921	27.5442	18.1303	10.9383	14.2814	GeneID:81726,Genbank:NM_031062.2,RGD:621292	mevalonate diphosphate decarboxylase		GO:0042803,GO:0008284,GO:0004163,GO:0008299,GO:0019287,GO:0005524,GO:0005777,GO:0005782,GO:0005829,GO:0030544,GO:0006695,GO:0042493
Myo5c	153.435	89.2119	249.77	2.79974	1.48529	0.0445148	1	Up	0.247377	0.259486	2.45845	2.86096	2.59985	GeneID:315820,Genbank:XM_006243413.2,RGD:1309994	myosin VC		GO:0008017,GO:0016459,GO:0051015,GO:0003777,GO:0005524,GO:0007018
Myof	226.373	164.873	318.624	1.93254	0.950501	0.0174468	1	Up	1.00659	0.987925	2.19955	3.25963	2.36409	GeneID:309499,Genbank:NM_001191636.1,RGD:1564216	myoferlin		GO:0005901,GO:0007520,GO:0016021,GO:0030947,GO:0031410,GO:0034605,GO:0043231,GO:0001778,GO:0005543,GO:0005886
NEWGENE_1305560	641.626	822.483	370.342	0.450273	-1.15113	0.0118313	1	Down	2.854	4.90826	4.29961	1.64614	2.25512	GeneID:103690221,Genbank:XM_017596835.1,RGD:9171458	neuronal tyrosine-phosphorylated phosphoinositide-3-kinase adaptor 2		GO:0005622,GO:0014065,GO:0048812
Nlrp1a	25.6506	15.7877	40.4449	2.56179	1.35715	0.0490364	1	Up	0.133194	0.103787	0.224941	0.565031	0.259306	GeneID:360557,Genbank:XM_006246755.3,RGD:1310963	NLR family, pyrin domain containing 1A		GO:0097300,GO:0042742,GO:0005654,GO:1904784,GO:0043025,GO:0005737,GO:0043124,GO:0005829,GO:0006919,GO:0006954,GO:0045087,GO:0019899,GO:0050718,GO:0019904,GO:0051402,GO:0023052,GO:0072558,GO:0032495,GO:0005515,GO:0032991,GO:0005524,GO:0097110,GO:0035556,GO:0005634
Notch2	836.108	633.528	1139.98	1.79941	0.847528	0.0168047	1	Up	3.61532	3.64528	5.2082	6.89846	8.97487	GeneID:29492,Genbank:NM_024358.2,RGD:3188	notch 2		GO:0002437,GO:0003184,GO:0005509,GO:0005576,GO:0005634,GO:0007050,GO:0005654,GO:0005829,GO:0007219,GO:0007368,GO:0035264,GO:0008284,GO:0035622,GO:0009887,GO:0038023,GO:0042060,GO:0042246,GO:0000122,GO:0046849,GO:0042742,GO:0001701,GO:0051059,GO:0043011,GO:0001709,GO:0060413,GO:0043065,GO:0001889,GO:0001890,GO:0060674,GO:0001947,GO:0061073,GO:0002011,GO:0070374,GO:0002315,GO:0070986,GO:0072014,GO:…
Ovol2	40.6871	55.7933	18.0278	0.323118	-1.62986	0.0318878	1	Down	1.1002	2.09452	1.2035	0.436771	0.5998	GeneID:296201,Genbank:XM_006235124.3,RGD:1306130	ovo-like zinc finger 2	zf-C2H2	GO:0045944,GO:0010719,GO:0001755,GO:0048557,GO:0010837,GO:0001842,GO:0051726,GO:0010944,GO:0001947,GO:0060214,GO:0003677,GO:0003682,GO:0005634,GO:0044212,GO:0006366,GO:0060347,GO:0045617,GO:0007507,GO:0060716,GO:0045618,GO:0008285,GO:2000647,GO:0045746,GO:0008544,GO:0000981,GO:0045892,GO:0009913,GO:0001228,GO:0045893,GO:0009953,GO:0001525
Pdyn	1348.82	1752.44	743.388	0.424203	-1.23717	0.0131629	1	Down	32.6492	60.5052	51.7989	21.2551	22.9166	GeneID:29190,Genbank:XM_017591511.1,RGD:62054	prodynorphin		GO:0043025,GO:0005576,GO:0005737,GO:0043679,GO:0005886,GO:0007218,GO:0046928,GO:0007268,GO:0007600,GO:0010469,GO:0001515,GO:0030425,GO:0005184,GO:0031628,GO:0005515
Pear1	190.843	143.192	262.319	1.83194	0.873373	0.034084	1	Up	1.52751	0.897239	3.16061	3.34617	3.68482	GeneID:295293,Genbank:NM_001134959.1,RGD:1305653	platelet endothelial aggregation receptor 1		GO:0005622,GO:0005886,GO:0008150,GO:0014065,GO:0016021,GO:0038023,GO:0043491,GO:0043654,GO:0045746,GO:0070527,GO:0001891,GO:0003674,GO:0005575
Pik3ap1	84.383	57.9881	123.975	2.13794	1.09622	0.0169648	1	Up	0.398567	0.378508	1.16111	1.46701	1.37175	GeneID:294048,Genbank:XM_017589045.1,RGD:1307744	phosphoinositide-3-kinase adaptor protein 1		GO:0043122,GO:0005886,GO:0043408,GO:0014068,GO:0050727,GO:0016020,GO:0016301,GO:0016310,GO:0034122,GO:0034123,GO:0034134,GO:0034142,GO:0034154,GO:0034162,GO:0005634,GO:0036312,GO:0005737,GO:0042802,GO:0005829
Pkhd1l1	10.1936	4.12799	19.292	4.67347	2.22449	0.0222685	1	Up	0	0.0194959	0.0507049	0.0811646	0.140909	GeneID:314917,Genbank:NM_001034931.2,RGD:1310406	polycystic kidney and hepatic disease 1-like 1		GO:0005929,GO:0016021
Pnpla1	19.3198	27.4922	7.06103	0.256837	-1.96107	0.0266416	1	Down	0.750494	0.365499	0.546588	0.0702291	0.234817	GeneID:361812,Genbank:XM_017601681.1,RGD:1306685	patatin-like phospholipase domain containing 1		GO:0005737,GO:0005811,GO:0016020,GO:0019433,GO:0055088,GO:0003824,GO:0004806
Prmt8	1143.71	1461.17	667.502	0.456825	-1.13029	0.0333481	1	Down	52.5108	60.0117	36.1375	17.7183	31.843	GeneID:688502,Genbank:NM_001271385.1,RGD:1587677	protein arginine methyltransferase 8		GO:0034969,GO:0005829,GO:0035241,GO:0005886,GO:0035242,GO:0006355,GO:0008150,GO:0008469,GO:0008757,GO:0042802,GO:0016571,GO:0042803,GO:0018216,GO:0046982,GO:0019919,GO:0003674,GO:0005575,GO:0005634
Prtg	20.9831	12.0035	34.4526	2.8702	1.52115	0.0400129	1	Up	0.134571	0.166823	0.17045	0.610558	0.357254	GeneID:315806,Genbank:NM_001037651.1,RGD:1307157	protogenin		GO:0016021,GO:0038023,GO:0050768,GO:0051260,GO:0005886,GO:0007275
Ptchd4	23.5174	32.0626	10.6996	0.33371	-1.58333	0.03521	1	Down	0.362977	0.318193	0.24137	0.147187	0.0757129	GeneID:301271,Genbank:XM_008766914.2,RGD:1563020	patched domain containing 4		GO:0016021
Ptgds	6658.24	3618.26	11218.2	3.10045	1.63248	0.0377597	1	Up	293.027	213.749	516.797	613.795	1595.42	GeneID:25526,Genbank:NM_013015.2,RGD:3433	prostaglandin D2 synthase		GO:0045187,GO:0004667,GO:0005501,GO:0048471,GO:0005504,GO:0005576,GO:0005615,GO:0051384,GO:2000255,GO:0005635,GO:0005791,GO:0001516,GO:0005794,GO:0031965
RGD1562652	9.90599	1.64776	22.2933	13.5295	3.75804	0.000812781	1	Up	0	0.201304	0	1.08303	1.03463	GeneID:499402,Genbank:XM_017601851.1,RGD:1562652	similar to class I histocompatibility antigen alpha chain - cotton-top tamarin
RT1-DMb	25.7485	42.3111	0.904462	0.0213765	-5.54783	0.0178773	1	Down	0.105246	1.81104	3.0216	0	0.0731769	GeneID:294273,Genbank:XM_017601577.1,RGD:735096	RT1 class II, locus DMb		GO:0005765,GO:0005770,GO:0005771,GO:0006955,GO:0010008,GO:0016021,GO:0019882,GO:0019886,GO:0023026,GO:0042102,GO:0042613,GO:0002399,GO:0051085,GO:0002503,GO:2001190,GO:0005764
Rab11fip1	48.8697	29.3463	78.1547	2.66318	1.41315	0.030791	1	Up	0.234592	0.0884508	0.421744	0.453211	0.907633	GeneID:498650,Genbank:NM_001191555.1,RGD:1562965	RAB11 family interacting protein 1		GO:0017137,GO:0030670,GO:0043231,GO:0045055,GO:0055037,GO:0070164,GO:0005737,GO:0005829,GO:0015031
Rab37	62.5246	33.658	105.825	3.14412	1.65266	0.0360684	1	Up	0.683029	0.439564	0.154488	2.00878	0.954055	GeneID:100364984,Genbank:XM_017597737.1,RGD:2319982	RAB37, member RAS oncogene family		GO:0005768,GO:0005793,GO:0005886,GO:0006886,GO:0006904,GO:0008021,GO:0009306,GO:0012505,GO:0017157,GO:0030141,GO:0030667,GO:0003924,GO:0032482,GO:0072659,GO:0005525
Rbm20	14.4142	4.95444	28.6038	5.77337	2.52941	0.0473119	1	Up	0.0413082	0.0402352	0.0261608	0.0944901	0.359018	GeneID:309544,Genbank:NM_001107611.2,RGD:1307427	RNA binding motif protein 20		GO:0005634,GO:0006397,GO:0007507,GO:0008270,GO:0008380,GO:0033120,GO:0003723
Rreb1	410.548	315.105	553.713	1.75723	0.813306	0.0262965	1	Up	1.83772	2.0117	1.72994	2.72241	4.34863	GeneID:306873,Genbank:NM_001107348.1,RGD:1310904	ras responsive element binding protein 1	zf-C2H2	GO:0016607,GO:0001228,GO:0033601,GO:0001650,GO:0043565,GO:0003700,GO:0005634,GO:0006355,GO:0044212,GO:0006366,GO:0045892,GO:0045944,GO:0007165,GO:1900026,GO:0007275,GO:0000122,GO:1903691,GO:0010634,GO:0000977,GO:2000394,GO:0000979
Serpinb1a	64.089	34.8478	107.951	3.09778	1.63124	0.00511901	1	Up	1.79524	1.39889	2.66369	4.28784	8.45228	GeneID:291091,Genbank:NM_001031642.1,RGD:1306203	serine (or cysteine) proteinase inhibitor, clade B, member 1a		GO:0005615,GO:0005737,GO:0010951,GO:0031012,GO:0042176,GO:0004867,GO:0005576
Sfxn2	23.9354	12.8196	40.6091	3.16774	1.66346	0.0160446	1	Up	0.24679	0.390616	0.664249	1.65506	1.22259	GeneID:294011,Genbank:NM_001013072.1,RGD:1306131	sideroflexin 2		GO:0015075,GO:0034220
Shox2	11.2958	0.702446	27.1857	38.7015	5.27432	1.02765e-05	0.0466399	Up	0	0	0.104843	1.29097	1.29494	GeneID:25546,Genbank:NM_013028.1,RGD:3674	short stature homeobox 2	Homeobox	GO:0045944,GO:0002062,GO:0048557,GO:0002063,GO:0048598,GO:0003170,GO:0003209,GO:0005634,GO:0006355,GO:0007275,GO:0048743,GO:0030326,GO:0050772,GO:0032330,GO:0060272,GO:0035115,GO:0060351,GO:0043565,GO:0000122,GO:0060415,GO:0001649,GO:2000172,GO:0045880,GO:0002053
Slc13a3	199.162	127.786	306.227	2.3964	1.26087	0.00143985	1	Up	2.3695	1.94982	4.29489	6.37158	8.01028	GeneID:64846,Genbank:NM_022866.2,RGD:628786	solute carrier family 13 member 3		GO:0016021,GO:0015362,GO:0005886,GO:0017153,GO:0015744,GO:0015746,GO:0005887,GO:0055085,GO:0006814,GO:0006835,GO:0015137,GO:0070778,GO:0015810,GO:0071422,GO:0016020,GO:0015141,GO:0098656,GO:0005215,GO:0015183,GO:0005310,GO:0005343
Slc25a22	65.0265	95.9411	18.6547	0.19444	-2.36261	0.0145038	1	Down	1.14448	3.4654	3.05679	0.341468	0.726554	GeneID:309111,Genbank:NM_001014027.1,RGD:1307826	solute carrier family 25 member 22		GO:0005743,GO:0006839,GO:0015813,GO:0016021,GO:0005313,GO:0005314
Slc39a12	246.286	128.944	422.298	3.27504	1.71151	5.79922e-05	0.175465	Up	3.17333	0.588742	2.001	6.01616	7.32126	GeneID:291328,Genbank:XM_006254285.3,RGD:1309305	solute carrier family 39 member 12		GO:0005887,GO:0006882,GO:0007165,GO:0010975,GO:0031113,GO:0048471,GO:0071578,GO:0005385,GO:0005886
Slc4a2	770.692	489.672	1192.22	2.43473	1.28376	0.000547809	0.904084	Up	5.61398	4.44556	7.60067	11.7478	18.5564	GeneID:24780,Genbank:XM_006235874.3,RGD:3711	solute carrier family 4 member 2		GO:0051453,GO:0007283,GO:0008509,GO:1902476,GO:0008510,GO:0015108,GO:0015301,GO:0015701,GO:0016020,GO:0016323,GO:0016324,GO:0005452,GO:0019899,GO:0005887,GO:0048565,GO:0006821
Slc6a13	96.4576	47.3475	170.123	3.59307	1.84522	0.0353	1	Up	1.02412	0.443339	1.51336	1.98766	5.43938	GeneID:171163,Genbank:XM_006237218.3,RGD:620788	solute carrier family 6 member 13		GO:0005332,GO:0005887,GO:0006810,GO:0006836,GO:0015812,GO:0042165,GO:0043005,GO:0055085,GO:0005215
Slfn3	14.608	6.81891	26.2917	3.8557	1.94699	0.0220252	1	Up	0.0762613	0.01238	0.209287	0.475755	0.291633	GeneID:501712,Genbank:XM_017597672.1,RGD:1564411	schlafen 3		GO:0003674,GO:0005575,GO:0008285
Sntb2	22.8074	13.5504	36.693	2.70789	1.43717	0.0392614	1	Up	0.573644	0.670491	0.387513	1.43147	1.79484	GeneID:689421,Genbank:NM_001168674.1,RGD:1592340	syntrophin, beta 2		GO:0005198,GO:0005737,GO:0045202
Sox11	242.136	377.638	38.8824	0.102962	-3.27982	0.0397818	1	Down	20.8748	14.2327	2.23726	1.56272	1.30627	GeneID:84046,Genbank:NM_053349.1,RGD:69351	SRY box 11	HMG	GO:2001111,GO:0001158,GO:0001501,GO:0001822,GO:0001841,GO:0005634,GO:0002089,GO:0005737,GO:0003151,GO:0006366,GO:0006412,GO:0008135,GO:0017015,GO:0021510,GO:0008283,GO:0008284,GO:0021782,GO:0030182,GO:0030513,GO:0000122,GO:0045944,GO:0046887,GO:0035332,GO:0000976,GO:0048485,GO:0000979,GO:0001077,GO:0048557,GO:0001105,GO:0060412,GO:0048704,GO:0060425,GO:0050672,GO:0060548,GO:0060563,GO:0061053,GO:…
Spon2	33.7313	18.0251	57.2907	3.17838	1.66829	0.00605081	1	Up	0.232027	0.0903997	0.626963	1.19659	0.838902	GeneID:171569,Genbank:XM_017599062.1,RGD:708584	spondin 2		GO:0046872,GO:0005102,GO:0050832,GO:0005578,GO:0051607,GO:0005615,GO:0007155,GO:0008228,GO:0031012,GO:0060907,GO:0032496,GO:0071222,GO:0032755,GO:0032760,GO:0042742,GO:0001530,GO:0043152,GO:0002448,GO:0045087,GO:0003823
Stab1	133.22	87.4232	201.915	2.30962	1.20766	0.00475181	1	Up	0.751358	0.490489	1.05293	1.9248	1.784	GeneID:100363145,Genbank:XM_008771055.2,RGD:2324745	stabilin 1		GO:0005509,GO:0005540,GO:0005886,GO:0005887,GO:0006898,GO:0007155,GO:0007267,GO:0016525,GO:0030169,GO:0005041,GO:0042742,GO:0005044
Steap2	175.133	127.37	246.779	1.9375	0.954196	0.021439	1	Up	1.8021	2.42467	1.97306	4.53504	4.12531	GeneID:312052,Genbank:XM_006236036.3,RGD:1307050	STEAP2 metalloreductase		GO:0045055,GO:0005769,GO:0052851,GO:0005829,GO:0005886,GO:0005887,GO:0006893,GO:0006897,GO:0008823,GO:0055114,GO:0009725,GO:0098706,GO:0015677,GO:0005215,GO:0030140,GO:0005768,GO:0030173
Sulf1	277.985	219.827	365.223	1.66141	0.732409	0.0474827	1	Up	1.28386	1.45551	2.3015	2.29338	3.59991	GeneID:171396,Genbank:XM_008763486.1,RGD:708554	sulfatase 1		GO:0003094,GO:0004065,GO:0005509,GO:0008449,GO:0005615,GO:0009986,GO:0010575,GO:0030336,GO:0014846,GO:0030513,GO:0032836,GO:0001502,GO:0048010,GO:0001822,GO:0035860,GO:0048661,GO:0001937,GO:0048706,GO:0002063,GO:0051216,GO:0060348,GO:0005783,GO:0005794,GO:0005795,GO:0005886,GO:0016525,GO:0007155,GO:0030177,GO:0030201,GO:0036022,GO:0040036,GO:0040037,GO:0045121,GO:0060384,GO:0060686
Tagln3	160.169	103.907	244.56	2.35363	1.23489	0.0361113	1	Up	5.57229	6.39483	6.42903	20.7887	10.1847	GeneID:63837,Genbank:NM_001035236.1,RGD:69301	transgelin 3		GO:0051015,GO:0000122,GO:0005634,GO:0043209
Tdrd9	9.41693	2.35393	20.0114	8.5013	3.08768	0.00389425	1	Up	0.0156436	0.0152372	0.0297216	0.107351	0.252889	GeneID:299343,Genbank:XM_008764983.2,RGD:1306942	tudor domain containing 9		GO:0034587,GO:0009566,GO:0005634,GO:0043046,GO:0010529,GO:0005737,GO:0043186,GO:0005739,GO:0006396,GO:0007140,GO:0071547,GO:0016887,GO:0007141,GO:0030154,GO:0007275,GO:0003723,GO:0031047,GO:0007283,GO:0004004,GO:0005524
Tmem144	344.077	221.049	528.618	2.3914	1.25786	0.00123928	1	Up	4.08032	4.29387	6.38883	15.1195	9.77279	GeneID:361968,Genbank:XM_006232517.3,RGD:1565845	transmembrane protein 144		GO:0015144,GO:0016021,GO:0034219
Tnfsf9	18.5282	25.988	7.33859	0.282384	-1.82427	0.0354201	1	Down	1.93323	1.25534	0.879004	0.371089	0.465288	GeneID:353218,Genbank:NM_181384.2,RGD:727974	tumor necrosis factor superfamily member 9		GO:0032813,GO:0005164,GO:0042104,GO:0005575,GO:0005615,GO:0005886,GO:0006955,GO:0007267,GO:0042127,GO:0010469,GO:0043011,GO:0016021,GO:0045585,GO:0032729,GO:0032735,GO:0003674,GO:0032755,GO:0005102,GO:0005125
Trim17	26.186	13.7954	44.7717	3.2454	1.6984	0.0122662	1	Up	0.852898	0.490893	0.34373	2.12831	1.85992	GeneID:64702,Genbank:NM_022798.2,RGD:69290	tripartite motif-containing 17		GO:0005622,GO:0006914,GO:0008270,GO:0030674,GO:0032880,GO:0051865,GO:0004842
Tspan8	62.4663	44.6477	89.1941	1.99773	0.998364	0.0466545	1	Up	1.89352	1.68159	4.72618	6.53171	4.879	GeneID:171048,Genbank:NM_133526.1,RGD:621783	tetraspanin 8		GO:0007283,GO:0009986,GO:0010468,GO:0030195,GO:0005178,GO:0005887,GO:0007166
Ttll9	163.999	115.671	236.491	2.04451	1.03176	0.0141849	1	Up	2.66265	2.36991	3.60515	7.13122	5.33854	GeneID:311548,Genbank:XM_008762331.2,RGD:1359622	tubulin tyrosine ligase like 9		GO:0005929,GO:0006464,GO:0016874,GO:0005524,GO:0005737,GO:0005874
Uevld	42.9836	28.2448	65.0919	2.30456	1.20449	0.036437	1	Up	0.559346	0.493739	0.531357	1.59207	1.02089	GeneID:691172,Genbank:XM_008759461.2,RGD:1587416	UEV and lactate/malate dehyrogenase domains		GO:0016616,GO:0019752,GO:0055114,GO:0005975,GO:0006464,GO:0015031
Vtn	334.02	250.116	459.875	1.83864	0.878643	0.0178476	1	Up	8.98621	8.07948	16.4293	18.822	24.1724	GeneID:29169,Genbank:NM_019156.2,RGD:3967	vitronectin		GO:0005783,GO:0005796,GO:0006898,GO:0006955,GO:0007160,GO:0008201,GO:0008283,GO:0035987,GO:0042802,GO:0010811,GO:0043231,GO:0010951,GO:0048237,GO:0048260,GO:0048709,GO:0050731,GO:0050840,GO:0051258,GO:0061302,GO:0005044,GO:0005178,GO:0005518,GO:0005576,GO:0005578,GO:0005604,GO:0005615,GO:0005737,GO:0014911,GO:0016477,GO:0030198,GO:0030247,GO:0031012,GO:0097421,GO:0032092,GO:0033627
Wdr54	105.868	133.862	63.8787	0.4772	-1.06733	0.0288962	1	Down	1.04165	1.33926	2.19016	0.714815	0.814788	GeneID:500226,Genbank:NM_001109245.1,RGD:1561494	WD repeat domain 54
Wfikkn2	178.73	99.5356	297.521	2.98909	1.57971	0.000111124	0.288191	Up	1.91625	1.13673	1.56944	4.29643	5.55987	GeneID:287631,Genbank:XM_006247173.3,RGD:1305361	WAP, follistatin/kazal, immunoglobulin, kunitz and netrin domain containing 2		GO:0005615,GO:0007179,GO:0010951,GO:0030512,GO:0032091,GO:0043392,GO:0048019,GO:0048747,GO:0050431,GO:0060021,GO:1900116,GO:0001501,GO:0004867,GO:0005576
Wnt9b	16.4051	7.75153	29.3855	3.79093	1.92255	0.0374815	1	Up	0.0544952	0.0849274	0.138049	0.530349	0.204608	GeneID:303586,Genbank:XM_017597331.1,RGD:1309574	wingless-type MMTV integration site family, member 9B		GO:0005578,GO:0005615,GO:0008150,GO:0009267,GO:0009786,GO:0010469,GO:0016055,GO:0060993,GO:0061038,GO:0030182,GO:0072003,GO:0030539,GO:0072038,GO:0072044,GO:0072046,GO:0072078,GO:0072164,GO:0072170,GO:0072174,GO:0001658,GO:0001701,GO:0001822,GO:0001932,GO:0003339,GO:0003674,GO:0005102,GO:0005109,GO:0005575,GO:0035150,GO:0039706,GO:0043085,GO:0045165,GO:0048018,GO:0048701,GO:0048754,GO:0072181,GO:…
Zbtb40	476.079	369.523	635.912	1.7209	0.783164	0.0395225	1	Up	1.41318	1.22442	2.34672	3.53669	2.46359	GeneID:362635,Genbank:XM_006239232.3,RGD:1309866	zinc finger and BTB domain containing 40	ZBTB	GO:0005634,GO:0006974,GO:0003674,GO:0003676
Zfp61	662.474	489.782	921.512	1.88147	0.911862	0.0158038	1	Up	7.63387	6.93444	7.2739	17.0196	12.4139	GeneID:499094,Genbank:XM_008758962.2,RGD:1563843	zinc finger protein 61	zf-C2H2	GO:0005634,GO:0006355,GO:0043565,GO:0046872,GO:0003676,GO:0003700,GO:0005622
