# Supplementary material for: Hippocampus RNA Sequencing of Pentylenetetrazole-Kindled Rats and Upon Treatment of Novel Chemical Q808
Source: Front Pharmacol. 2022 Mar 8;13:820508. doi: 10.3389/fphar.2022.820508 (PMC8957222; doi:10.3389/fphar.2022.820508)
Supplement: Supplementary file 6 [file Table4.XLSX]

## Sheet: Sheet1
Table S4. GO enrichment analysis between the Con. and PTZ group.
id	Term	Category	ListHits	ListTotal	PopHits	PopTotal	pValue	qValue	Enrichment_score	Gene
GO:1904677	positive regulation of somatic stem cell division	biological_process	1	271	1	19037	0	0	70.2472	Lbh
GO:2000103	positive regulation of mammary stem cell proliferation	biological_process	1	271	1	19037	0	0	70.2472	Lbh
GO:0032773	positive regulation of monophenol monooxygenase activity	biological_process	1	271	1	19037	0	0	70.2472	Cdh3
GO:0051796	negative regulation of timing of catagen	biological_process	1	271	1	19037	0	0	70.2472	Cdh3
GO:0060901	regulation of hair cycle by canonical Wnt signaling pathway	biological_process	1	271	1	19037	0	0	70.2472	Cdh3
GO:1902910	positive regulation of melanosome transport	biological_process	1	271	1	19037	0	0	70.2472	Cdh3
GO:0099641	anterograde axonal protein transport	biological_process	1	271	1	19037	0	0	70.2472	Hspb1
GO:0070994	detection of oxidative stress	biological_process	1	271	1	19037	0	0	70.2472	Adipoq
GO:0090317	negative regulation of intracellular protein transport	biological_process	1	271	1	19037	0	0	70.2472	Adipoq
GO:2000478	positive regulation of metanephric glomerular visceral epithelial cell development	biological_process	1	271	1	19037	0	0	70.2472	Adipoq
GO:2000534	positive regulation of renal albumin absorption	biological_process	1	271	1	19037	0	0	70.2472	Adipoq
GO:2000590	negative regulation of metanephric mesenchymal cell migration	biological_process	1	271	1	19037	0	0	70.2472	Adipoq
GO:0045002	double-strand break repair via single-strand annealing	biological_process	1	271	1	19037	0	0	70.2472	Rad52
GO:0032028	myosin head/neck binding	molecular_function	1	271	1	19037	0	0	70.2472	Stx1a
GO:0002715	regulation of natural killer cell mediated immunity	biological_process	1	271	1	19037	0	0	70.2472	RT1-S3
GO:0002717	positive regulation of natural killer cell mediated immunity	biological_process	1	271	1	19037	0	0	70.2472	RT1-S3
GO:0032759	positive regulation of TRAIL production	biological_process	1	271	1	19037	0	0	70.2472	RT1-S3
GO:0036037	CD8-positive, alpha-beta T cell activation	biological_process	1	271	1	19037	0	0	70.2472	RT1-S3
GO:0006218	uridine catabolic process	biological_process	1	271	1	19037	0	0	70.2472	Upp1
GO:0046108	uridine metabolic process	biological_process	1	271	1	19037	0	0	70.2472	Upp1
GO:0060795	cell fate commitment involved in formation of primary germ layer	biological_process	1	271	1	19037	0	0	70.2472	Pou5f1
GO:0090081	regulation of heart induction by regulation of canonical Wnt signaling pathway	biological_process	1	271	1	19037	0	0	70.2472	Pou5f1
GO:0003147	neural crest cell migration involved in heart formation	biological_process	1	271	1	19037	0	0	70.2472	Folr1
GO:0061713	anterior neural tube closure	biological_process	1	271	1	19037	0	0	70.2472	Folr1
GO:0032996	Bcl3-Bcl10 complex	cellular_component	1	271	1	19037	0	0	70.2472	Bcl3
GO:0030938	collagen type XVIII trimer	cellular_component	1	271	1	19037	0	0	70.2472	Col18a1
GO:0071838	cell proliferation in bone marrow	biological_process	1	271	1	19037	0	0	70.2472	Ace
GO:1903597	negative regulation of gap junction assembly	biological_process	1	271	1	19037	0	0	70.2472	Ace
GO:0072395	signal transduction involved in cell cycle checkpoint	biological_process	1	271	1	19037	0	0	70.2472	Sox11
GO:0031700	adrenomedullin receptor binding	molecular_function	1	271	1	19037	0	0	70.2472	Adm
GO:1902362	melanocyte apoptotic process	biological_process	1	271	1	19037	0	0	70.2472	Fap
GO:1903054	negative regulation of extracellular matrix organization	biological_process	1	271	1	19037	0	0	70.2472	Fap
GO:0016074	snoRNA metabolic process	biological_process	1	271	1	19037	0	0	70.2472	Fbl
GO:0071678	olfactory bulb axon guidance	biological_process	1	271	1	19037	0	0	70.2472	Bcl11b
GO:1905031	regulation of membrane repolarization during cardiac muscle cell action potential	biological_process	1	271	1	19037	0	0	70.2472	Flna
GO:0002581	negative regulation of antigen processing and presentation of peptide or polysaccharide antigen via MHC class II	biological_process	1	271	1	19037	0	0	70.2472	Thbs1
GO:0002605	negative regulation of dendritic cell antigen processing and presentation	biological_process	1	271	1	19037	0	0	70.2472	Thbs1
GO:0010754	negative regulation of cGMP-mediated signaling	biological_process	1	271	1	19037	0	0	70.2472	Thbs1
GO:0006571	tyrosine biosynthetic process	biological_process	1	271	1	19037	0	0	70.2472	Pah
GO:0098599	palmitoyl hydrolase activity	molecular_function	1	271	1	19037	0	0	70.2472	Ppt2
GO:0098734	macromolecule depalmitoylation	biological_process	1	271	1	19037	0	0	70.2472	Ppt2
GO:0042910	xenobiotic transmembrane transporter activity	molecular_function	1	271	1	19037	0	0	70.2472	Slc2a1
GO:0001912	positive regulation of leukocyte mediated cytotoxicity	biological_process	1	271	1	19037	0	0	70.2472	Ccl2
GO:0035684	helper T cell extravasation	biological_process	1	271	1	19037	0	0	70.2472	Ccl2
GO:0071402	cellular response to lipoprotein particle stimulus	biological_process	1	271	1	19037	0	0	70.2472	Ccl2
GO:0090265	positive regulation of immune complex clearance by monocytes and macrophages	biological_process	1	271	1	19037	0	0	70.2472	Ccl2
GO:0002652	regulation of tolerance induction dependent upon immune response	biological_process	1	271	1	19037	0	0	70.2472	Havcr2
GO:0002838	negative regulation of immune response to tumor cell	biological_process	1	271	1	19037	0	0	70.2472	Havcr2
GO:0032712	negative regulation of interleukin-3 production	biological_process	1	271	1	19037	0	0	70.2472	Havcr2
GO:0071656	negative regulation of granulocyte colony-stimulating factor production	biological_process	1	271	1	19037	0	0	70.2472	Havcr2
GO:0036328	VEGF-C-activated receptor activity	molecular_function	1	271	1	19037	0	0	70.2472	Flt4
GO:0052047	interaction with other organism via secreted substance involved in symbiotic interaction	biological_process	1	271	1	19037	0	0	70.2472	Fn1
GO:0036316	SREBP-SCAP complex retention in endoplasmic reticulum	biological_process	1	271	1	19037	0	0	70.2472	Insig1
GO:0070862	negative regulation of protein exit from endoplasmic reticulum	biological_process	1	271	1	19037	0	0	70.2472	Insig1
GO:0003345	proepicardium cell migration involved in pericardium morphogenesis	biological_process	1	271	1	19037	0	0	70.2472	Flrt3
GO:0031895	V1B vasopressin receptor binding	molecular_function	1	271	1	19037	0	0	70.2472	Avp
GO:0014806	smooth muscle hyperplasia	biological_process	1	271	1	19037	0	0	70.2472	Nos3
GO:1901556	response to candesartan	biological_process	1	271	1	19037	0	0	70.2472	Nos3
GO:1901654	response to ketone	biological_process	1	271	1	19037	0	0	70.2472	Nos3
GO:0071471	cellular response to non-ionic osmotic stress	biological_process	1	271	1	19037	0	0	70.2472	Ptgs2
GO:0046690	response to tellurium ion	biological_process	1	271	1	19037	0	0	70.2472	Hmgcs1
GO:0002460	adaptive immune response based on somatic recombination of immune receptors built from immunoglobulin superfamily domains	biological_process	1	271	1	19037	0	0	70.2472	Tgfb1
GO:0009817	defense response to fungus, incompatible interaction	biological_process	1	271	1	19037	0	0	70.2472	Tgfb1
GO:0032667	regulation of interleukin-23 production	biological_process	1	271	1	19037	0	0	70.2472	Tgfb1
GO:0032943	mononuclear cell proliferation	biological_process	1	271	1	19037	0	0	70.2472	Tgfb1
GO:0060751	branch elongation involved in mammary gland duct branching	biological_process	1	271	1	19037	0	0	70.2472	Tgfb1
GO:1903911	positive regulation of receptor clustering	biological_process	1	271	1	19037	0	0	70.2472	Tgfb1
GO:1905313	transforming growth factor beta receptor signaling pathway involved in heart development	biological_process	1	271	1	19037	0	0	70.2472	Tgfb1
GO:0002709	regulation of T cell mediated immunity	biological_process	1	271	1	19037	0	0	70.2472	Dpp4
GO:0051234	establishment of localization	biological_process	1	271	1	19037	0	0	70.2472	Dpp4
GO:0072087	renal vesicle development	biological_process	1	271	1	19037	0	0	70.2472	Hey1
GO:0090275	negative regulation of somatostatin secretion	biological_process	1	271	1	19037	0	0	70.2472	Irs1
GO:0050683	AF-1 domain binding	molecular_function	1	271	1	19037	0	0	70.2472	Heyl
GO:1903165	response to polycyclic arene	biological_process	1	271	1	19037	0	0	70.2472	Enpp2
GO:0031722	hemoglobin beta binding	molecular_function	1	271	1	19037	0	0	70.2472	Hbb
GO:2000696	regulation of epithelial cell differentiation involved in kidney development	biological_process	1	271	1	19037	0	0	70.2472	Prkx
GO:0050698	proteoglycan sulfotransferase activity	molecular_function	1	271	1	19037	0	0	70.2472	Chst3
GO:1905174	regulation of vascular smooth muscle cell dedifferentiation	biological_process	1	271	1	19037	0	0	70.2472	Olfm2
GO:0016073	snRNA metabolic process	biological_process	1	271	1	19037	0	0	70.2472	Mepce
GO:0040031	snRNA modification	biological_process	1	271	1	19037	0	0	70.2472	Mepce
GO:0004420	hydroxymethylglutaryl-CoA reductase (NADPH) activity	molecular_function	1	271	1	19037	0	0	70.2472	Hmgcr
GO:0006743	ubiquinone metabolic process	biological_process	1	271	1	19037	0	0	70.2472	Hmgcr
GO:0042282	hydroxymethylglutaryl-CoA reductase activity	molecular_function	1	271	1	19037	0	0	70.2472	Hmgcr
GO:1990379	lipid transport across blood brain barrier	biological_process	1	271	1	19037	0	0	70.2472	Mfsd2a
GO:0004511	tyrosine 3-monooxygenase activity	molecular_function	1	271	1	19037	0	0	70.2472	Th
GO:0006585	dopamine biosynthetic process from tyrosine	biological_process	1	271	1	19037	0	0	70.2472	Th
GO:0042214	terpene metabolic process	biological_process	1	271	1	19037	0	0	70.2472	Th
GO:0035787	cell migration involved in kidney development	biological_process	1	271	1	19037	0	0	70.2472	Vangl2
GO:0061346	planar cell polarity pathway involved in heart morphogenesis	biological_process	1	271	1	19037	0	0	70.2472	Vangl2
GO:0033059	cellular pigmentation	biological_process	1	271	1	19037	0	0	70.2472	Pomc
GO:0004163	diphosphomevalonate decarboxylase activity	molecular_function	1	271	1	19037	0	0	70.2472	Mvd
GO:0004909	interleukin-1, Type I, activating receptor activity	molecular_function	1	271	1	19037	0	0	70.2472	Il1r1
GO:0010286	heat acclimation	biological_process	1	271	1	19037	0	0	70.2472	Il1r1
GO:2000661	positive regulation of interleukin-1-mediated signaling pathway	biological_process	1	271	1	19037	0	0	70.2472	Il1r1
GO:0071654	positive regulation of chemokine (C-C motif) ligand 1 production	biological_process	1	271	1	19037	0	0	70.2472	Tslp
GO:0030487	inositol-4,5-bisphosphate 5-phosphatase activity	molecular_function	1	271	1	19037	0	0	70.2472	Inpp5d
GO:0016362	activin receptor activity, type II	molecular_function	1	271	1	19037	0	0	70.2472	Acvr2a
GO:0048685	negative regulation of collateral sprouting of intact axon in response to injury	biological_process	1	271	1	19037	0	0	70.2472	Spp1
GO:0015375	glycine:sodium symporter activity	molecular_function	1	271	1	19037	0	0	70.2472	Slc6a5
GO:1903804	glycine import across plasma membrane	biological_process	1	271	1	19037	0	0	70.2472	Slc6a5
GO:0071545	inositol phosphate catabolic process	biological_process	1	271	1	19037	0	0	70.2472	Ntsr1
GO:0019807	aspartoacylase activity	molecular_function	1	271	1	19037	0	0	70.2472	Aspa
GO:1902220	positive regulation of intrinsic apoptotic signaling pathway in response to osmotic stress	biological_process	1	271	1	19037	0	0	70.2472	Bad
GO:0047977	hepoxilin-epoxide hydrolase activity	molecular_function	1	271	1	19037	0	0	70.2472	Alox15
GO:1901074	regulation of engulfment of apoptotic cell	biological_process	1	271	1	19037	0	0	70.2472	Alox15
GO:1904178	negative regulation of adipose tissue development	biological_process	1	271	1	19037	0	0	70.2472	Lmna
GO:0042659	regulation of cell fate specification	biological_process	1	271	1	19037	0	0	70.2472	Lmo4
GO:0050865	regulation of cell activation	biological_process	1	271	1	19037	0	0	70.2472	Lmo4
GO:0050992	dimethylallyl diphosphate biosynthetic process	biological_process	1	271	1	19037	0	0	70.2472	Idi1
GO:0043066	negative regulation of apoptotic process	biological_process	25	271	573	19037	2.10069e-07	5.18488e-06	3.06489	Epha10; Birc3; Hspb1; Vip; Socs3; Egr3; Bcl3; Sgk1; Bcl11b; Rxfp2; Flna; Thbs1; Flt4; Fn1; Avp; Ptgs2; Dapk1; Hmgcr; Stat3; Tslp; Cdkn1a; Ntsr1; Epha8; Ifit3; Fhl2
GO:0010033	response to organic substance	biological_process	12	271	160	19037	5.04317e-07	1.23353e-05	5.26854	Pou5f1; Adm; Pla2g4a; Jund; Ptgs2; Hmgcs1; Tgfb1; Stat3; Cdkn1a; Acvr2a; Spp1; Bad
GO:0031394	positive regulation of prostaglandin biosynthetic process	biological_process	3	271	6	19037	5.89187e-07	1.42825e-05	35.1236	Pla2g4a; Avp; Ptgs2
GO:0007568	aging	biological_process	17	271	323	19037	9.5728e-07	2.30001e-05	3.69722	Lrp2; Hspb1; Socs2; Socs3; Ace; Adm; Pla2g4a; Ccl2; Jund; Nos3; Ptgs2; Tgfb1; Irs1; Hmgcr; Stat3; Pcgf1; Serpinf1
GO:0034097	response to cytokine	biological_process	9	271	98	19037	1.34837e-06	3.21124e-05	6.45128	Osmr; Socs3; Pou5f1; Tnfrsf11a; Jund; Nos3; Ptgs2; XAF1; Stat3
GO:0001666	response to hypoxia	biological_process	15	271	268	19037	1.59314e-06	3.7612e-05	3.93175	Pdlim1; Adipoq; Socs3; Ace; Adm; Alas2; Ccl2; Camk2d; Nos3; Tgfb1; Dpp4; Th; Hmox1; Plat; Bad
GO:0005184	neuropeptide hormone activity	molecular_function	5	271	27	19037	1.81298e-06	4.24332e-05	13.0087	Grp; Avp; Cck; Pomc; Cort
GO:0008299	isoprenoid biosynthetic process	biological_process	4	271	16	19037	2.16454e-06	5.02284e-05	17.5618	Hmgcs1; Hmgcr; Mvd; Idi1
GO:0043542	endothelial cell migration	biological_process	5	271	28	19037	2.28001e-06	5.24597e-05	12.5441	Fap; Nos3; Dpp4; Prkx; Pecam1
GO:0051384	response to glucocorticoid	biological_process	10	271	129	19037	2.39741e-06	5.46972e-05	5.44552	Adipoq; Socs3; Adm; Pla2g4a; Ccl2; Fn1; Ptgs2; Slc9a3; Cdkn1a; Bad
GO:0030214	hyaluronan catabolic process	biological_process	3	271	8	19037	2.68824e-06	6.08214e-05	26.3427	Cemip; Tgfb1; Tmem2
GO:0006695	cholesterol biosynthetic process	biological_process	5	271	29	19037	2.84065e-06	6.19752e-05	12.1116	Insig1; Hmgcs1; Hmgcr; Mvd; Idi1
GO:0010716	negative regulation of extracellular matrix disassembly	biological_process	2	271	3	19037	2.85337e-06	6.19752e-05	46.8315	Fap; Dpp4
GO:0034617	tetrahydrobiopterin binding	molecular_function	2	271	3	19037	2.85337e-06	6.19752e-05	46.8315	Nos3; Th
GO:0010142	farnesyl diphosphate biosynthetic process, mevalonate pathway	biological_process	2	271	3	19037	2.85337e-06	6.19752e-05	46.8315	Hmgcs1; Hmgcr
GO:0035939	microsatellite binding	molecular_function	2	271	3	19037	2.85337e-06	6.19752e-05	46.8315	Hey1; Heyl
GO:0033280	response to vitamin D	biological_process	5	271	30	19037	3.50864e-06	7.50075e-05	11.7079	Lrp2; Pla2g4a; Ptgs2; Tgfb1; Spp1
GO:0001158	enhancer sequence-specific DNA binding	molecular_function	5	271	30	19037	3.50864e-06	7.50075e-05	11.7079	Pou5f1; Sox11; Myt1; Hmga1; Lmo4
GO:0045669	positive regulation of osteoblast differentiation	biological_process	7	271	65	19037	3.80509e-06	8.07094e-05	7.56509	Tmem119; Gdf10; Sox11; Jund; Hey1; Acvr2a; Lmna
GO:0042803	protein homodimerization activity	molecular_function	30	271	914	19037	7.02087e-06	0.000147765	2.30571	Cdh3; Hspb1; Adipoq; Npr3; Stk26; Fap; Flna; Atf3; Pah; Flt4; Camk2d; Flrt3; Gypc; Kcnip3; Ptgs2; Prkg2; Hmgcs1; Tgfb1; Dpp4; Hey1; Heyl; Hmgcr; Pecam1; Stat3; Bhlhe40; Hmox1; Mvd; Rab11fip2; Ntsr1; Rdh16
GO:0009314	response to radiation	biological_process	6	271	51	19037	7.43307e-06	0.000155237	8.26438	Tnfrsf11a; Jund; Ptgs2; Tgfb1; Krt13; Il1r1
GO:0060670	branching involved in labyrinthine layer morphogenesis	biological_process	3	271	10	19037	7.88507e-06	0.000163419	21.0742	Socs3; Adm; Llgl2
GO:0036343	psychomotor behavior	biological_process	2	271	4	19037	1.1293e-05	0.000227114	35.1236	Grp; Dpp4
GO:0050904	diapedesis	biological_process	2	271	4	19037	1.1293e-05	0.000227114	35.1236	Cd99l2; Pecam1
GO:0031727	CCR2 chemokine receptor binding	molecular_function	2	271	4	19037	1.1293e-05	0.000227114	35.1236	Ccl2; Ccl7
GO:0035022	positive regulation of Rac protein signal transduction	biological_process	2	271	4	19037	1.1293e-05	0.000227114	35.1236	Camk2d; LOC100362819
GO:0008284	positive regulation of cell proliferation	biological_process	21	271	544	19037	1.17902e-05	0.00023537	2.71175	Osmr; Lamc2; Col18a1; Sox11; Adm; Pla2g4a; Acer2; Thbs1; Atf3; Flt4; Fn1; Avp; Ptgs2; Tgfb1; Dpp4; Cck; Enpp2; Hmgcr; Stat3; Mvd; Tslp
GO:0097756	negative regulation of blood vessel diameter	biological_process	3	271	11	19037	1.22521e-05	0.000241047	19.1583	Ace; Ptgs2; Hmgcr
GO:0008239	dipeptidyl-peptidase activity	molecular_function	3	271	11	19037	1.22521e-05	0.000241047	19.1583	Fap; Dpp10; Dpp4
GO:0042060	wound healing	biological_process	9	271	129	19037	1.60893e-05	0.000314262	4.90097	Cdh3; Cnn2; Elk3; Fn1; Tgfb1; Pecam1; Vangl2; Plat; Alox15
GO:0014049	positive regulation of glutamate secretion	biological_process	3	271	12	19037	1.81726e-05	0.000352418	17.5618	Avp; Cck; Ntsr1
GO:0042493	response to drug	biological_process	20	271	520	19037	1.91073e-05	0.000366832	2.70182	Lrp2; Cdh3; Adipoq; Socs3; Col18a1; Ace; Alas2; Thbs1; Ccl2; Fn1; Jund; Nos3; Ptgs2; Hmgcs1; Tgfb1; Th; Stat3; Mvd; Cdkn1a; Bad
GO:0002028	regulation of sodium ion transport	biological_process	4	271	24	19037	1.91861e-05	0.000366832	11.7079	Camk2d; Nos3; Tgfb1; Slc9a3
GO:0001525	angiogenesis	biological_process	11	271	194	19037	2.29553e-05	0.000435829	3.98309	Elk3; Col18a1; Flna; Fn1; Nos3; Ptgs2; Hey1; Prkx; Ovol2; Pecam1; Hmox1
GO:0030492	hemoglobin binding	molecular_function	2	271	5	19037	2.79345e-05	0.000505614	28.0989	Lrp2; Hbb
GO:0046879	hormone secretion	biological_process	2	271	5	19037	2.79345e-05	0.000505614	28.0989	Lrp2; Adm
GO:0060965	negative regulation of gene silencing by miRNA	biological_process	2	271	5	19037	2.79345e-05	0.000505614	28.0989	Pou5f1; Tgfb1
GO:0071438	invadopodium membrane	cellular_component	2	271	5	19037	2.79345e-05	0.000505614	28.0989	Fap; Dpp4
GO:0046456	icosanoid biosynthetic process	biological_process	2	271	5	19037	2.79345e-05	0.000505614	28.0989	Pla2g4a; Alox15
GO:0001842	neural fold formation	biological_process	2	271	5	19037	2.79345e-05	0.000505614	28.0989	Cecr2; Ovol2
GO:0043084	penile erection	biological_process	2	271	5	19037	2.79345e-05	0.000505614	28.0989	Avp; Acvr2a
GO:0035924	cellular response to vascular endothelial growth factor stimulus	biological_process	4	271	26	19037	2.90091e-05	0.000521587	10.8073	Hspb1; Egr3; Flt4; Fn1
GO:0050921	positive regulation of chemotaxis	biological_process	3	271	14	19037	3.59317e-05	0.000641807	15.053	Thbs1; Fn1; Tgfb1
GO:0031100	animal organ regeneration	biological_process	7	271	89	19037	3.96721e-05	0.000703986	5.52506	Lrp2; Socs3; Ace; Adm; Ccl2; Tgfb1; Cdkn1a
GO:0010811	positive regulation of cell-substrate adhesion	biological_process	5	271	45	19037	4.02454e-05	0.000709522	7.80525	Smoc1; Thbs1; Dmp1; Spp1; Alox15
GO:0008285	negative regulation of cell proliferation	biological_process	16	271	386	19037	4.15578e-05	0.000727932	2.9118	Adm; Bcl11b; Rxfp2; Nos3; Ptgs2; Jarid2; Tgfb1; Hmga1; Ovol2; Stat3; Hmox1; Cdkn1a; Inpp5d; Ifit3; Plk5; Lmna
GO:0050765	negative regulation of phagocytosis	biological_process	3	271	15	19037	4.84503e-05	0.000843222	14.0494	Adipoq; Cnn2; Tgfb1
GO:0030334	regulation of cell migration	biological_process	7	271	92	19037	5.04016e-05	0.000869045	5.3449	Rnd1; Flna; Enpp2; Prkx; Pecam1; Lmna; Lmo4
GO:0050840	extracellular matrix binding	molecular_function	4	271	29	19037	5.05743e-05	0.000869045	9.68927	Smoc1; Thbs1; Dmp1; Spp1
GO:0007193	adenylate cyclase-inhibiting G-protein coupled receptor signaling pathway	biological_process	5	271	47	19037	5.18071e-05	0.000884631	7.47311	Htr1f; Npr3; Grm8; Rxfp2; Cort
GO:0051101	regulation of DNA binding	biological_process	2	271	6	19037	5.52797e-05	0.000926447	23.4157	Bcl3; Tgfb1
GO:0071403	cellular response to high density lipoprotein particle stimulus	biological_process	2	271	6	19037	5.52797e-05	0.000926447	23.4157	Ccl2; Nos3
GO:0060341	regulation of cellular localization	biological_process	2	271	6	19037	5.52797e-05	0.000926447	23.4157	Camk2d; Hnrnpab
GO:0001843	neural tube closure	biological_process	7	271	97	19037	7.36134e-05	0.00122614	5.06939	Lrp2; Vasp; Adm; Cecr2; Tgfb1; Vangl2; Lmo4
GO:0016126	sterol biosynthetic process	biological_process	3	271	17	19037	8.26014e-05	0.00136746	12.3966	Msmo1; Insig1; Hmgcr
GO:0005577	fibrinogen complex	cellular_component	2	271	7	19037	9.572e-05	0.0015469	20.0706	Thbs1; Fn1
GO:0002693	positive regulation of cellular extravasation	biological_process	2	271	7	19037	9.572e-05	0.0015469	20.0706	Ccl2; Pecam1
GO:0051152	positive regulation of smooth muscle cell differentiation	biological_process	2	271	7	19037	9.572e-05	0.0015469	20.0706	Tgfb1; Olfm2
GO:0014031	mesenchymal cell development	biological_process	2	271	7	19037	9.572e-05	0.0015469	20.0706	Hey1; Heyl
GO:0043434	response to peptide hormone	biological_process	8	271	129	19037	9.72956e-05	0.00156306	4.35642	Socs2; Socs3; Insig1; Jund; Nos3; Irs1; Th; Stat3
GO:0000185	activation of MAPKKK activity	biological_process	3	271	18	19037	0.000105017	0.00161809	11.7079	Stk26; Gadd45b; Gadd45g
GO:0042542	response to hydrogen peroxide	biological_process	6	271	77	19037	0.000112719	0.00161809	5.47381	Stk26; Pla2g4a; Hbb; Hmox1; Olr1; Bad
GO:0050769	positive regulation of neurogenesis	biological_process	4	271	35	19037	0.00012894	0.00161809	8.02826	Lrp2; Ace; Sox11; Serpinf1
GO:0043292	contractile fiber	cellular_component	3	271	19	19037	0.000131538	0.00161809	11.0917	Hspb1; Des; Myh3
GO:0042789	mRNA transcription by RNA polymerase II	biological_process	3	271	19	19037	0.000131538	0.00161809	11.0917	Pou5f1; Flna; Stat3
GO:0017015	regulation of transforming growth factor beta receptor signaling pathway	biological_process	3	271	19	19037	0.000131538	0.00161809	11.0917	Folr1; Sox11; Tgfb1
GO:0001953	negative regulation of cell-matrix adhesion	biological_process	3	271	19	19037	0.000131538	0.00161809	11.0917	Acer2; Thbs1; Enpp2
GO:0010629	negative regulation of gene expression	biological_process	11	271	235	19037	0.000145748	0.00161809	3.28817	Pou5f1; Ace; Sox11; Myt1; Havcr2; Tgfb1; Hey1; Heyl; Cdkn1a; Olr1; Serpinf1
GO:0034612	response to tumor necrosis factor	biological_process	4	271	36	19037	0.000148009	0.00161809	7.80525	Adipoq; Tnfrsf11a; Ccl2; Ptgs2
GO:0031428	box C/D snoRNP complex	cellular_component	2	271	8	19037	0.000151539	0.00161809	17.5618	LOC100359574; Fbl
GO:1990776	response to angiotensin	biological_process	2	271	8	19037	0.000151539	0.00161809	17.5618	Hspb1; Ptgs2
GO:0031404	chloride ion binding	molecular_function	2	271	8	19037	0.000151539	0.00161809	17.5618	Npr3; Ace
GO:0060396	growth hormone receptor signaling pathway	biological_process	2	271	8	19037	0.000151539	0.00161809	17.5618	Socs2; Stat3
GO:0010837	regulation of keratinocyte proliferation	biological_process	2	271	8	19037	0.000151539	0.00161809	17.5618	Bcl11b; Ovol2
GO:0031622	positive regulation of fever generation	biological_process	2	271	8	19037	0.000151539	0.00161809	17.5618	Pla2g4a; Ptgs2
GO:0071636	positive regulation of transforming growth factor beta production	biological_process	2	271	8	19037	0.000151539	0.00161809	17.5618	Thbs1; Ptgs2
GO:0045794	negative regulation of cell volume	biological_process	2	271	8	19037	0.000151539	0.00161809	17.5618	Prkg2; Alox15
GO:0051280	negative regulation of release of sequestered calcium ion into cytosol	biological_process	2	271	8	19037	0.000151539	0.00161809	17.5618	Tgfb1; Ntsr1
GO:0043203	axon hillock	cellular_component	2	271	8	19037	0.000151539	0.00161809	17.5618	Cck; Serpinf1
GO:0048557	embryonic digestive tract morphogenesis	biological_process	3	271	20	19037	0.000162589	0.00161809	10.5371	Sox11; Shox2; Ovol2
GO:0015459	potassium channel regulator activity	molecular_function	4	271	37	19037	0.000169161	0.00161809	7.5943	Sgk1; Dpp10; Flna; Kcnip3
GO:0030501	positive regulation of bone mineralization	biological_process	4	271	38	19037	0.000192545	0.00161809	7.39445	Tmem119; Pla2g4a; Tgfb1; Acvr2a
GO:0042755	eating behavior	biological_process	4	271	38	19037	0.000192545	0.00161809	7.39445	Ace; Cck; Th; Stat3
GO:0019955	cytokine binding	molecular_function	3	271	21	19037	0.000198607	0.00161809	10.0353	Osmr; Pou5f1; Tnfrsf11a
GO:0031333	negative regulation of protein complex assembly	biological_process	3	271	21	19037	0.000198607	0.00161809	10.0353	Eif4ebp1; XAF1; Lmo4
GO:0006766	vitamin metabolic process	biological_process	1	271	2	19037	0.00020191	0.00161809	35.1236	Lrp2
GO:0020028	endocytic hemoglobin import	biological_process	1	271	2	19037	0.00020191	0.00161809	35.1236	Lrp2
GO:0035258	steroid hormone receptor binding	molecular_function	1	271	2	19037	0.00020191	0.00161809	35.1236	Lrp2
GO:1904447	folic acid import across plasma membrane	biological_process	1	271	2	19037	0.00020191	0.00161809	35.1236	Lrp2
GO:1904674	positive regulation of somatic stem cell population maintenance	biological_process	1	271	2	19037	0.00020191	0.00161809	35.1236	Lbh
GO:0032912	negative regulation of transforming growth factor beta2 production	biological_process	1	271	2	19037	0.00020191	0.00161809	35.1236	Cdh3
GO:0005900	oncostatin-M receptor complex	cellular_component	1	271	2	19037	0.00020191	0.00161809	35.1236	Osmr
GO:1903012	positive regulation of bone development	biological_process	1	271	2	19037	0.00020191	0.00161809	35.1236	Tmem119
GO:0010565	regulation of cellular ketone metabolic process	biological_process	1	271	2	19037	0.00020191	0.00161809	35.1236	Pdk4
GO:0008426	protein kinase C inhibitor activity	molecular_function	1	271	2	19037	0.00020191	0.00161809	35.1236	Hspb1
GO:0071348	cellular response to interleukin-11	biological_process	1	271	2	19037	0.00020191	0.00161809	35.1236	Hspb1
GO:1903545	cellular response to butyrate	biological_process	1	271	2	19037	0.00020191	0.00161809	35.1236	Hspb1
GO:0033034	positive regulation of myeloid cell apoptotic process	biological_process	1	271	2	19037	0.00020191	0.00161809	35.1236	Adipoq
GO:2000584	negative regulation of platelet-derived growth factor receptor-alpha signaling pathway	biological_process	1	271	2	19037	0.00020191	0.00161809	35.1236	Adipoq
GO:0033688	regulation of osteoblast proliferation	biological_process	1	271	2	19037	0.00020191	0.00161809	35.1236	Npr3
GO:0008269	JAK pathway signal transduction adaptor activity	molecular_function	1	271	2	19037	0.00020191	0.00161809	35.1236	Socs2
GO:0002476	antigen processing and presentation of endogenous peptide antigen via MHC class Ib	biological_process	1	271	2	19037	0.00020191	0.00161809	35.1236	RT1-S3
GO:0002489	antigen processing and presentation of endogenous peptide antigen via MHC class Ib via ER pathway, TAP-dependent	biological_process	1	271	2	19037	0.00020191	0.00161809	35.1236	RT1-S3
GO:0032398	MHC class Ib protein complex	cellular_component	1	271	2	19037	0.00020191	0.00161809	35.1236	RT1-S3
GO:0004850	uridine phosphorylase activity	molecular_function	1	271	2	19037	0.00020191	0.00161809	35.1236	Upp1
GO:0009166	nucleotide catabolic process	biological_process	1	271	2	19037	0.00020191	0.00161809	35.1236	Upp1
GO:0070974	POU domain binding	molecular_function	1	271	2	19037	0.00020191	0.00161809	35.1236	Pou5f1
GO:0019100	male germ-line sex determination	biological_process	1	271	2	19037	0.00020191	0.00161809	35.1236	Map3k4
GO:1903205	regulation of hydrogen peroxide-induced cell death	biological_process	1	271	2	19037	0.00020191	0.00161809	35.1236	Stk26
GO:0005607	laminin-2 complex	cellular_component	1	271	2	19037	0.00020191	0.00161809	35.1236	Lamc2
GO:0048731	system development	biological_process	1	271	2	19037	0.00020191	0.00161809	35.1236	Lamc2
GO:0061714	folic acid receptor activity	molecular_function	1	271	2	19037	0.00020191	0.00161809	35.1236	Folr1
GO:0071231	cellular response to folic acid	biological_process	1	271	2	19037	0.00020191	0.00161809	35.1236	Folr1
GO:0002268	follicular dendritic cell differentiation	biological_process	1	271	2	19037	0.00020191	0.00161809	35.1236	Bcl3
GO:0033257	Bcl3/NF-kappaB2 complex	cellular_component	1	271	2	19037	0.00020191	0.00161809	35.1236	Bcl3
GO:0045082	positive regulation of interleukin-10 biosynthetic process	biological_process	1	271	2	19037	0.00020191	0.00161809	35.1236	Bcl3
GO:0031711	bradykinin receptor binding	molecular_function	1	271	2	19037	0.00020191	0.00161809	35.1236	Ace
GO:0060177	regulation of angiotensin metabolic process	biological_process	1	271	2	19037	0.00020191	0.00161809	35.1236	Ace
GO:2000170	positive regulation of peptidyl-cysteine S-nitrosylation	biological_process	1	271	2	19037	0.00020191	0.00161809	35.1236	Ace
GO:1990030	pericellular basket	cellular_component	1	271	2	19037	0.00020191	0.00161809	35.1236	Slc17a8
GO:0035332	positive regulation of hippo signaling	biological_process	1	271	2	19037	0.00020191	0.00161809	35.1236	Sox11
GO:0061386	closure of optic fissure	biological_process	1	271	2	19037	0.00020191	0.00161809	35.1236	Sox11
GO:2001111	positive regulation of lens epithelial cell proliferation	biological_process	1	271	2	19037	0.00020191	0.00161809	35.1236	Sox11
GO:0043402	glucocorticoid mediated signaling pathway	biological_process	1	271	2	19037	0.00020191	0.00161809	35.1236	Sgk1
GO:0010710	regulation of collagen catabolic process	biological_process	1	271	2	19037	0.00020191	0.00161809	35.1236	Fap
GO:0097325	melanocyte proliferation	biological_process	1	271	2	19037	0.00020191	0.00161809	35.1236	Fap
GO:0000494	box C/D snoRNA 3'-end processing	biological_process	1	271	2	19037	0.00020191	0.00161809	35.1236	Fbl
GO:0008649	rRNA methyltransferase activity	molecular_function	1	271	2	19037	0.00020191	0.00161809	35.1236	Fbl
GO:1990258	histone glutamine methylation	biological_process	1	271	2	19037	0.00020191	0.00161809	35.1236	Fbl
GO:1990259	histone-glutamine methyltransferase activity	molecular_function	1	271	2	19037	0.00020191	0.00161809	35.1236	Fbl
GO:2000409	positive regulation of T cell extravasation	biological_process	1	271	2	19037	0.00020191	0.00161809	35.1236	Cd99l2
GO:0060086	circadian temperature homeostasis	biological_process	1	271	2	19037	0.00020191	0.00161809	35.1236	Tnfrsf11a
GO:0071812	positive regulation of fever generation by positive regulation of prostaglandin secretion	biological_process	1	271	2	19037	0.00020191	0.00161809	35.1236	Tnfrsf11a
GO:0071848	positive regulation of ERK1 and ERK2 cascade via TNFSF11-mediated signaling	biological_process	1	271	2	19037	0.00020191	0.00161809	35.1236	Tnfrsf11a
GO:0097535	lymphoid lineage cell migration into thymus	biological_process	1	271	2	19037	0.00020191	0.00161809	35.1236	Bcl11b
GO:0003870	5-aminolevulinate synthase activity	molecular_function	1	271	2	19037	0.00020191	0.00161809	35.1236	Alas2
GO:0031010	ISWI-type complex	cellular_component	1	271	2	19037	0.00020191	0.00161809	35.1236	Cecr2
GO:0090537	CERF complex	cellular_component	1	271	2	19037	0.00020191	0.00161809	35.1236	Cecr2
GO:0071633	dihydroceramidase activity	molecular_function	1	271	2	19037	0.00020191	0.00161809	35.1236	Acer2
GO:0090285	negative regulation of protein glycosylation in Golgi	biological_process	1	271	2	19037	0.00020191	0.00161809	35.1236	Acer2
GO:0016479	negative regulation of transcription by RNA polymerase I	biological_process	1	271	2	19037	0.00020191	0.00161809	35.1236	Flna
GO:0031523	Myb complex	cellular_component	1	271	2	19037	0.00020191	0.00161809	35.1236	Flna
GO:0032231	regulation of actin filament bundle assembly	biological_process	1	271	2	19037	0.00020191	0.00161809	35.1236	Flna
GO:1990622	CHOP-ATF3 complex	cellular_component	1	271	2	19037	0.00020191	0.00161809	35.1236	Atf3
GO:0016332	establishment or maintenance of polarity of embryonic epithelium	biological_process	1	271	2	19037	0.00020191	0.00161809	35.1236	Llgl2
GO:0042558	pteridine-containing compound metabolic process	biological_process	1	271	2	19037	0.00020191	0.00161809	35.1236	Pah
GO:0046146	tetrahydrobiopterin metabolic process	biological_process	1	271	2	19037	0.00020191	0.00161809	35.1236	Pah
GO:0042466	chemokinesis	biological_process	1	271	2	19037	0.00020191	0.00161809	35.1236	Ccl2
GO:1905237	response to cyclosporin A	biological_process	1	271	2	19037	0.00020191	0.00161809	35.1236	Ccl2
GO:2000502	negative regulation of natural killer cell chemotaxis	biological_process	1	271	2	19037	0.00020191	0.00161809	35.1236	Ccl2
GO:0002519	natural killer cell tolerance induction	biological_process	1	271	2	19037	0.00020191	0.00161809	35.1236	Havcr2
GO:2000521	negative regulation of immunological synapse formation	biological_process	1	271	2	19037	0.00020191	0.00161809	35.1236	Havcr2
GO:2001189	negative regulation of T cell activation via T cell receptor contact with antigen bound to MHC molecule on antigen presenting cell	biological_process	1	271	2	19037	0.00020191	0.00161809	35.1236	Havcr2
GO:0060312	regulation of blood vessel remodeling	biological_process	1	271	2	19037	0.00020191	0.00161809	35.1236	Flt4
GO:0098901	regulation of cardiac muscle cell action potential	biological_process	1	271	2	19037	0.00020191	0.00161809	35.1236	Camk2d
GO:1904237	positive regulation of substrate-dependent cell migration, cell attachment to substrate	biological_process	1	271	2	19037	0.00020191	0.00161809	35.1236	Fn1
GO:2001202	negative regulation of transforming growth factor-beta secretion	biological_process	1	271	2	19037	0.00020191	0.00161809	35.1236	Fn1
GO:1901303	negative regulation of cargo loading into COPII-coated vesicle	biological_process	1	271	2	19037	0.00020191	0.00161809	35.1236	Insig1
GO:0005185	neurohypophyseal hormone activity	molecular_function	1	271	2	19037	0.00020191	0.00161809	35.1236	Avp
GO:0031894	V1A vasopressin receptor binding	molecular_function	1	271	2	19037	0.00020191	0.00161809	35.1236	Avp
GO:0031896	V2 vasopressin receptor binding	molecular_function	1	271	2	19037	0.00020191	0.00161809	35.1236	Avp
GO:0003057	regulation of the force of heart contraction by chemical signal	biological_process	1	271	2	19037	0.00020191	0.00161809	35.1236	Nos3
GO:0014740	negative regulation of muscle hyperplasia	biological_process	1	271	2	19037	0.00020191	0.00161809	35.1236	Nos3
GO:1904648	cellular response to rotenone	biological_process	1	271	2	19037	0.00020191	0.00161809	35.1236	Nos3
GO:0004666	prostaglandin-endoperoxide synthase activity	molecular_function	1	271	2	19037	0.00020191	0.00161809	35.1236	Ptgs2
GO:0090362	positive regulation of platelet-derived growth factor production	biological_process	1	271	2	19037	0.00020191	0.00161809	35.1236	Ptgs2
GO:0031061	negative regulation of histone methylation	biological_process	1	271	2	19037	0.00020191	0.00161809	35.1236	Jarid2
GO:0004692	cGMP-dependent protein kinase activity	molecular_function	1	271	2	19037	0.00020191	0.00161809	35.1236	Prkg2
GO:2001226	negative regulation of chloride transport	biological_process	1	271	2	19037	0.00020191	0.00161809	35.1236	Prkg2
GO:0004421	hydroxymethylglutaryl-CoA synthase activity	molecular_function	1	271	2	19037	0.00020191	0.00161809	35.1236	Hmgcs1
GO:0009645	response to low light intensity stimulus	biological_process	1	271	2	19037	0.00020191	0.00161809	35.1236	Hmgcs1
GO:0043177	organic acid binding	molecular_function	1	271	2	19037	0.00020191	0.00161809	35.1236	Hmgcs1
GO:0019049	evasion or tolerance of host defenses by virus	biological_process	1	271	2	19037	0.00020191	0.00161809	35.1236	Tgfb1
GO:0060390	regulation of SMAD protein signal transduction	biological_process	1	271	2	19037	0.00020191	0.00161809	35.1236	Tgfb1
GO:1905005	regulation of epithelial to mesenchymal transition involved in endocardial cushion formation	biological_process	1	271	2	19037	0.00020191	0.00161809	35.1236	Tgfb1
GO:0016160	amylase activity	molecular_function	1	271	2	19037	0.00020191	0.00161809	35.1236	Amy1a
GO:0036304	umbilical cord morphogenesis	biological_process	1	271	2	19037	0.00020191	0.00161809	35.1236	Hey1
GO:2000824	negative regulation of androgen receptor activity	biological_process	1	271	2	19037	0.00020191	0.00161809	35.1236	Heyl
GO:0098662	inorganic cation transmembrane transport	biological_process	1	271	2	19037	0.00020191	0.00161809	35.1236	Cacna1h
GO:0031720	haptoglobin binding	molecular_function	1	271	2	19037	0.00020191	0.00161809	35.1236	Hbb
GO:0060562	epithelial tube morphogenesis	biological_process	1	271	2	19037	0.00020191	0.00161809	35.1236	Prkx
GO:0090049	regulation of cell migration involved in sprouting angiogenesis	biological_process	1	271	2	19037	0.00020191	0.00161809	35.1236	Fbxw7
GO:0008459	chondroitin 6-sulfotransferase activity	molecular_function	1	271	2	19037	0.00020191	0.00161809	35.1236	Chst3
GO:0098582	innate vocalization behavior	biological_process	1	271	2	19037	0.00020191	0.00161809	35.1236	LOC100362819
GO:2000620	positive regulation of histone H4-K16 acetylation	biological_process	1	271	2	19037	0.00020191	0.00161809	35.1236	LOC100362819
GO:0090402	oncogene-induced cell senescence	biological_process	1	271	2	19037	0.00020191	0.00161809	35.1236	Hmga1
GO:0033829	O-fucosylpeptide 3-beta-N-acetylglucosaminyltransferase activity	molecular_function	1	271	2	19037	0.00020191	0.00161809	35.1236	Lfng
GO:1902367	negative regulation of Notch signaling pathway involved in somitogenesis	biological_process	1	271	2	19037	0.00020191	0.00161809	35.1236	Lfng
GO:0051978	lysophospholipid transporter activity	molecular_function	1	271	2	19037	0.00020191	0.00161809	35.1236	Mfsd2a
GO:0090673	endothelial cell-matrix adhesion	biological_process	1	271	2	19037	0.00020191	0.00161809	35.1236	Pecam1
GO:0016137	glycoside metabolic process	biological_process	1	271	2	19037	0.00020191	0.00161809	35.1236	Th
GO:0042418	epinephrine biosynthetic process	biological_process	1	271	2	19037	0.00020191	0.00161809	35.1236	Th
GO:0052314	phytoalexin metabolic process	biological_process	1	271	2	19037	0.00020191	0.00161809	35.1236	Th
GO:0070173	regulation of enamel mineralization	biological_process	1	271	2	19037	0.00020191	0.00161809	35.1236	Dmp1
GO:1902728	positive regulation of growth factor dependent skeletal muscle satellite cell proliferation	biological_process	1	271	2	19037	0.00020191	0.00161809	35.1236	Stat3
GO:1904685	positive regulation of metalloendopeptidase activity	biological_process	1	271	2	19037	0.00020191	0.00161809	35.1236	Stat3
GO:0015355	secondary active monocarboxylate transmembrane transporter activity	molecular_function	1	271	2	19037	0.00020191	0.00161809	35.1236	Slc16a8
GO:0002246	wound healing involved in inflammatory response	biological_process	1	271	2	19037	0.00020191	0.00161809	35.1236	Hmox1
GO:0004392	heme oxygenase (decyclizing) activity	molecular_function	1	271	2	19037	0.00020191	0.00161809	35.1236	Hmox1
GO:0006788	heme oxidation	biological_process	1	271	2	19037	0.00020191	0.00161809	35.1236	Hmox1
GO:0032764	negative regulation of mast cell cytokine production	biological_process	1	271	2	19037	0.00020191	0.00161809	35.1236	Hmox1
GO:0022007	convergent extension involved in neural plate elongation	biological_process	1	271	2	19037	0.00020191	0.00161809	35.1236	Vangl2
GO:0060187	cell pole	cellular_component	1	271	2	19037	0.00020191	0.00161809	35.1236	Vangl2
GO:0060488	orthogonal dichotomous subdivision of terminal units involved in lung branching morphogenesis	biological_process	1	271	2	19037	0.00020191	0.00161809	35.1236	Vangl2
GO:0060489	planar dichotomous subdivision of terminal units involved in lung branching morphogenesis	biological_process	1	271	2	19037	0.00020191	0.00161809	35.1236	Vangl2
GO:0060490	lateral sprouting involved in lung morphogenesis	biological_process	1	271	2	19037	0.00020191	0.00161809	35.1236	Vangl2
GO:0090177	establishment of planar polarity involved in neural tube closure	biological_process	1	271	2	19037	0.00020191	0.00161809	35.1236	Vangl2
GO:2000852	regulation of corticosterone secretion	biological_process	1	271	2	19037	0.00020191	0.00161809	35.1236	Pomc
GO:0005139	interleukin-7 receptor binding	molecular_function	1	271	2	19037	0.00020191	0.00161809	35.1236	Tslp
GO:1904894	positive regulation of STAT cascade	biological_process	1	271	2	19037	0.00020191	0.00161809	35.1236	Tslp
GO:0019912	cyclin-dependent protein kinase activating kinase activity	molecular_function	1	271	2	19037	0.00020191	0.00161809	35.1236	Cdkn1a
GO:0070557	PCNA-p21 complex	cellular_component	1	271	2	19037	0.00020191	0.00161809	35.1236	Cdkn1a
GO:0045659	negative regulation of neutrophil differentiation	biological_process	1	271	2	19037	0.00020191	0.00161809	35.1236	Inpp5d
GO:0017002	activin-activated receptor activity	molecular_function	1	271	2	19037	0.00020191	0.00161809	35.1236	Acvr2a
GO:0098900	regulation of action potential	biological_process	1	271	2	19037	0.00020191	0.00161809	35.1236	Ntsr1
GO:1904580	regulation of intracellular mRNA localization	biological_process	1	271	2	19037	0.00020191	0.00161809	35.1236	Hnrnpab
GO:0019050	suppression by virus of host apoptotic process	biological_process	1	271	2	19037	0.00020191	0.00161809	35.1236	Bad
GO:0046031	ADP metabolic process	biological_process	1	271	2	19037	0.00020191	0.00161809	35.1236	Bad
GO:0071247	cellular response to chromate	biological_process	1	271	2	19037	0.00020191	0.00161809	35.1236	Bad
GO:2000078	positive regulation of type B pancreatic cell development	biological_process	1	271	2	19037	0.00020191	0.00161809	35.1236	Bad
GO:0035358	regulation of peroxisome proliferator activated receptor signaling pathway	biological_process	1	271	2	19037	0.00020191	0.00161809	35.1236	Alox15
GO:0035963	cellular response to interleukin-13	biological_process	1	271	2	19037	0.00020191	0.00161809	35.1236	Alox15
GO:0050473	arachidonate 15-lipoxygenase activity	molecular_function	1	271	2	19037	0.00020191	0.00161809	35.1236	Alox15
GO:0051120	hepoxilin A3 synthase activity	molecular_function	1	271	2	19037	0.00020191	0.00161809	35.1236	Alox15
GO:2001303	lipoxin A4 biosynthetic process	biological_process	1	271	2	19037	0.00020191	0.00161809	35.1236	Alox15
GO:0090343	positive regulation of cell aging	biological_process	1	271	2	19037	0.00020191	0.00161809	35.1236	Lmna
GO:0021514	ventral spinal cord interneuron differentiation	biological_process	1	271	2	19037	0.00020191	0.00161809	35.1236	Lmo4
GO:0055014	atrial cardiac muscle cell development	biological_process	1	271	2	19037	0.00020191	0.00161809	35.1236	Fhl2
GO:0002940	tRNA N2-guanine methylation	biological_process	1	271	2	19037	0.00020191	0.00161809	35.1236	Trmt1l
GO:0019221	cytokine-mediated signaling pathway	biological_process	8	271	142	19037	0.000202037	0.00161809	3.95759	Osmr; Socs2; Socs3; Csf2rb; Ccl2; Flrt3; Il1r1; Bad
GO:0070374	positive regulation of ERK1 and ERK2 cascade	biological_process	11	271	244	19037	0.000206629	0.00164999	3.16688	Epha10; Ccl2; Ccl7; Havcr2; Flt4; Camk2d; Tgfb1; Fbxw7; Hmgcr; Epha8; Alox15
GO:0005615	extracellular space	cellular_component	34	271	1300	19037	0.000209212	0.00166572	1.83724	Lrp2; Thbd; Adipoq; Grp; Man2b2; Lamc2; Gdf10; Col18a1; Lyz2; Ace; Adm; Fap; LOC689081; Nepn; Thbs1; Ccl2; Ccl7; Fn1; Flrt3; Avp; Tgfb1; Amy1a; Cck; Enpp2; Hbb; Col4a1; Vwc2l; Pecam1; Tinagl1; Pomc; Il1r1; Plat; Spp1; Serpinf1
GO:0009968	negative regulation of signal transduction	biological_process	6	271	85	19037	0.000210071	0.00166767	4.95863	Epha10; Rgs18; Socs3; Flt4; Inpp5d; Epha8
GO:0048662	negative regulation of smooth muscle cell proliferation	biological_process	4	271	39	19037	0.000218314	0.00170572	7.20484	Npr3; Vip; Nos3; Hmox1
GO:0070542	response to fatty acid	biological_process	4	271	39	19037	0.000218314	0.00170572	7.20484	Alas2; Insig1; Ptgs2; Plat
GO:0032496	response to lipopolysaccharide	biological_process	12	271	283	19037	0.000221624	0.00170572	2.97868	Thbd; Socs3; Ace; Adm; Tnfrsf11a; Pla2g4a; Csf2rb; Ccl2; Jund; Nos3; Ptgs2; Th
GO:0097512	cardiac myofibril	cellular_component	2	271	9	19037	0.000224916	0.00170572	15.6105	Hspb1; Des
GO:0030853	negative regulation of granulocyte differentiation	biological_process	2	271	9	19037	0.000224916	0.00170572	15.6105	Adipoq; Inpp5d
GO:0006312	mitotic recombination	biological_process	2	271	9	19037	0.000224916	0.00170572	15.6105	Rad52; Cort
GO:0032736	positive regulation of interleukin-13 production	biological_process	2	271	9	19037	0.000224916	0.00170572	15.6105	RT1-S3; Tslp
GO:0014009	glial cell proliferation	biological_process	2	271	9	19037	0.000224916	0.00170572	15.6105	Ifrd1; Sox11
GO:0002315	marginal zone B cell differentiation	biological_process	2	271	9	19037	0.000224916	0.00170572	15.6105	Bcl3; Lfng
GO:0032982	myosin filament	cellular_component	2	271	9	19037	0.000224916	0.00170572	15.6105	Myh3; Myh8
GO:0003084	positive regulation of systemic arterial blood pressure	biological_process	2	271	9	19037	0.000224916	0.00170572	15.6105	Ace; Avp
GO:2000391	positive regulation of neutrophil extravasation	biological_process	2	271	9	19037	0.000224916	0.00170572	15.6105	Cd99l2; Il1r1
GO:0004415	hyalurononglucosaminidase activity	molecular_function	2	271	9	19037	0.000224916	0.00170572	15.6105	Cemip; Tmem2
GO:0019372	lipoxygenase pathway	biological_process	2	271	9	19037	0.000224916	0.00170572	15.6105	Pla2g3; Alox15
GO:0003208	cardiac ventricle morphogenesis	biological_process	2	271	9	19037	0.000224916	0.00170572	15.6105	Hey1; Heyl
GO:0032835	glomerulus development	biological_process	2	271	9	19037	0.000224916	0.00170572	15.6105	Heyl; Vangl2
GO:1900745	positive regulation of p38MAPK cascade	biological_process	3	271	22	19037	0.000240038	0.00181533	9.57917	Map3k4; Gadd45b; Gadd45g
GO:0043536	positive regulation of blood vessel endothelial cell migration	biological_process	4	271	40	19037	0.000246626	0.00185997	7.02472	Hspb1; Thbs1; Nos3; Tgfb1
GO:0008217	regulation of blood pressure	biological_process	5	271	62	19037	0.000248195	0.00186662	5.6651	Npr3; Ace; Ptgs2; Hmox1; Pomc
GO:0005901	caveola	cellular_component	6	271	88	19037	0.000260594	0.00195446	4.78958	Slc2a1; Nos3; Ptgs2; Irs1; Cacna1h; Hmox1
GO:0010942	positive regulation of cell death	biological_process	5	271	63	19037	0.000271088	0.00202756	5.57518	Trim13; Acer2; Ptgs2; Hbb; Cdkn1a
GO:0045216	cell-cell junction organization	biological_process	3	271	23	19037	0.000287337	0.00214319	9.16268	Flna; Tgfb1; Marveld2
GO:0010225	response to UV-C	biological_process	2	271	10	19037	0.00031793	0.00233292	14.0494	Map3k4; Bcl3
GO:0032432	actin filament bundle	cellular_component	2	271	10	19037	0.00031793	0.00233292	14.0494	Micall2; Flna
GO:0050662	coenzyme binding	molecular_function	2	271	10	19037	0.00031793	0.00233292	14.0494	Alas2; Hmgcr
GO:0003254	regulation of membrane depolarization	biological_process	2	271	10	19037	0.00031793	0.00233292	14.0494	Camk2d; Ntsr1
GO:1990907	beta-catenin-TCF complex	cellular_component	2	271	10	19037	0.00031793	0.00233292	14.0494	Tle1; Tle3
GO:0055015	ventricular cardiac muscle cell development	biological_process	2	271	10	19037	0.00031793	0.00233292	14.0494	Lmna; Fhl2
GO:0060122	inner ear receptor cell stereocilium organization	biological_process	3	271	24	19037	0.000340967	0.00248851	8.7809	Cecr2; Hey1; Vangl2
GO:0001659	temperature homeostasis	biological_process	3	271	24	19037	0.000340967	0.00248851	8.7809	Avp; Stat3; Ntsr1
GO:0000186	activation of MAPKK activity	biological_process	4	271	44	19037	0.000388614	0.00282865	6.38611	Map3k4; Map3k6; Gadd45b; Gadd45g
GO:0005604	basement membrane	cellular_component	6	271	94	19037	0.000390891	0.00283762	4.48387	Smoc1; Lamc2; Col18a1; Fn1; Col4a1; Serpinf1
GO:0050482	arachidonic acid secretion	biological_process	3	271	25	19037	0.000401398	0.00290612	8.42967	Ace; Pla2g4a; Pla2g3
GO:0051726	regulation of cell cycle	biological_process	7	271	124	19037	0.000403384	0.00291273	3.96557	Sgk1; Jund; Gadd45b; Gadd45g; Ovol2; Stat3; Cdkn1a
GO:0030198	extracellular matrix organization	biological_process	6	271	95	19037	0.000416937	0.00299467	4.43667	Smoc1; Bcl3; Col18a1; Nepn; Fn1; Dmp1
GO:0071333	cellular response to glucose stimulus	biological_process	6	271	95	19037	0.000416937	0.00299467	4.43667	Ace; Ccl2; Fn1; Th; Il1r1; Serpinf1
GO:0046426	negative regulation of JAK-STAT cascade	biological_process	4	271	45	19037	0.00043216	0.00305038	6.2442	Socs2; Socs3; Bcl3; Flrt3
GO:0016702	oxidoreductase activity, acting on single donors with incorporation of molecular oxygen, incorporation of two atoms of oxygen	molecular_function	2	271	11	19037	0.000432559	0.00305038	12.7722	P4ha3; Ptgs2
GO:0001206	transcriptional repressor activity, RNA polymerase II distal enhancer sequence-specific binding	molecular_function	2	271	11	19037	0.000432559	0.00305038	12.7722	Zfp831; Hivep1
GO:0042588	zymogen granule	cellular_component	2	271	11	19037	0.000432559	0.00305038	12.7722	Pla2g4a; Rab3d
GO:1902074	response to salt	biological_process	2	271	11	19037	0.000432559	0.00305038	12.7722	Nos3; Tgfb1
GO:0003184	pulmonary valve morphogenesis	biological_process	2	271	11	19037	0.000432559	0.00305038	12.7722	Hey1; Heyl
GO:0008173	RNA methyltransferase activity	molecular_function	2	271	11	19037	0.000432559	0.00305038	12.7722	Mepce; Nsun6
GO:0071549	cellular response to dexamethasone stimulus	biological_process	5	271	69	19037	0.000445471	0.0031333	5.09038	Ccl2; Tgfb1; Eif4ebp1; Plat; Serpinf1
GO:0043065	positive regulation of apoptotic process	biological_process	13	271	345	19037	0.00045265	0.00313886	2.647	Ace; Adm; Pla2g4a; Nos3; Ptgs2; Tgfb1; Cck; Gadd45b; Gadd45g; Hmox1; Inpp5d; Ntsr1; Bad
GO:0060716	labyrinthine layer blood vessel development	biological_process	3	271	26	19037	0.000469105	0.00313886	8.10545	Llgl2; Hey1; Ovol2
GO:0071372	cellular response to follicle-stimulating hormone stimulus	biological_process	3	271	26	19037	0.000469105	0.00313886	8.10545	Hmgcs1; Plat; Epha8
GO:0010332	response to gamma radiation	biological_process	4	271	46	19037	0.000479285	0.00313886	6.10845	Trim13; Socs3; Ccl2; Ccl7
GO:0045471	response to ethanol	biological_process	9	271	194	19037	0.000480162	0.00313886	3.25889	Adipoq; Ccl2; Avp; Nos3; Eif4ebp1; Hmgcr; Th; Stat3; Bad
GO:0001570	vasculogenesis	biological_process	5	271	70	19037	0.000481502	0.00313886	5.01766	Adm; Flt4; Tgfb1; Hey1; Fbxw7
GO:0014070	response to organic cyclic compound	biological_process	11	271	268	19037	0.000483805	0.00313886	2.88328	Socs3; Jund; Avp; Nos3; Ptgs2; Hmgcs1; Tgfb1; Th; Stat3; Cdkn1a; Bad
GO:0010469	regulation of signaling receptor activity	biological_process	14	271	389	19037	0.000487497	0.00313886	2.52818	Adipoq; Grp; Vip; Gdf10; Adm; Ccl2; Ccl7; Avp; Tgfb1; Cck; Pomc; Cort; Tslp; Spp1
GO:0007010	cytoskeleton organization	biological_process	7	271	128	19037	0.000498968	0.00313886	3.84165	Tubb6; Ccl2; Ccl7; Avil; Krt13; Krt15; Krt4
GO:0071944	cell periphery	cellular_component	5	271	71	19037	0.000519761	0.00313886	4.94699	Adipoq; Stk26; Pecam1; Vangl2; Fut4
GO:0014823	response to activity	biological_process	6	271	99	19037	0.000535331	0.00313886	4.25741	Adipoq; Ccl2; Fn1; Nos3; Irs1; Th
GO:0045648	positive regulation of erythrocyte differentiation	biological_process	3	271	27	19037	0.000544568	0.00313886	7.80525	Stat3; Inpp5d; Acvr2a
GO:0009725	response to hormone	biological_process	6	271	100	19037	0.000568747	0.00313886	4.21483	Socs3; Pla2g4a; Nos3; Hmgcs1; Bad; Fhl2
GO:0042535	positive regulation of tumor necrosis factor biosynthetic process	biological_process	2	271	12	19037	0.000570687	0.00313886	11.7079	Hspb1; Thbs1
GO:0034616	response to laminar fluid shear stress	biological_process	2	271	12	19037	0.000570687	0.00313886	11.7079	Ace; Tgfb1
GO:0002544	chronic inflammatory response	biological_process	2	271	12	19037	0.000570687	0.00313886	11.7079	Thbs1; Ccl2
GO:0008347	glial cell migration	biological_process	2	271	12	19037	0.000570687	0.00313886	11.7079	Ccl2; Fn1
GO:0098742	cell-cell adhesion via plasma-membrane adhesion molecules	biological_process	2	271	12	19037	0.000570687	0.00313886	11.7079	Flrt3; Pecam1
GO:0009750	response to fructose	biological_process	2	271	12	19037	0.000570687	0.00313886	11.7079	Nos3; Ptgs2
GO:0051926	negative regulation of calcium ion transport	biological_process	2	271	12	19037	0.000570687	0.00313886	11.7079	Nos3; Ptgs2
GO:0045820	negative regulation of glycolytic process	biological_process	2	271	12	19037	0.000570687	0.00313886	11.7079	Ier3; Stat3
GO:0071316	cellular response to nicotine	biological_process	2	271	12	19037	0.000570687	0.00313886	11.7079	Th; Bad
GO:0042981	regulation of apoptotic process	biological_process	10	271	235	19037	0.000572223	0.00313886	2.98924	Birc3; Rtkn; Map3k4; Stk26; Bcl3; Gdf10; Tnfrsf11a; Tgfb1; Bad; Plk5
GO:0005690	U4atac snRNP	cellular_component	1	271	3	19037	0.000600025	0.00313886	23.4157	LOC100359574
GO:0071005	U2-type precatalytic spliceosome	cellular_component	1	271	3	19037	0.000600025	0.00313886	23.4157	LOC100359574
GO:0001927	exocyst assembly	biological_process	1	271	3	19037	0.000600025	0.00313886	23.4157	LOC103689971
GO:0046473	phosphatidic acid metabolic process	biological_process	1	271	3	19037	0.000600025	0.00313886	23.4157	Dgkh
GO:0004924	oncostatin-M receptor activity	molecular_function	1	271	3	19037	0.000600025	0.00313886	23.4157	Osmr
GO:0042304	regulation of fatty acid biosynthetic process	biological_process	1	271	3	19037	0.000600025	0.00313886	23.4157	Pdk4
GO:0045715	negative regulation of low-density lipoprotein particle receptor biosynthetic process	biological_process	1	271	3	19037	0.000600025	0.00313886	23.4157	Adipoq
GO:0045923	positive regulation of fatty acid metabolic process	biological_process	1	271	3	19037	0.000600025	0.00313886	23.4157	Adipoq
GO:0032185	septin cytoskeleton organization	biological_process	1	271	3	19037	0.000600025	0.00313886	23.4157	Rtkn
GO:0002158	osteoclast proliferation	biological_process	1	271	3	19037	0.000600025	0.00313886	23.4157	Npr3
GO:0016941	natriuretic peptide receptor activity	molecular_function	1	271	3	19037	0.000600025	0.00313886	23.4157	Npr3
GO:2000819	regulation of nucleotide-excision repair	biological_process	1	271	3	19037	0.000600025	0.00313886	23.4157	Rad52
GO:0043207	response to external biotic stimulus	biological_process	1	271	3	19037	0.000600025	0.00313886	23.4157	Grp
GO:0000254	C-4 methylsterol oxidase activity	molecular_function	1	271	3	19037	0.000600025	0.00313886	23.4157	Msmo1
GO:0006220	pyrimidine nucleotide metabolic process	biological_process	1	271	3	19037	0.000600025	0.00313886	23.4157	Upp1
GO:0001642	group III metabotropic glutamate receptor activity	molecular_function	1	271	3	19037	0.000600025	0.00313886	23.4157	Grm8
GO:0001710	mesodermal cell fate commitment	biological_process	1	271	3	19037	0.000600025	0.00313886	23.4157	Pou5f1
GO:0001712	ectodermal cell fate commitment	biological_process	1	271	3	19037	0.000600025	0.00313886	23.4157	Pou5f1
GO:0003130	BMP signaling pathway involved in heart induction	biological_process	1	271	3	19037	0.000600025	0.00313886	23.4157	Pou5f1
GO:0009786	regulation of asymmetric cell division	biological_process	1	271	3	19037	0.000600025	0.00313886	23.4157	Pou5f1
GO:0090308	regulation of methylation-dependent chromatin silencing	biological_process	1	271	3	19037	0.000600025	0.00313886	23.4157	Pou5f1
GO:0045586	regulation of gamma-delta T cell differentiation	biological_process	1	271	3	19037	0.000600025	0.00313886	23.4157	Egr3
GO:0070831	basement membrane assembly	biological_process	1	271	3	19037	0.000600025	0.00313886	23.4157	Lamc2
GO:0051870	methotrexate binding	molecular_function	1	271	3	19037	0.000600025	0.00313886	23.4157	Folr1
GO:0019730	antimicrobial humoral response	biological_process	1	271	3	19037	0.000600025	0.00313886	23.4157	Bcl3
GO:0008240	tripeptidyl-peptidase activity	molecular_function	1	271	3	19037	0.000600025	0.00313886	23.4157	Ace
GO:0042447	hormone catabolic process	biological_process	1	271	3	19037	0.000600025	0.00313886	23.4157	Ace
GO:0070573	metallodipeptidase activity	molecular_function	1	271	3	19037	0.000600025	0.00313886	23.4157	Ace
GO:1902033	regulation of hematopoietic stem cell proliferation	biological_process	1	271	3	19037	0.000600025	0.00313886	23.4157	Ace
GO:0097451	glial limiting end-foot	cellular_component	1	271	3	19037	0.000600025	0.00313886	23.4157	Slc17a8
GO:0035809	regulation of urine volume	biological_process	1	271	3	19037	0.000600025	0.00313886	23.4157	Adm
GO:0060478	acrosomal vesicle exocytosis	biological_process	1	271	3	19037	0.000600025	0.00313886	23.4157	Eqtn
GO:0043423	3-phosphoinositide-dependent protein kinase binding	molecular_function	1	271	3	19037	0.000600025	0.00313886	23.4157	Sgk1
GO:0021773	striatal medium spiny neuron differentiation	biological_process	1	271	3	19037	0.000600025	0.00313886	23.4157	Bcl11b
GO:0043368	positive T cell selection	biological_process	1	271	3	19037	0.000600025	0.00313886	23.4157	Bcl11b
GO:2000172	regulation of branching morphogenesis of a nerve	biological_process	1	271	3	19037	0.000600025	0.00313886	23.4157	Shox2
GO:0034988	Fc-gamma receptor I complex binding	molecular_function	1	271	3	19037	0.000600025	0.00313886	23.4157	Flna
GO:0010751	negative regulation of nitric oxide mediated signal transduction	biological_process	1	271	3	19037	0.000600025	0.00313886	23.4157	Thbs1
GO:2001027	negative regulation of endothelial cell chemotaxis	biological_process	1	271	3	19037	0.000600025	0.00313886	23.4157	Thbs1
GO:1903984	positive regulation of TRAIL-activated apoptotic signaling pathway	biological_process	1	271	3	19037	0.000600025	0.00313886	23.4157	Atf3
GO:0004505	phenylalanine 4-monooxygenase activity	molecular_function	1	271	3	19037	0.000600025	0.00313886	23.4157	Pah
GO:0006558	L-phenylalanine metabolic process	biological_process	1	271	3	19037	0.000600025	0.00313886	23.4157	Pah
GO:0032350	regulation of hormone metabolic process	biological_process	1	271	3	19037	0.000600025	0.00313886	23.4157	Myt1
GO:0033552	response to vitamin B3	biological_process	1	271	3	19037	0.000600025	0.00313886	23.4157	Ccl2
GO:0002826	negative regulation of T-helper 1 type immune response	biological_process	1	271	3	19037	0.000600025	0.00313886	23.4157	Havcr2
GO:0002859	negative regulation of natural killer cell mediated cytotoxicity directed against tumor cell target	biological_process	1	271	3	19037	0.000600025	0.00313886	23.4157	Havcr2
GO:0010649	regulation of cell communication by electrical coupling	biological_process	1	271	3	19037	0.000600025	0.00313886	23.4157	Camk2d
GO:0086003	cardiac muscle cell contraction	biological_process	1	271	3	19037	0.000600025	0.00313886	23.4157	Camk2d
GO:1902306	negative regulation of sodium ion transmembrane transport	biological_process	1	271	3	19037	0.000600025	0.00313886	23.4157	Camk2d
GO:0007161	calcium-independent cell-matrix adhesion	biological_process	1	271	3	19037	0.000600025	0.00313886	23.4157	Fn1
GO:0006991	response to sterol depletion	biological_process	1	271	3	19037	0.000600025	0.00313886	23.4157	Insig1
GO:0032937	SREBP-SCAP-Insig complex	cellular_component	1	271	3	19037	0.000600025	0.00313886	23.4157	Insig1
GO:0036315	cellular response to sterol	biological_process	1	271	3	19037	0.000600025	0.00313886	23.4157	Insig1
GO:1900135	positive regulation of renin secretion into blood stream	biological_process	1	271	3	19037	0.000600025	0.00313886	23.4157	Olr59
GO:0035813	regulation of renal sodium excretion	biological_process	1	271	3	19037	0.000600025	0.00313886	23.4157	Avp
GO:0071000	response to magnetism	biological_process	1	271	3	19037	0.000600025	0.00313886	23.4157	Nos3
GO:1901558	response to metformin	biological_process	1	271	3	19037	0.000600025	0.00313886	23.4157	Nos3
GO:0019371	cyclooxygenase pathway	biological_process	1	271	3	19037	0.000600025	0.00313886	23.4157	Ptgs2
GO:0090271	positive regulation of fibroblast growth factor production	biological_process	1	271	3	19037	0.000600025	0.00313886	23.4157	Ptgs2
GO:0002513	tolerance induction to self antigen	biological_process	1	271	3	19037	0.000600025	0.00313886	23.4157	Tgfb1
GO:0045066	regulatory T cell differentiation	biological_process	1	271	3	19037	0.000600025	0.00313886	23.4157	Tgfb1
GO:0061035	regulation of cartilage development	biological_process	1	271	3	19037	0.000600025	0.00313886	23.4157	Tgfb1
GO:1900126	negative regulation of hyaluronan biosynthetic process	biological_process	1	271	3	19037	0.000600025	0.00313886	23.4157	Tgfb1
GO:1901666	positive regulation of NAD+ ADP-ribosyltransferase activity	biological_process	1	271	3	19037	0.000600025	0.00313886	23.4157	Tgfb1
GO:1902893	regulation of pri-miRNA transcription by RNA polymerase II	biological_process	1	271	3	19037	0.000600025	0.00313886	23.4157	Tgfb1
GO:0004556	alpha-amylase activity	molecular_function	1	271	3	19037	0.000600025	0.00313886	23.4157	Amy1a
GO:0103025	alpha-amylase activity (releasing maltohexaose)	molecular_function	1	271	3	19037	0.000600025	0.00313886	23.4157	Amy1a
GO:2000820	negative regulation of transcription from RNA polymerase II promoter involved in smooth muscle cell differentiation	biological_process	1	271	3	19037	0.000600025	0.00313886	23.4157	Hey1
GO:2001212	regulation of vasculogenesis	biological_process	1	271	3	19037	0.000600025	0.00313886	23.4157	Hey1
GO:0005899	insulin receptor complex	cellular_component	1	271	3	19037	0.000600025	0.00313886	23.4157	Irs1
GO:0032342	aldosterone biosynthetic process	biological_process	1	271	3	19037	0.000600025	0.00313886	23.4157	Cacna1h
GO:0034651	cortisol biosynthetic process	biological_process	1	271	3	19037	0.000600025	0.00313886	23.4157	Cacna1h
GO:0010999	regulation of eIF2 alpha phosphorylation by heme	biological_process	1	271	3	19037	0.000600025	0.00313886	23.4157	Hbb
GO:0031721	hemoglobin alpha binding	molecular_function	1	271	3	19037	0.000600025	0.00313886	23.4157	Hbb
GO:0031838	haptoglobin-hemoglobin complex	cellular_component	1	271	3	19037	0.000600025	0.00313886	23.4157	Hbb
GO:0050816	phosphothreonine residue binding	molecular_function	1	271	3	19037	0.000600025	0.00313886	23.4157	Fbxw7
GO:1903378	positive regulation of oxidative stress-induced neuron intrinsic apoptotic signaling pathway	biological_process	1	271	3	19037	0.000600025	0.00313886	23.4157	Fbxw7
GO:1990452	Parkin-FBXW7-Cul1 ubiquitin ligase complex	cellular_component	1	271	3	19037	0.000600025	0.00313886	23.4157	Fbxw7
GO:0035986	senescence-associated heterochromatin focus assembly	biological_process	1	271	3	19037	0.000600025	0.00313886	23.4157	Hmga1
GO:0051446	positive regulation of meiotic cell cycle	biological_process	1	271	3	19037	0.000600025	0.00313886	23.4157	Lfng
GO:0021914	negative regulation of smoothened signaling pathway involved in ventral spinal cord patterning	biological_process	1	271	3	19037	0.000600025	0.00313886	23.4157	Rfx4
GO:0051977	lysophospholipid transport	biological_process	1	271	3	19037	0.000600025	0.00313886	23.4157	Mfsd2a
GO:0060856	establishment of blood-brain barrier	biological_process	1	271	3	19037	0.000600025	0.00313886	23.4157	Mfsd2a
GO:0072011	glomerular endothelium development	biological_process	1	271	3	19037	0.000600025	0.00313886	23.4157	Pecam1
GO:0033076	isoquinoline alkaloid metabolic process	biological_process	1	271	3	19037	0.000600025	0.00313886	23.4157	Th
GO:0042745	circadian sleep/wake cycle	biological_process	1	271	3	19037	0.000600025	0.00313886	23.4157	Th
GO:0001754	eye photoreceptor cell differentiation	biological_process	1	271	3	19037	0.000600025	0.00313886	23.4157	Stat3
GO:0034395	regulation of transcription from RNA polymerase II promoter in response to iron	biological_process	1	271	3	19037	0.000600025	0.00313886	23.4157	Hmox1
GO:1904036	negative regulation of epithelial cell apoptotic process	biological_process	1	271	3	19037	0.000600025	0.00313886	23.4157	Hmox1
GO:0045604	regulation of epidermal cell differentiation	biological_process	1	271	3	19037	0.000600025	0.00313886	23.4157	Maff
GO:0003402	planar cell polarity pathway involved in axis elongation	biological_process	1	271	3	19037	0.000600025	0.00313886	23.4157	Vangl2
GO:0036514	dopaminergic neuron axon guidance	biological_process	1	271	3	19037	0.000600025	0.00313886	23.4157	Vangl2
GO:0036515	serotonergic neuron axon guidance	biological_process	1	271	3	19037	0.000600025	0.00313886	23.4157	Vangl2
GO:0070996	type 1 melanocortin receptor binding	molecular_function	1	271	3	19037	0.000600025	0.00313886	23.4157	Pomc
GO:0019287	isopentenyl diphosphate biosynthetic process, mevalonate pathway	biological_process	1	271	3	19037	0.000600025	0.00313886	23.4157	Mvd
GO:1901842	negative regulation of high voltage-gated calcium channel activity	biological_process	1	271	3	19037	0.000600025	0.00313886	23.4157	Rrad
GO:0044140	negative regulation of growth of symbiont on or near host surface	biological_process	1	271	3	19037	0.000600025	0.00313886	23.4157	Tslp
GO:0071657	positive regulation of granulocyte colony-stimulating factor production	biological_process	1	271	3	19037	0.000600025	0.00313886	23.4157	Tslp
GO:0060574	intestinal epithelial cell maturation	biological_process	1	271	3	19037	0.000600025	0.00313886	23.4157	Cdkn1a
GO:0034594	phosphatidylinositol trisphosphate phosphatase activity	molecular_function	1	271	3	19037	0.000600025	0.00313886	23.4157	Inpp5d
GO:0034673	inhibin-betaglycan-ActRII complex	cellular_component	1	271	3	19037	0.000600025	0.00313886	23.4157	Acvr2a
GO:0006710	androgen catabolic process	biological_process	1	271	3	19037	0.000600025	0.00313886	23.4157	Spp1
GO:2000866	positive regulation of estradiol secretion	biological_process	1	271	3	19037	0.000600025	0.00313886	23.4157	Spp1
GO:0018125	peptidyl-cysteine methylation	biological_process	1	271	3	19037	0.000600025	0.00313886	23.4157	Rab3d
GO:0016492	G-protein coupled neurotensin receptor activity	molecular_function	1	271	3	19037	0.000600025	0.00313886	23.4157	Ntsr1
GO:0060139	positive regulation of apoptotic process by virus	biological_process	1	271	3	19037	0.000600025	0.00313886	23.4157	Bad
GO:0060154	cellular process regulating host cell cycle in response to virus	biological_process	1	271	3	19037	0.000600025	0.00313886	23.4157	Bad
GO:0002357	defense response to tumor cell	biological_process	1	271	3	19037	0.000600025	0.00313886	23.4157	Plk5
GO:0002820	negative regulation of adaptive immune response	biological_process	1	271	3	19037	0.000600025	0.00313886	23.4157	Alox15
GO:0004809	tRNA (guanine-N2-)-methyltransferase activity	molecular_function	1	271	3	19037	0.000600025	0.00313886	23.4157	Trmt1l
GO:0043552	positive regulation of phosphatidylinositol 3-kinase activity	biological_process	3	271	28	19037	0.000628272	0.00328031	7.52649	Tgfb1; Irs1; Epha8
GO:0045892	negative regulation of transcription, DNA-templated	biological_process	17	271	534	19037	0.000679075	0.00353875	2.23634	Adipoq; Pou5f1; Elk3; Hivep1; Bcl3; Klf10; Atf3; Cux2; Tle1; Jarid2; Tgfb1; Hey1; Heyl; Hmga1; Ovol2; Bhlhe40; Fhl2
GO:0003151	outflow tract morphogenesis	biological_process	4	271	50	19037	0.00070735	0.00367903	5.61978	Sox11; Thbs1; Hey1; Heyl
GO:0032355	response to estradiol	biological_process	9	271	204	19037	0.00070974	0.0036844	3.09914	Socs2; Socs3; Insig1; Nos3; Ptgs2; Tgfb1; Th; Stat3; Bad
GO:0003334	keratinocyte development	biological_process	2	271	13	19037	0.000734107	0.0037394	10.8073	Exph5; Bcl11b
GO:0001886	endothelial cell morphogenesis	biological_process	2	271	13	19037	0.000734107	0.0037394	10.8073	Col18a1; Pecam1
GO:2000678	negative regulation of transcription regulatory region DNA binding	biological_process	2	271	13	19037	0.000734107	0.0037394	10.8073	Sox11; Hey1
GO:0016322	neuron remodeling	biological_process	2	271	13	19037	0.000734107	0.0037394	10.8073	Rnd1; Epha8
GO:0001542	ovulation from ovarian follicle	biological_process	2	271	13	19037	0.000734107	0.0037394	10.8073	Pla2g4a; Nos3
GO:0007614	short-term memory	biological_process	2	271	13	19037	0.000734107	0.0037394	10.8073	Cux2; Serpinf1
GO:0003198	epithelial to mesenchymal transition involved in endocardial cushion formation	biological_process	2	271	13	19037	0.000734107	0.0037394	10.8073	Hey1; Heyl
GO:0060993	kidney morphogenesis	biological_process	2	271	13	19037	0.000734107	0.0037394	10.8073	Prkx; Vangl2
GO:0046902	regulation of mitochondrial membrane permeability	biological_process	2	271	13	19037	0.000734107	0.0037394	10.8073	Stat3; Bad
GO:0043240	Fanconi anaemia nuclear complex	cellular_component	2	271	13	19037	0.000734107	0.0037394	10.8073	Faap100; Cort
GO:0009986	cell surface	cellular_component	19	271	632	19037	0.000761197	0.00387013	2.11186	RT1-DMa; Cdh3; Thbd; Adipoq; RT1-S3; Fap; Cd99l2; Tnfrsf11a; Thbs1; Havcr2; Tgfb1; Dpp4; Pecam1; Il1r1; Acvr2a; Plat; Krt4; Ntsr1; Fut4
GO:0045111	intermediate filament cytoskeleton	cellular_component	4	271	51	19037	0.000775229	0.00393411	5.50959	Des; Krt13; Faap100; Krt4
GO:0007565	female pregnancy	biological_process	7	271	137	19037	0.000781847	0.00396029	3.58927	Thbd; Hspb1; Ace; Adm; Slc2a1; Nos3; Tgfb1
GO:0008134	transcription factor binding	molecular_function	13	271	365	19037	0.000786424	0.00397605	2.50196	Pou5f1; Bcl3; Flna; Tle1; Jund; Jarid2; LOC102552640; Hmga1; Stat3; Paxbp1; Hnrnpab; Lmo4; Fhl2
GO:0006898	receptor-mediated endocytosis	biological_process	6	271	106	19037	0.000805659	0.00406573	3.97626	Lrp2; Scarf2; Enpp2; Slc9a3; Tinagl1; Olr1
GO:0032281	AMPA glutamate receptor complex	cellular_component	3	271	30	19037	0.000822353	0.00412697	7.02472	Shisa8; Olfm2; Vwc2l
GO:0003009	skeletal muscle contraction	biological_process	3	271	30	19037	0.000822353	0.00412697	7.02472	Myh3; Myh8; Tnnc2
GO:0030863	cortical cytoskeleton	cellular_component	3	271	30	19037	0.000822353	0.00412697	7.02472	Flna; Gypc; Inpp5d
GO:0004709	MAP kinase kinase kinase activity	molecular_function	5	271	79	19037	0.000917756	0.0045271	4.44603	Epha10; Map3k4; Map3k6; Flt4; Epha8
GO:0016064	immunoglobulin mediated immune response	biological_process	2	271	14	19037	0.000924518	0.0045271	10.0353	RT1-DMa; Inpp5d
GO:0005005	transmembrane-ephrin receptor activity	molecular_function	2	271	14	19037	0.000924518	0.0045271	10.0353	Epha10; Epha8
GO:0043267	negative regulation of potassium ion transport	biological_process	2	271	14	19037	0.000924518	0.0045271	10.0353	Vip; Nos3
GO:0060391	positive regulation of SMAD protein signal transduction	biological_process	2	271	14	19037	0.000924518	0.0045271	10.0353	Pou5f1; Tgfb1
GO:0071559	response to transforming growth factor beta	biological_process	2	271	14	19037	0.000924518	0.0045271	10.0353	Gdf10; Il1r1
GO:0005313	L-glutamate transmembrane transporter activity	molecular_function	2	271	14	19037	0.000924518	0.0045271	10.0353	Slc17a8; Slc25a22
GO:0015813	L-glutamate transmembrane transport	biological_process	2	271	14	19037	0.000924518	0.0045271	10.0353	Slc17a8; Slc25a22
GO:0070723	response to cholesterol	biological_process	2	271	14	19037	0.000924518	0.0045271	10.0353	Hmgcs1; Tgfb1
GO:0000983	transcription factor activity, RNA polymerase II core promoter sequence-specific DNA binding	molecular_function	2	271	14	19037	0.000924518	0.0045271	10.0353	Hey1; Heyl
GO:0003181	atrioventricular valve morphogenesis	biological_process	2	271	14	19037	0.000924518	0.0045271	10.0353	Hey1; Heyl
GO:0060317	cardiac epithelial to mesenchymal transition	biological_process	2	271	14	19037	0.000924518	0.0045271	10.0353	Hey1; Heyl
GO:0001510	RNA methylation	biological_process	2	271	14	19037	0.000924518	0.0045271	10.0353	Mepce; Nsun6
GO:0004860	protein kinase inhibitor activity	molecular_function	4	271	53	19037	0.000925429	0.0045271	5.30168	Socs2; Socs3; Flrt3; Cdkn1a
GO:0010165	response to X-ray	biological_process	3	271	31	19037	0.000933709	0.0045512	6.79812	Lrp2; Thbd; Cdkn1a
GO:0031663	lipopolysaccharide-mediated signaling pathway	biological_process	3	271	31	19037	0.000933709	0.0045512	6.79812	Ccl2; Nos3; Tgfb1
GO:0009615	response to virus	biological_process	5	271	80	19037	0.000980525	0.00457602	4.39045	Hspb1; Bcl3; Hmga1; Ifit1; Ifit3
GO:0019233	sensory perception of pain	biological_process	5	271	80	19037	0.000980525	0.00457602	4.39045	Grm8; Ace; Kcnip3; Ptgs2; Cacna1h
GO:0006469	negative regulation of protein kinase activity	biological_process	6	271	110	19037	0.00100271	0.00457602	3.83167	Hspb1; Socs2; Socs3; Flrt3; Gadd45b; Gadd45g
GO:0035914	skeletal muscle cell differentiation	biological_process	4	271	54	19037	0.00100816	0.00457602	5.2035	Sox11; Atf3; Heyl; Maff
GO:0001077	transcriptional activator activity, RNA polymerase II proximal promoter sequence-specific DNA binding	molecular_function	11	271	292	19037	0.00102473	0.00457602	2.6463	Pou5f1; Elk3; Sox11; Klf10; Bcl11b; Jund; Heyl; Hmga1; Zfp467; Rfx4; Stat3
GO:0030141	secretory granule	cellular_component	7	271	143	19037	0.00103339	0.00457602	3.43868	Stx1a; Lyz2; Thbs1; Avp; Tgfb1; Pomc; Plat
GO:0001649	osteoblast differentiation	biological_process	5	271	81	19037	0.00104654	0.00457602	4.33625	Tmem119; Gdf10; Shox2; Spp1; Fhl2
GO:0045121	membrane raft	cellular_component	11	271	293	19037	0.00105525	0.00457602	2.63727	Lrp2; Birc3; RGD1564074; Efhd2; Slc2a1; Nos3; Dpp4; Pecam1; Inpp5d; Olr1; Ntsr1
GO:0071398	cellular response to fatty acid	biological_process	3	271	32	19037	0.00105526	0.00457602	6.58568	Pdk4; Ccl2; Olr59
GO:0045777	positive regulation of blood pressure	biological_process	3	271	32	19037	0.00105526	0.00457602	6.58568	Adipoq; Ace; Olr59
GO:0060412	ventricular septum morphogenesis	biological_process	3	271	32	19037	0.00105526	0.00457602	6.58568	Sox11; Hey1; Heyl
GO:0030335	positive regulation of cell migration	biological_process	9	271	216	19037	0.00109772	0.00457602	2.92697	Lamc2; Col18a1; Cemip; Thbs1; Ccl7; Rras2; Fn1; Tgfb1; Irs1
GO:0071260	cellular response to mechanical stimulus	biological_process	6	271	112	19037	0.00111449	0.00457602	3.76324	Cnn2; Slc2a1; Nos3; Ptgs2; Tgfb1; Bad
GO:0071363	cellular response to growth factor stimulus	biological_process	5	271	82	19037	0.00111592	0.00457602	4.28337	Thbs1; Nos3; Tgfb1; Th; Plk5
GO:2000811	negative regulation of anoikis	biological_process	2	271	15	19037	0.00114354	0.00457602	9.3663	Pdk4; Tle1
GO:0005159	insulin-like growth factor receptor binding	molecular_function	2	271	15	19037	0.00114354	0.00457602	9.3663	Socs2; Irs1
GO:0009395	phospholipid catabolic process	biological_process	2	271	15	19037	0.00114354	0.00457602	9.3663	Pla2g4a; Enpp2
GO:0043194	axon initial segment	cellular_component	2	271	15	19037	0.00114354	0.00457602	9.3663	Camk2d; Cck
GO:0010941	regulation of cell death	biological_process	2	271	15	19037	0.00114354	0.00457602	9.3663	Jund; Ier3
GO:0060347	heart trabecula formation	biological_process	2	271	15	19037	0.00114354	0.00457602	9.3663	Ovol2; Fhl2
GO:0045579	positive regulation of B cell differentiation	biological_process	2	271	15	19037	0.00114354	0.00457602	9.3663	Inpp5d; Bad
GO:0000122	negative regulation of transcription by RNA polymerase II	biological_process	22	271	802	19037	0.00118141	0.00457602	1.92698	Zfp831; Pou5f1; Hivep1; Sox11; Shox2; Nepn; Atf3; Kcnip3; Cux2; Tle1; Jund; Jarid2; Tgfb1; Hey1; Heyl; LOC102552640; Mepce; Bhlhe40; Zfp57; Paxbp1; Hnrnpab; Fhl2
GO:0030622	U4atac snRNA binding	molecular_function	1	271	4	19037	0.00118876	0.00457602	17.5618	LOC100359574
GO:0031904	endosome lumen	cellular_component	1	271	4	19037	0.00118876	0.00457602	17.5618	Lrp2
GO:0038024	cargo receptor activity	molecular_function	1	271	4	19037	0.00118876	0.00457602	17.5618	Lrp2
GO:0140058	neuron projection arborization	biological_process	1	271	4	19037	0.00118876	0.00457602	17.5618	Lrp2
GO:0002503	peptide antigen assembly with MHC class II protein complex	biological_process	1	271	4	19037	0.00118876	0.00457602	17.5618	RT1-DMa
GO:0002922	positive regulation of humoral immune response	biological_process	1	271	4	19037	0.00118876	0.00457602	17.5618	RT1-DMa
GO:0072144	glomerular mesangial cell development	biological_process	1	271	4	19037	0.00118876	0.00457602	17.5618	Gpr4
GO:0048023	positive regulation of melanin biosynthetic process	biological_process	1	271	4	19037	0.00118876	0.00457602	17.5618	Cdh3
GO:0004656	procollagen-proline 4-dioxygenase activity	molecular_function	1	271	4	19037	0.00118876	0.00457602	17.5618	P4ha3
GO:0016222	procollagen-proline 4-dioxygenase complex	cellular_component	1	271	4	19037	0.00118876	0.00457602	17.5618	P4ha3
GO:0038165	oncostatin-M-mediated signaling pathway	biological_process	1	271	4	19037	0.00118876	0.00457602	17.5618	Osmr
GO:0060544	regulation of necroptotic process	biological_process	1	271	4	19037	0.00118876	0.00457602	17.5618	Birc3
GO:0004740	pyruvate dehydrogenase (acetyl-transferring) kinase activity	molecular_function	1	271	4	19037	0.00118876	0.00457602	17.5618	Pdk4
GO:0010510	regulation of acetyl-CoA biosynthetic process from pyruvate	biological_process	1	271	4	19037	0.00118876	0.00457602	17.5618	Pdk4
GO:0046320	regulation of fatty acid oxidation	biological_process	1	271	4	19037	0.00118876	0.00457602	17.5618	Pdk4
GO:1903202	negative regulation of oxidative stress-induced cell death	biological_process	1	271	4	19037	0.00118876	0.00457602	17.5618	Hspb1
GO:0070543	response to linoleic acid	biological_process	1	271	4	19037	0.00118876	0.00457602	17.5618	Adipoq
GO:0031106	septin ring organization	biological_process	1	271	4	19037	0.00118876	0.00457602	17.5618	Rtkn
GO:1904498	protein localization to mitotic actomyosin contractile ring	biological_process	1	271	4	19037	0.00118876	0.00457602	17.5618	Rtkn
GO:1900738	positive regulation of phospholipase C-activating G-protein coupled receptor signaling pathway	biological_process	1	271	4	19037	0.00118876	0.00457602	17.5618	Grp
GO:0070032	synaptobrevin 2-SNAP-25-syntaxin-1a-complexin I complex	cellular_component	1	271	4	19037	0.00118876	0.00457602	17.5618	Stx1a
GO:0070033	synaptobrevin 2-SNAP-25-syntaxin-1a-complexin II complex	cellular_component	1	271	4	19037	0.00118876	0.00457602	17.5618	Stx1a
GO:0070459	prolactin secretion	biological_process	1	271	4	19037	0.00118876	0.00457602	17.5618	Vip
GO:2000566	positive regulation of CD8-positive, alpha-beta T cell proliferation	biological_process	1	271	4	19037	0.00118876	0.00457602	17.5618	RT1-S3
GO:0060913	cardiac cell fate determination	biological_process	1	271	4	19037	0.00118876	0.00457602	17.5618	Pou5f1
GO:0032422	purine-rich negative regulatory element binding	molecular_function	1	271	4	19037	0.00118876	0.00457602	17.5618	Elk3
GO:0014706	striated muscle tissue development	biological_process	1	271	4	19037	0.00118876	0.00457602	17.5618	Ifrd1
GO:0008440	inositol-1,4,5-trisphosphate 3-kinase activity	molecular_function	1	271	4	19037	0.00118876	0.00457602	17.5618	Itpkc
GO:0005610	laminin-5 complex	cellular_component	1	271	4	19037	0.00118876	0.00457602	17.5618	Lamc2
GO:0045064	T-helper 2 cell differentiation	biological_process	1	271	4	19037	0.00118876	0.00457602	17.5618	Bcl3
GO:0045415	negative regulation of interleukin-8 biosynthetic process	biological_process	1	271	4	19037	0.00118876	0.00457602	17.5618	Bcl3
GO:0051599	response to hydrostatic pressure	biological_process	1	271	4	19037	0.00118876	0.00457602	17.5618	Col18a1
GO:0003081	regulation of systemic arterial blood pressure by renin-angiotensin	biological_process	1	271	4	19037	0.00118876	0.00457602	17.5618	Ace
GO:0008238	exopeptidase activity	molecular_function	1	271	4	19037	0.00118876	0.00457602	17.5618	Ace
GO:0008241	peptidyl-dipeptidase activity	molecular_function	1	271	4	19037	0.00118876	0.00457602	17.5618	Ace
GO:0098700	neurotransmitter loading into synaptic vesicle	biological_process	1	271	4	19037	0.00118876	0.00457602	17.5618	Slc17a8
GO:0003357	noradrenergic neuron differentiation	biological_process	1	271	4	19037	0.00118876	0.00457602	17.5618	Sox11
GO:1990410	adrenomedullin receptor signaling pathway	biological_process	1	271	4	19037	0.00118876	0.00457602	17.5618	Adm
GO:0002079	inner acrosomal membrane	cellular_component	1	271	4	19037	0.00118876	0.00457602	17.5618	Eqtn
GO:0060244	negative regulation of cell proliferation involved in contact inhibition	biological_process	1	271	4	19037	0.00118876	0.00457602	17.5618	Fap
GO:0072674	multinuclear osteoclast differentiation	biological_process	1	271	4	19037	0.00118876	0.00457602	17.5618	Tnfrsf11a
GO:0035701	hematopoietic stem cell migration	biological_process	1	271	4	19037	0.00118876	0.00457602	17.5618	Bcl11b
GO:1901423	response to benzene	biological_process	1	271	4	19037	0.00118876	0.00457602	17.5618	Alas2
GO:0046923	ER retention sequence binding	molecular_function	1	271	4	19037	0.00118876	0.00457602	17.5618	Cemip
GO:0017040	N-acylsphingosine amidohydrolase activity	molecular_function	1	271	4	19037	0.00118876	0.00457602	17.5618	Acer2
GO:0102121	ceramidase activity	molecular_function	1	271	4	19037	0.00118876	0.00457602	17.5618	Acer2
GO:0031852	mu-type opioid receptor binding	molecular_function	1	271	4	19037	0.00118876	0.00457602	17.5618	Flna
GO:0010748	negative regulation of plasma membrane long-chain fatty acid transport	biological_process	1	271	4	19037	0.00118876	0.00457602	17.5618	Thbs1
GO:1903588	negative regulation of blood vessel endothelial cell proliferation involved in sprouting angiogenesis	biological_process	1	271	4	19037	0.00118876	0.00457602	17.5618	Thbs1
GO:0032878	regulation of establishment or maintenance of cell polarity	biological_process	1	271	4	19037	0.00118876	0.00457602	17.5618	Llgl2
GO:0018126	protein hydroxylation	biological_process	1	271	4	19037	0.00118876	0.00457602	17.5618	Pah
GO:0010574	regulation of vascular endothelial growth factor production	biological_process	1	271	4	19037	0.00118876	0.00457602	17.5618	Ccl2
GO:0044299	C-fiber	cellular_component	1	271	4	19037	0.00118876	0.00457602	17.5618	Ccl2
GO:0030886	negative regulation of myeloid dendritic cell activation	biological_process	1	271	4	19037	0.00118876	0.00457602	17.5618	Havcr2
GO:0032687	negative regulation of interferon-alpha production	biological_process	1	271	4	19037	0.00118876	0.00457602	17.5618	Havcr2
GO:0032815	negative regulation of natural killer cell activation	biological_process	1	271	4	19037	0.00118876	0.00457602	17.5618	Havcr2
GO:0034154	toll-like receptor 7 signaling pathway	biological_process	1	271	4	19037	0.00118876	0.00457602	17.5618	Havcr2
GO:1900425	negative regulation of defense response to bacterium	biological_process	1	271	4	19037	0.00118876	0.00457602	17.5618	Havcr2
GO:1901844	regulation of cell communication by electrical coupling involved in cardiac conduction	biological_process	1	271	4	19037	0.00118876	0.00457602	17.5618	Camk2d
GO:1901897	regulation of relaxation of cardiac muscle	biological_process	1	271	4	19037	0.00118876	0.00457602	17.5618	Camk2d
GO:0045340	mercury ion binding	molecular_function	1	271	4	19037	0.00118876	0.00457602	17.5618	Fn1
GO:0071288	cellular response to mercury ion	biological_process	1	271	4	19037	0.00118876	0.00457602	17.5618	Fn1
GO:0000320	re-entry into mitotic cell cycle	biological_process	1	271	4	19037	0.00118876	0.00457602	17.5618	Ccnf
GO:0010826	negative regulation of centrosome duplication	biological_process	1	271	4	19037	0.00118876	0.00457602	17.5618	Ccnf
GO:0002125	maternal aggressive behavior	biological_process	1	271	4	19037	0.00118876	0.00457602	17.5618	Avp
GO:0007621	negative regulation of female receptivity	biological_process	1	271	4	19037	0.00118876	0.00457602	17.5618	Avp
GO:0004517	nitric-oxide synthase activity	molecular_function	1	271	4	19037	0.00118876	0.00457602	17.5618	Nos3
GO:0036017	response to erythropoietin	biological_process	1	271	4	19037	0.00118876	0.00457602	17.5618	Nos3
GO:1990478	response to ultrasound	biological_process	1	271	4	19037	0.00118876	0.00457602	17.5618	Nos3
GO:0032227	negative regulation of synaptic transmission, dopaminergic	biological_process	1	271	4	19037	0.00118876	0.00457602	17.5618	Ptgs2
GO:0016202	regulation of striated muscle tissue development	biological_process	1	271	4	19037	0.00118876	0.00457602	17.5618	Tgfb1
GO:0034714	type III transforming growth factor beta receptor binding	molecular_function	1	271	4	19037	0.00118876	0.00457602	17.5618	Tgfb1
GO:0043932	ossification involved in bone remodeling	biological_process	1	271	4	19037	0.00118876	0.00457602	17.5618	Tgfb1
GO:0071677	positive regulation of mononuclear cell migration	biological_process	1	271	4	19037	0.00118876	0.00457602	17.5618	Tgfb1
GO:1990402	embryonic liver development	biological_process	1	271	4	19037	0.00118876	0.00457602	17.5618	Tgfb1
GO:0033632	regulation of cell-cell adhesion mediated by integrin	biological_process	1	271	4	19037	0.00118876	0.00457602	17.5618	Dpp4
GO:0043169	cation binding	molecular_function	1	271	4	19037	0.00118876	0.00457602	17.5618	Amy1a
GO:0003190	atrioventricular valve formation	biological_process	1	271	4	19037	0.00118876	0.00457602	17.5618	Hey1
GO:0003199	endocardial cushion to mesenchymal transition involved in heart valve formation	biological_process	1	271	4	19037	0.00118876	0.00457602	17.5618	Hey1
GO:0060675	ureteric bud morphogenesis	biological_process	1	271	4	19037	0.00118876	0.00457602	17.5618	Hey1
GO:0060842	arterial endothelial cell differentiation	biological_process	1	271	4	19037	0.00118876	0.00457602	17.5618	Hey1
GO:0072049	comma-shaped body morphogenesis	biological_process	1	271	4	19037	0.00118876	0.00457602	17.5618	Hey1
GO:0070094	positive regulation of glucagon secretion	biological_process	1	271	4	19037	0.00118876	0.00457602	17.5618	Irs1
GO:0071478	cellular response to radiation	biological_process	1	271	4	19037	0.00118876	0.00457602	17.5618	Irs1
GO:0072014	proximal tubule development	biological_process	1	271	4	19037	0.00118876	0.00457602	17.5618	Heyl
GO:0034638	phosphatidylcholine catabolic process	biological_process	1	271	4	19037	0.00118876	0.00457602	17.5618	Enpp2
GO:0070293	renal absorption	biological_process	1	271	4	19037	0.00118876	0.00457602	17.5618	Hbb
GO:0004691	cAMP-dependent protein kinase activity	molecular_function	1	271	4	19037	0.00118876	0.00457602	17.5618	Prkx
GO:2001205	negative regulation of osteoclast development	biological_process	1	271	4	19037	0.00118876	0.00457602	17.5618	Fbxw7
GO:0070876	SOSS complex	cellular_component	1	271	4	19037	0.00118876	0.00457602	17.5618	Nabp1
GO:0002192	IRES-dependent translational initiation of linear mRNA	biological_process	1	271	4	19037	0.00118876	0.00457602	17.5618	Eif4ebp1
GO:0001562	response to protozoan	biological_process	1	271	4	19037	0.00118876	0.00457602	17.5618	Ier3
GO:0006282	regulation of DNA repair	biological_process	1	271	4	19037	0.00118876	0.00457602	17.5618	Ier3
GO:0035616	histone H2B conserved C-terminal lysine deubiquitination	biological_process	1	271	4	19037	0.00118876	0.00457602	17.5618	LOC691153
GO:0035985	senescence-associated heterochromatin focus	cellular_component	1	271	4	19037	0.00118876	0.00457602	17.5618	Hmga1
GO:0060214	endocardium formation	biological_process	1	271	4	19037	0.00118876	0.00457602	17.5618	Ovol2
GO:0007386	compartment pattern specification	biological_process	1	271	4	19037	0.00118876	0.00457602	17.5618	Lfng
GO:0010664	negative regulation of striated muscle cell apoptotic process	biological_process	1	271	4	19037	0.00118876	0.00457602	17.5618	Hmgcr
GO:0015936	coenzyme A metabolic process	biological_process	1	271	4	19037	0.00118876	0.00457602	17.5618	Hmgcr
GO:0015245	fatty acid transmembrane transporter activity	molecular_function	1	271	4	19037	0.00118876	0.00457602	17.5618	Mfsd2a
GO:0015842	aminergic neurotransmitter loading into synaptic vesicle	biological_process	1	271	4	19037	0.00118876	0.00457602	17.5618	Th
GO:0042423	catecholamine biosynthetic process	biological_process	1	271	4	19037	0.00118876	0.00457602	17.5618	Th
GO:0010730	negative regulation of hydrogen peroxide biosynthetic process	biological_process	1	271	4	19037	0.00118876	0.00457602	17.5618	Stat3
GO:0060397	JAK-STAT cascade involved in growth hormone signaling pathway	biological_process	1	271	4	19037	0.00118876	0.00457602	17.5618	Stat3
GO:0035873	lactate transmembrane transport	biological_process	1	271	4	19037	0.00118876	0.00457602	17.5618	Slc16a8
GO:0042167	heme catabolic process	biological_process	1	271	4	19037	0.00118876	0.00457602	17.5618	Hmox1
GO:0048105	establishment of body hair planar orientation	biological_process	1	271	4	19037	0.00118876	0.00457602	17.5618	Vangl2
GO:0060029	convergent extension involved in organogenesis	biological_process	1	271	4	19037	0.00118876	0.00457602	17.5618	Vangl2
GO:0031781	type 3 melanocortin receptor binding	molecular_function	1	271	4	19037	0.00118876	0.00457602	17.5618	Pomc
GO:0031782	type 4 melanocortin receptor binding	molecular_function	1	271	4	19037	0.00118876	0.00457602	17.5618	Pomc
GO:0070873	regulation of glycogen metabolic process	biological_process	1	271	4	19037	0.00118876	0.00457602	17.5618	Pomc
GO:0071821	FANCM-MHF complex	cellular_component	1	271	4	19037	0.00118876	0.00457602	17.5618	Cort
GO:1904030	negative regulation of cyclin-dependent protein kinase activity	biological_process	1	271	4	19037	0.00118876	0.00457602	17.5618	Cdkn1a
GO:1904031	positive regulation of cyclin-dependent protein kinase activity	biological_process	1	271	4	19037	0.00118876	0.00457602	17.5618	Cdkn1a
GO:0051425	PTB domain binding	molecular_function	1	271	4	19037	0.00118876	0.00457602	17.5618	Inpp5d
GO:0048179	activin receptor complex	cellular_component	1	271	4	19037	0.00118876	0.00457602	17.5618	Acvr2a
GO:0060279	positive regulation of ovulation	biological_process	1	271	4	19037	0.00118876	0.00457602	17.5618	Plat
GO:0099503	secretory vesicle	cellular_component	1	271	4	19037	0.00118876	0.00457602	17.5618	Rab3d
GO:0061689	tricellular tight junction	cellular_component	1	271	4	19037	0.00118876	0.00457602	17.5618	Marveld2
GO:0032280	symmetric synapse	cellular_component	1	271	4	19037	0.00118876	0.00457602	17.5618	Ntsr1
GO:0019784	NEDD8-specific protease activity	molecular_function	1	271	4	19037	0.00118876	0.00457602	17.5618	Otub2
GO:0006007	glucose catabolic process	biological_process	1	271	4	19037	0.00118876	0.00457602	17.5618	Bad
GO:0004052	arachidonate 12-lipoxygenase activity	molecular_function	1	271	4	19037	0.00118876	0.00457602	17.5618	Alox15
GO:0030951	establishment or maintenance of microtubule cytoskeleton polarity	biological_process	1	271	4	19037	0.00118876	0.00457602	17.5618	Lmna
GO:0048661	positive regulation of smooth muscle cell proliferation	biological_process	5	271	83	19037	0.00118877	0.00457602	4.23176	Thbs1; Camk2d; Ptgs2; Hmgcr; Hmox1
GO:0004672	protein kinase activity	molecular_function	10	271	257	19037	0.0011896	0.00457602	2.73336	Pdk4; Ripk4; Map3k4; Map3k6; Stk26; Sgk1; Camk2d; Avp; Dapk1; Limk1
GO:0009898	cytoplasmic side of plasma membrane	cellular_component	4	271	56	19037	0.00118993	0.00457602	5.01766	Gem; Th; Ntsr1; Nptx2
GO:0006954	inflammatory response	biological_process	11	271	300	19037	0.00129079	0.00495684	2.57573	Nfkbiz; Tnfrsf11a; Thbs1; Ccl2; Ccl7; Havcr2; Ptgs2; Tgfb1; Stat3; Olr1; Spp1
GO:0090102	cochlea development	biological_process	3	271	34	19037	0.00133094	0.00509661	6.19829	Slc17a8; Cecr2; Vangl2
GO:0008219	cell death	biological_process	3	271	34	19037	0.00133094	0.00509661	6.19829	Hmox1; Olr1; Emp1
GO:2000737	negative regulation of stem cell differentiation	biological_process	2	271	16	19037	0.00139269	0.00526622	8.7809	Lbh; Stat3
GO:0010447	response to acidic pH	biological_process	2	271	16	19037	0.00139269	0.00526622	8.7809	Gpr4; Serpinf1
GO:0042698	ovulation cycle	biological_process	2	271	16	19037	0.00139269	0.00526622	8.7809	Gdf10; Serpinf1
GO:0071850	mitotic cell cycle arrest	biological_process	2	271	16	19037	0.00139269	0.00526622	8.7809	Fap; Cdkn1a
GO:0071318	cellular response to ATP	biological_process	2	271	16	19037	0.00139269	0.00526622	8.7809	Ccl2; Ptgs2
GO:0001775	cell activation	biological_process	2	271	16	19037	0.00139269	0.00526622	8.7809	Fn1; Tgfb1
GO:0003085	negative regulation of systemic arterial blood pressure	biological_process	2	271	16	19037	0.00139269	0.00526622	8.7809	Ier3; Ntsr1
GO:0035457	cellular response to interferon-alpha	biological_process	2	271	16	19037	0.00139269	0.00526622	8.7809	Ifit1; Ifit3
GO:0035634	response to stilbenoid	biological_process	2	271	16	19037	0.00139269	0.00526622	8.7809	Ifit3; Idi1
GO:0009611	response to wounding	biological_process	5	271	86	19037	0.0014293	0.00539714	4.08414	Pou5f1; Adm; Ccl2; Fn1; Tgfb1
GO:0071407	cellular response to organic cyclic compound	biological_process	6	271	117	19037	0.00143697	0.005413	3.60242	Ccl2; Nos3; Hmgcs1; Tgfb1; Pecam1; Stat3
GO:0010628	positive regulation of gene expression	biological_process	14	271	433	19037	0.00143749	0.005413	2.27127	Cdh3; Cnn2; Pou5f1; Sox11; Atf3; Myt1; Fn1; Cux2; Tle1; Avp; Tgfb1; Stat3; Lrrc32; Lmna
GO:0031012	extracellular matrix	cellular_component	9	271	224	19037	0.00144186	0.00542195	2.82243	Gdf10; Col18a1; Thbs1; Fn1; Tgfb1; Col4a1; Tinagl1; Plat; Serpinf1
GO:0050873	brown fat cell differentiation	biological_process	3	271	35	19037	0.00148603	0.00555728	6.02119	Adipoq; Arl4a; Ptgs2
GO:0017157	regulation of exocytosis	biological_process	3	271	35	19037	0.00148603	0.00555728	6.02119	Stx1a; Llgl2; Rab3d
GO:0015293	symporter activity	molecular_function	3	271	35	19037	0.00148603	0.00555728	6.02119	Slc17a8; Mfsd2a; Slc16a8
GO:0048514	blood vessel morphogenesis	biological_process	3	271	35	19037	0.00148603	0.00555728	6.02119	Thbs1; Flt4; Col4a1
GO:0030282	bone mineralization	biological_process	3	271	36	19037	0.00165329	0.00612309	5.85394	Klf10; Ptgs2; Alox15
GO:1901222	regulation of NIK/NF-kappaB signaling	biological_process	2	271	17	19037	0.00167342	0.00612309	8.26438	Birc3; Bcl3
GO:0019395	fatty acid oxidation	biological_process	2	271	17	19037	0.00167342	0.00612309	8.26438	Adipoq; Alox15
GO:0032270	positive regulation of cellular protein metabolic process	biological_process	2	271	17	19037	0.00167342	0.00612309	8.26438	Adipoq; Tgfb1
GO:1904706	negative regulation of vascular smooth muscle cell proliferation	biological_process	2	271	17	19037	0.00167342	0.00612309	8.26438	Adipoq; Hmox1
GO:0051090	regulation of DNA binding transcription factor activity	biological_process	2	271	17	19037	0.00167342	0.00612309	8.26438	Ifrd1; Hmox1
GO:2000353	positive regulation of endothelial cell apoptotic process	biological_process	2	271	17	19037	0.00167342	0.00612309	8.26438	Col18a1; Thbs1
GO:0000146	microfilament motor activity	molecular_function	2	271	17	19037	0.00167342	0.00612309	8.26438	Myh3; Myh8
GO:0010759	positive regulation of macrophage chemotaxis	biological_process	2	271	17	19037	0.00167342	0.00612309	8.26438	Thbs1; Ccl2
GO:0010763	positive regulation of fibroblast migration	biological_process	2	271	17	19037	0.00167342	0.00612309	8.26438	Thbs1; Tgfb1
GO:0043537	negative regulation of blood vessel endothelial cell migration	biological_process	2	271	17	19037	0.00167342	0.00612309	8.26438	Thbs1; Tgfb1
GO:0008593	regulation of Notch signaling pathway	biological_process	2	271	17	19037	0.00167342	0.00612309	8.26438	Llgl2; Lfng
GO:0030728	ovulation	biological_process	2	271	17	19037	0.00167342	0.00612309	8.26438	Ptgs2; Il1r1
GO:0003203	endocardial cushion morphogenesis	biological_process	2	271	17	19037	0.00167342	0.00612309	8.26438	Hey1; Heyl
GO:0030247	polysaccharide binding	molecular_function	2	271	17	19037	0.00167342	0.00612309	8.26438	Enpp2; Tinagl1
GO:0031214	biomineral tissue development	biological_process	2	271	17	19037	0.00167342	0.00612309	8.26438	Dmp1; Spp1
GO:0005882	intermediate filament	cellular_component	4	271	61	19037	0.00174954	0.00639299	4.60638	Des; Krt15; Krt5; Lmna
GO:0007275	multicellular organism development	biological_process	11	271	312	19037	0.00179524	0.00639683	2.47667	Epha10; Cdh3; Zfp831; Tnfrsf11a; Bcl11b; Shox2; Flt4; Cux2; Gadd45g; Slc26a8; Epha8
GO:0019838	growth factor binding	molecular_function	3	271	37	19037	0.00183318	0.00639683	5.69572	Osmr; Flt4; Acvr2a
GO:0046627	negative regulation of insulin receptor signaling pathway	biological_process	3	271	37	19037	0.00183318	0.00639683	5.69572	Socs2; Socs3; Irs1
GO:0001837	epithelial to mesenchymal transition	biological_process	3	271	37	19037	0.00183318	0.00639683	5.69572	Flna; Tgfb1; Hnrnpab
GO:0034605	cellular response to heat	biological_process	4	271	62	19037	0.00188123	0.00639683	4.53208	Nos3; Ptgs2; Hmox1; Cdkn1a
GO:0007623	circadian rhythm	biological_process	6	271	123	19037	0.0019153	0.00639683	3.42669	Adipoq; Klf10; Jund; Prkg2; Slc9a3; Bhlhe40
GO:0002636	positive regulation of germinal center formation	biological_process	1	271	5	19037	0.00196264	0.00639683	14.0494	RT1-DMa
GO:0023026	MHC class II protein complex binding	molecular_function	1	271	5	19037	0.00196264	0.00639683	14.0494	RT1-DMa
GO:0034121	regulation of toll-like receptor signaling pathway	biological_process	1	271	5	19037	0.00196264	0.00639683	14.0494	Birc3
GO:0038033	positive regulation of endothelial cell chemotaxis by VEGF-activated vascular endothelial growth factor receptor signaling pathway	biological_process	1	271	5	19037	0.00196264	0.00639683	14.0494	Hspb1
GO:2000467	positive regulation of glycogen (starch) synthase activity	biological_process	1	271	5	19037	0.00196264	0.00639683	14.0494	Adipoq
GO:2000481	positive regulation of cAMP-dependent protein kinase activity	biological_process	1	271	5	19037	0.00196264	0.00639683	14.0494	Adipoq
GO:0005095	GTPase inhibitor activity	molecular_function	1	271	5	19037	0.00196264	0.00639683	14.0494	Rtkn
GO:0010792	DNA double-strand break processing involved in repair via single-strand annealing	biological_process	1	271	5	19037	0.00196264	0.00639683	14.0494	Rad52
GO:0034774	secretory granule lumen	cellular_component	1	271	5	19037	0.00196264	0.00639683	14.0494	Grp
GO:0010807	regulation of synaptic vesicle priming	biological_process	1	271	5	19037	0.00196264	0.00639683	14.0494	Stx1a
GO:0033605	positive regulation of catecholamine secretion	biological_process	1	271	5	19037	0.00196264	0.00639683	14.0494	Stx1a
GO:0070044	synaptobrevin 2-SNAP-25-syntaxin-1a complex	cellular_component	1	271	5	19037	0.00196264	0.00639683	14.0494	Stx1a
GO:0060708	spongiotrophoblast differentiation	biological_process	1	271	5	19037	0.00196264	0.00639683	14.0494	Socs3
GO:0030881	beta-2-microglobulin binding	molecular_function	1	271	5	19037	0.00196264	0.00639683	14.0494	RT1-S3
GO:0032184	SUMO polymer binding	molecular_function	1	271	5	19037	0.00196264	0.00639683	14.0494	Simc1
GO:0044206	UMP salvage	biological_process	1	271	5	19037	0.00196264	0.00639683	14.0494	Upp1
GO:0045098	type III intermediate filament	cellular_component	1	271	5	19037	0.00196264	0.00639683	14.0494	Des
GO:0001714	endodermal cell fate specification	biological_process	1	271	5	19037	0.00196264	0.00639683	14.0494	Pou5f1
GO:0003253	cardiac neural crest cell migration involved in outflow tract morphogenesis	biological_process	1	271	5	19037	0.00196264	0.00639683	14.0494	Folr1
GO:0046655	folic acid metabolic process	biological_process	1	271	5	19037	0.00196264	0.00639683	14.0494	Folr1
GO:0042536	negative regulation of tumor necrosis factor biosynthetic process	biological_process	1	271	5	19037	0.00196264	0.00639683	14.0494	Bcl3
GO:0030049	muscle filament sliding	biological_process	1	271	5	19037	0.00196264	0.00639683	14.0494	Myh8
GO:0060978	angiogenesis involved in coronary vascular morphogenesis	biological_process	1	271	5	19037	0.00196264	0.00639683	14.0494	Ace
GO:0003211	cardiac ventricle formation	biological_process	1	271	5	19037	0.00196264	0.00639683	14.0494	Sox11
GO:0060023	soft palate development	biological_process	1	271	5	19037	0.00196264	0.00639683	14.0494	Sox11
GO:0002081	outer acrosomal membrane	cellular_component	1	271	5	19037	0.00196264	0.00639683	14.0494	Eqtn
GO:0001651	dense fibrillar component	cellular_component	1	271	5	19037	0.00196264	0.00639683	14.0494	Fbl
GO:0048254	snoRNA localization	biological_process	1	271	5	19037	0.00196264	0.00639683	14.0494	Fbl
GO:0071847	TNFSF11-mediated signaling pathway	biological_process	1	271	5	19037	0.00196264	0.00639683	14.0494	Tnfrsf11a
GO:0031077	post-embryonic camera-type eye development	biological_process	1	271	5	19037	0.00196264	0.00639683	14.0494	Bcl11b
GO:0033153	T cell receptor V(D)J recombination	biological_process	1	271	5	19037	0.00196264	0.00639683	14.0494	Bcl11b
GO:0001554	luteolysis	biological_process	1	271	5	19037	0.00196264	0.00639683	14.0494	Pla2g4a
GO:0016500	protein-hormone receptor activity	molecular_function	1	271	5	19037	0.00196264	0.00639683	14.0494	Rxfp2
GO:0021943	formation of radial glial scaffolds	biological_process	1	271	5	19037	0.00196264	0.00639683	14.0494	Flna
GO:0070051	fibrinogen binding	molecular_function	1	271	5	19037	0.00196264	0.00639683	14.0494	Thbs1
GO:0051294	establishment of spindle orientation	biological_process	1	271	5	19037	0.00196264	0.00639683	14.0494	Llgl2
GO:0033300	dehydroascorbic acid transmembrane transporter activity	molecular_function	1	271	5	19037	0.00196264	0.00639683	14.0494	Slc2a1
GO:0055056	D-glucose transmembrane transporter activity	molecular_function	1	271	5	19037	0.00196264	0.00639683	14.0494	Slc2a1
GO:0070837	dehydroascorbic acid transport	biological_process	1	271	5	19037	0.00196264	0.00639683	14.0494	Slc2a1
GO:1904016	response to Thyroglobulin triiodothyronine	biological_process	1	271	5	19037	0.00196264	0.00639683	14.0494	Slc2a1
GO:2000427	positive regulation of apoptotic cell clearance	biological_process	1	271	5	19037	0.00196264	0.00639683	14.0494	Ccl2
GO:0019871	sodium channel inhibitor activity	molecular_function	1	271	5	19037	0.00196264	0.00639683	14.0494	Camk2d
GO:1902514	regulation of calcium ion transmembrane transport via high voltage-gated calcium channel	biological_process	1	271	5	19037	0.00196264	0.00639683	14.0494	Camk2d
GO:0007044	cell-substrate junction assembly	biological_process	1	271	5	19037	0.00196264	0.00639683	14.0494	Fn1
GO:0035976	transcription factor AP-1 complex	cellular_component	1	271	5	19037	0.00196264	0.00639683	14.0494	Jund
GO:0032849	positive regulation of cellular pH reduction	biological_process	1	271	5	19037	0.00196264	0.00639683	14.0494	Avp
GO:0051970	negative regulation of transmission of nerve impulse	biological_process	1	271	5	19037	0.00196264	0.00639683	14.0494	Avp
GO:0003100	regulation of systemic arterial blood pressure by endothelin	biological_process	1	271	5	19037	0.00196264	0.00639683	14.0494	Nos3
GO:1903576	response to L-arginine	biological_process	1	271	5	19037	0.00196264	0.00639683	14.0494	Nos3
GO:0035633	maintenance of permeability of blood-brain barrier	biological_process	1	271	5	19037	0.00196264	0.00639683	14.0494	Ptgs2
GO:0010936	negative regulation of macrophage cytokine production	biological_process	1	271	5	19037	0.00196264	0.00639683	14.0494	Tgfb1
GO:0042482	positive regulation of odontogenesis	biological_process	1	271	5	19037	0.00196264	0.00639683	14.0494	Tgfb1
GO:0051098	regulation of binding	biological_process	1	271	5	19037	0.00196264	0.00639683	14.0494	Tgfb1
GO:0060364	frontal suture morphogenesis	biological_process	1	271	5	19037	0.00196264	0.00639683	14.0494	Tgfb1
GO:0072050	S-shaped body morphogenesis	biological_process	1	271	5	19037	0.00196264	0.00639683	14.0494	Hey1
GO:0004528	phosphodiesterase I activity	molecular_function	1	271	5	19037	0.00196264	0.00639683	14.0494	Enpp2
GO:0004551	nucleotide diphosphatase activity	molecular_function	1	271	5	19037	0.00196264	0.00639683	14.0494	Enpp2
GO:0061333	renal tubule morphogenesis	biological_process	1	271	5	19037	0.00196264	0.00639683	14.0494	Col4a1
GO:0032876	negative regulation of DNA endoreduplication	biological_process	1	271	5	19037	0.00196264	0.00639683	14.0494	Fbxw7
GO:0030485	smooth muscle contractile fiber	cellular_component	1	271	5	19037	0.00196264	0.00639683	14.0494	Pecam1
GO:0045472	response to ether	biological_process	1	271	5	19037	0.00196264	0.00639683	14.0494	Th
GO:0046684	response to pyrethroid	biological_process	1	271	5	19037	0.00196264	0.00639683	14.0494	Th
GO:0072719	cellular response to cisplatin	biological_process	1	271	5	19037	0.00196264	0.00639683	14.0494	Hmox1
GO:0090175	regulation of establishment of planar polarity	biological_process	1	271	5	19037	0.00196264	0.00639683	14.0494	Vangl2
GO:0043045	DNA methylation involved in embryo development	biological_process	1	271	5	19037	0.00196264	0.00639683	14.0494	Zfp57
GO:0004908	interleukin-1 receptor activity	molecular_function	1	271	5	19037	0.00196264	0.00639683	14.0494	Il1r1
GO:0071731	response to nitric oxide	biological_process	1	271	5	19037	0.00196264	0.00639683	14.0494	Il1r1
GO:0033158	regulation of protein import into nucleus, translocation	biological_process	1	271	5	19037	0.00196264	0.00639683	14.0494	Cdkn1a
GO:2000278	regulation of DNA biosynthetic process	biological_process	1	271	5	19037	0.00196264	0.00639683	14.0494	Cdkn1a
GO:0045621	positive regulation of lymphocyte differentiation	biological_process	1	271	5	19037	0.00196264	0.00639683	14.0494	Inpp5d
GO:0046881	positive regulation of follicle-stimulating hormone secretion	biological_process	1	271	5	19037	0.00196264	0.00639683	14.0494	Acvr2a
GO:0050999	regulation of nitric-oxide synthase activity	biological_process	1	271	5	19037	0.00196264	0.00639683	14.0494	Acvr2a
GO:1903307	positive regulation of regulated secretory pathway	biological_process	1	271	5	19037	0.00196264	0.00639683	14.0494	Rab3d
GO:0070779	D-aspartate import across plasma membrane	biological_process	1	271	5	19037	0.00196264	0.00639683	14.0494	Ntsr1
GO:0090238	positive regulation of arachidonic acid secretion	biological_process	1	271	5	19037	0.00196264	0.00639683	14.0494	Ntsr1
GO:0098712	L-glutamate import across plasma membrane	biological_process	1	271	5	19037	0.00196264	0.00639683	14.0494	Ntsr1
GO:0016811	hydrolase activity, acting on carbon-nitrogen (but not peptide) bonds, in linear amides	molecular_function	1	271	5	19037	0.00196264	0.00639683	14.0494	Aspa
GO:0034201	response to oleic acid	biological_process	1	271	5	19037	0.00196264	0.00639683	14.0494	Bad
GO:0045918	negative regulation of cytolysis	biological_process	1	271	5	19037	0.00196264	0.00639683	14.0494	Bad
GO:0046920	alpha-(1->3)-fucosyltransferase activity	molecular_function	1	271	5	19037	0.00196264	0.00639683	14.0494	Fut4
GO:0051122	hepoxilin biosynthetic process	biological_process	1	271	5	19037	0.00196264	0.00639683	14.0494	Alox15
GO:0005638	lamin filament	cellular_component	1	271	5	19037	0.00196264	0.00639683	14.0494	Lmna
GO:0004452	isopentenyl-diphosphate delta-isomerase activity	molecular_function	1	271	5	19037	0.00196264	0.00639683	14.0494	Idi1
GO:0009240	isopentenyl diphosphate biosynthetic process	biological_process	1	271	5	19037	0.00196264	0.00639683	14.0494	Idi1
GO:0060749	mammary gland alveolus development	biological_process	2	271	18	19037	0.0019871	0.00641495	7.80525	Socs2; Tnfrsf11a
GO:0048037	cofactor binding	molecular_function	2	271	18	19037	0.0019871	0.00641495	7.80525	Sgk1; Pah
GO:0048598	embryonic morphogenesis	biological_process	2	271	18	19037	0.0019871	0.00641495	7.80525	Shox2; Flrt3
GO:2001224	positive regulation of neuron migration	biological_process	2	271	18	19037	0.0019871	0.00641495	7.80525	Flna; Il1r1
GO:0043032	positive regulation of macrophage activation	biological_process	2	271	18	19037	0.0019871	0.00641495	7.80525	Thbs1; Havcr2
GO:0048245	eosinophil chemotaxis	biological_process	2	271	18	19037	0.0019871	0.00641495	7.80525	Ccl2; Ccl7
GO:1904385	cellular response to angiotensin	biological_process	2	271	18	19037	0.0019871	0.00641495	7.80525	Fn1; Irs1
GO:0035098	ESC/E(Z) complex	cellular_component	2	271	18	19037	0.0019871	0.00641495	7.80525	Jarid2; LOC691153
GO:0035249	synaptic transmission, glutamatergic	biological_process	3	271	38	19037	0.0020262	0.00651792	5.54583	Grm8; Slc17a8; Plat
GO:0060135	maternal process involved in female pregnancy	biological_process	3	271	38	19037	0.0020262	0.00651792	5.54583	Alas2; Ccl2; Havcr2
GO:0071773	cellular response to BMP stimulus	biological_process	3	271	38	19037	0.0020262	0.00651792	5.54583	Fn1; Heyl; Acvr2a
GO:0032570	response to progesterone	biological_process	4	271	64	19037	0.00216618	0.00695997	4.39045	Socs3; Ccl2; Tgfb1; Bad
GO:0017048	Rho GTPase binding	molecular_function	3	271	39	19037	0.00223281	0.00713187	5.40363	Rtkn; Arhgap20; Flna
GO:0097755	positive regulation of blood vessel diameter	biological_process	3	271	39	19037	0.00223281	0.00713187	5.40363	Vip; Adm; Nos3
GO:0048863	stem cell differentiation	biological_process	3	271	39	19037	0.00223281	0.00713187	5.40363	Pou5f1; Jarid2; LOC691153
GO:0043491	protein kinase B signaling	biological_process	3	271	39	19037	0.00223281	0.00713187	5.40363	Ccl2; Tgfb1; Irs1
GO:0051412	response to corticosterone	biological_process	3	271	39	19037	0.00223281	0.00713187	5.40363	Nos3; Th; Cdkn1a
GO:0043679	axon terminus	cellular_component	5	271	94	19037	0.00225279	0.00718722	3.73655	Slc17a8; Ccl2; Flrt3; Kcnip3; Ntsr1
GO:0032870	cellular response to hormone stimulus	biological_process	4	271	65	19037	0.00231987	0.00733747	4.32291	Socs2; Jund; Cacna1h; Stat3
GO:0035094	response to nicotine	biological_process	4	271	65	19037	0.00231987	0.00733747	4.32291	Avp; Nos3; Th; Hmox1
GO:0045056	transcytosis	biological_process	2	271	19	19037	0.00233502	0.00733747	7.39445	Lrp2; Mfsd2a
GO:0042326	negative regulation of phosphorylation	biological_process	2	271	19	19037	0.00233502	0.00733747	7.39445	Birc3; Cdkn1a
GO:0045956	positive regulation of calcium ion-dependent exocytosis	biological_process	2	271	19	19037	0.00233502	0.00733747	7.39445	Stx1a; Cacna1h
GO:0002474	antigen processing and presentation of peptide antigen via MHC class I	biological_process	2	271	19	19037	0.00233502	0.00733747	7.39445	RT1-S3; RT1-M6-1
GO:0042310	vasoconstriction	biological_process	2	271	19	19037	0.00233502	0.00733747	7.39445	Ace; Avp
GO:0004622	lysophospholipase activity	molecular_function	2	271	19	19037	0.00233502	0.00733747	7.39445	Pla2g4a; Enpp2
GO:1901379	regulation of potassium ion transmembrane transport	biological_process	2	271	19	19037	0.00233502	0.00733747	7.39445	Dpp10; Kcnip3
GO:0010666	positive regulation of cardiac muscle cell apoptotic process	biological_process	2	271	19	19037	0.00233502	0.00733747	7.39445	Camk2d; Hmgcr
GO:0045197	establishment or maintenance of epithelial cell apical/basal polarity	biological_process	2	271	19	19037	0.00233502	0.00733747	7.39445	Scarf2; Vangl2
GO:0004601	peroxidase activity	molecular_function	2	271	19	19037	0.00233502	0.00733747	7.39445	Ptgs2; Hbb
GO:0071498	cellular response to fluid shear stress	biological_process	2	271	19	19037	0.00233502	0.00733747	7.39445	Ptgs2; Spp1
GO:0043507	positive regulation of JUN kinase activity	biological_process	3	271	40	19037	0.0024535	0.00769198	5.26854	Map3k4; Tnfrsf11a; Vangl2
GO:0009416	response to light stimulus	biological_process	3	271	40	19037	0.0024535	0.00769198	5.26854	Jund; Th; Bhlhe40
GO:0043204	perikaryon	cellular_component	7	271	164	19037	0.00246085	0.00770613	2.99836	Hspb1; Slc17a8; Ccl2; Cck; Cacna1h; Th; Ntsr1
GO:0030018	Z disc	cellular_component	6	271	129	19037	0.00250872	0.00784698	3.26731	Pdlim1; Hspb1; Des; Flna; Slc2a1; Fhl2
GO:0032869	cellular response to insulin stimulus	biological_process	6	271	130	19037	0.00262001	0.00818565	3.24218	Adipoq; Sgk1; Ccl2; Insig1; Nos3; Irs1
GO:0031526	brush border membrane	cellular_component	4	271	67	19037	0.00265084	0.00819648	4.19386	Lrp2; Folr1; Ace; Slc9a3
GO:0005516	calmodulin binding	molecular_function	7	271	166	19037	0.00265227	0.00819648	2.96223	Cnn2; Itpkc; Myh3; Camk2d; Nos3; Dapk1; Rrad
GO:0006885	regulation of pH	biological_process	2	271	20	19037	0.00271839	0.00819648	7.02472	Pdk4; Slc9a3
GO:0032753	positive regulation of interleukin-4 production	biological_process	2	271	20	19037	0.00271839	0.00819648	7.02472	RT1-S3; Havcr2
GO:0090201	negative regulation of release of cytochrome c from mitochondria	biological_process	2	271	20	19037	0.00271839	0.00819648	7.02472	Avp; Lmna
GO:0090050	positive regulation of cell migration involved in sprouting angiogenesis	biological_process	2	271	20	19037	0.00271839	0.00819648	7.02472	Ptgs2; Hmox1
GO:0046685	response to arsenic-containing substance	biological_process	2	271	20	19037	0.00271839	0.00819648	7.02472	Cdkn1a; Serpinf1
GO:0016324	apical plasma membrane	cellular_component	11	271	330	19037	0.00284668	0.00819648	2.34157	Lrp2; Osmr; Stk26; Folr1; Slc2a1; Fn1; Prkg2; Dpp4; Slc9a3; Vangl2; Marveld2
GO:0005887	integral component of plasma membrane	cellular_component	26	271	1070	19037	0.00286747	0.00819648	1.70694	Calhm2; Epha10; Gpr4; Htr1f; Thbd; Npr3; Slco4a1; Stx1a; Grm8; Tnfrsf11a; Slc2a1; Fxyd6; Flt4; Flrt3; Gypc; Cacna1h; Mfsd2a; Slc16a8; Lrrc32; LOC108348052; Slc6a5; Slc26a8; Ntsr1; Epha8; Tmem2; Pcdh8
GO:0042954	lipoprotein transporter activity	molecular_function	1	271	6	19037	0.00291632	0.00819648	11.7079	Lrp2
GO:0061156	pulmonary artery morphogenesis	biological_process	1	271	6	19037	0.00291632	0.00819648	11.7079	Lrp2
GO:0070447	positive regulation of oligodendrocyte progenitor proliferation	biological_process	1	271	6	19037	0.00291632	0.00819648	11.7079	Lrp2
GO:0022405	hair cycle process	biological_process	1	271	6	19037	0.00291632	0.00819648	11.7079	Cdh3
GO:0019511	peptidyl-proline hydroxylation	biological_process	1	271	6	19037	0.00291632	0.00819648	11.7079	P4ha3
GO:0048515	spermatid differentiation	biological_process	1	271	6	19037	0.00291632	0.00819648	11.7079	Tmem119
GO:1902916	positive regulation of protein polyubiquitination	biological_process	1	271	6	19037	0.00291632	0.00819648	11.7079	Birc3
GO:0033211	adiponectin-activated signaling pathway	biological_process	1	271	6	19037	0.00291632	0.00819648	11.7079	Adipoq
GO:0045650	negative regulation of macrophage differentiation	biological_process	1	271	6	19037	0.00291632	0.00819648	11.7079	Adipoq
GO:0015349	thyroid hormone transmembrane transporter activity	molecular_function	1	271	6	19037	0.00291632	0.00819648	11.7079	Slco4a1
GO:0010701	positive regulation of norepinephrine secretion	biological_process	1	271	6	19037	0.00291632	0.00819648	11.7079	Stx1a
GO:0098815	modulation of excitatory postsynaptic potential	biological_process	1	271	6	19037	0.00291632	0.00819648	11.7079	Stx1a
GO:0032970	regulation of actin filament-based process	biological_process	1	271	6	19037	0.00291632	0.00819648	11.7079	Cnn2
GO:0005131	growth hormone receptor binding	molecular_function	1	271	6	19037	0.00291632	0.00819648	11.7079	Socs2
GO:0042270	protection from natural killer cell mediated cytotoxicity	biological_process	1	271	6	19037	0.00291632	0.00819648	11.7079	RT1-S3
GO:0030718	germ-line stem cell population maintenance	biological_process	1	271	6	19037	0.00291632	0.00819648	11.7079	Pou5f1
GO:0060718	chorionic trophoblast cell differentiation	biological_process	1	271	6	19037	0.00291632	0.00819648	11.7079	Map3k4
GO:0061629	RNA polymerase II sequence-specific DNA binding transcription factor binding	molecular_function	1	271	6	19037	0.00291632	0.00819648	11.7079	Ifrd1
GO:0008517	folic acid transmembrane transporter activity	molecular_function	1	271	6	19037	0.00291632	0.00819648	11.7079	Folr1
GO:0015884	folic acid transport	biological_process	1	271	6	19037	0.00291632	0.00819648	11.7079	Folr1
GO:0002455	humoral immune response mediated by circulating immunoglobulin	biological_process	1	271	6	19037	0.00291632	0.00819648	11.7079	Bcl3
GO:0048237	rough endoplasmic reticulum lumen	cellular_component	1	271	6	19037	0.00291632	0.00819648	11.7079	Lyz2
GO:0010815	bradykinin catabolic process	biological_process	1	271	6	19037	0.00291632	0.00819648	11.7079	Ace
GO:0014910	regulation of smooth muscle cell migration	biological_process	1	271	6	19037	0.00291632	0.00819648	11.7079	Ace
GO:1900086	positive regulation of peptidyl-tyrosine autophosphorylation	biological_process	1	271	6	19037	0.00291632	0.00819648	11.7079	Ace
GO:1904045	cellular response to aldosterone	biological_process	1	271	6	19037	0.00291632	0.00819648	11.7079	Ace
GO:0005326	neurotransmitter transporter activity	molecular_function	1	271	6	19037	0.00291632	0.00819648	11.7079	Slc17a8
GO:0021782	glial cell development	biological_process	1	271	6	19037	0.00291632	0.00819648	11.7079	Sox11
GO:0060022	hard palate development	biological_process	1	271	6	19037	0.00291632	0.00819648	11.7079	Sox11
GO:0097084	vascular smooth muscle cell development	biological_process	1	271	6	19037	0.00291632	0.00819648	11.7079	Adm
GO:0042541	hemoglobin biosynthetic process	biological_process	1	271	6	19037	0.00291632	0.00819648	11.7079	Alas2
GO:0060415	muscle tissue morphogenesis	biological_process	1	271	6	19037	0.00291632	0.00819648	11.7079	Shox2
GO:0051220	cytoplasmic sequestering of protein	biological_process	1	271	6	19037	0.00291632	0.00819648	11.7079	Flna
GO:0010757	negative regulation of plasminogen activation	biological_process	1	271	6	19037	0.00291632	0.00819648	11.7079	Thbs1
GO:0070052	collagen V binding	molecular_function	1	271	6	19037	0.00291632	0.00819648	11.7079	Thbs1
GO:0036006	cellular response to macrophage colony-stimulating factor stimulus	biological_process	1	271	6	19037	0.00291632	0.00819648	11.7079	Ccl2
GO:0031726	CCR1 chemokine receptor binding	molecular_function	1	271	6	19037	0.00291632	0.00819648	11.7079	Ccl7
GO:2000503	positive regulation of natural killer cell chemotaxis	biological_process	1	271	6	19037	0.00291632	0.00819648	11.7079	Ccl7
GO:0032732	positive regulation of interleukin-1 production	biological_process	1	271	6	19037	0.00291632	0.00819648	11.7079	Havcr2
GO:0034162	toll-like receptor 9 signaling pathway	biological_process	1	271	6	19037	0.00291632	0.00819648	11.7079	Havcr2
GO:1900426	positive regulation of defense response to bacterium	biological_process	1	271	6	19037	0.00291632	0.00819648	11.7079	Havcr2
GO:0005021	vascular endothelial growth factor-activated receptor activity	molecular_function	1	271	6	19037	0.00291632	0.00819648	11.7079	Flt4
GO:0010894	negative regulation of steroid biosynthetic process	biological_process	1	271	6	19037	0.00291632	0.00819648	11.7079	Insig1
GO:0060363	cranial suture morphogenesis	biological_process	1	271	6	19037	0.00291632	0.00819648	11.7079	Insig1
GO:0006527	arginine catabolic process	biological_process	1	271	6	19037	0.00291632	0.00819648	11.7079	Nos3
GO:1902219	negative regulation of intrinsic apoptotic signaling pathway in response to osmotic stress	biological_process	1	271	6	19037	0.00291632	0.00819648	11.7079	Ptgs2
GO:0007182	common-partner SMAD protein phosphorylation	biological_process	1	271	6	19037	0.00291632	0.00819648	11.7079	Tgfb1
GO:0031536	positive regulation of exit from mitosis	biological_process	1	271	6	19037	0.00291632	0.00819648	11.7079	Tgfb1
GO:0048298	positive regulation of isotype switching to IgA isotypes	biological_process	1	271	6	19037	0.00291632	0.00819648	11.7079	Tgfb1
GO:0060744	mammary gland branching involved in thelarche	biological_process	1	271	6	19037	0.00291632	0.00819648	11.7079	Tgfb1
GO:0060762	regulation of branching involved in mammary gland duct morphogenesis	biological_process	1	271	6	19037	0.00291632	0.00819648	11.7079	Tgfb1
GO:0008332	low voltage-gated calcium channel activity	molecular_function	1	271	6	19037	0.00291632	0.00819648	11.7079	Cacna1h
GO:0047391	alkylglycerophosphoethanolamine phosphodiesterase activity	molecular_function	1	271	6	19037	0.00291632	0.00819648	11.7079	Enpp2
GO:2000394	positive regulation of lamellipodium morphogenesis	biological_process	1	271	6	19037	0.00291632	0.00819648	11.7079	Enpp2
GO:0005587	collagen type IV trimer	cellular_component	1	271	6	19037	0.00291632	0.00819648	11.7079	Col4a1
GO:0061304	retinal blood vessel morphogenesis	biological_process	1	271	6	19037	0.00291632	0.00819648	11.7079	Col4a1
GO:0001517	N-acetylglucosamine 6-O-sulfotransferase activity	molecular_function	1	271	6	19037	0.00291632	0.00819648	11.7079	Chst3
GO:1990928	response to amino acid starvation	biological_process	1	271	6	19037	0.00291632	0.00819648	11.7079	Eif4ebp1
GO:0070449	elongin complex	cellular_component	1	271	6	19037	0.00291632	0.00819648	11.7079	LOC691153
GO:0051575	5'-deoxyribose-5-phosphate lyase activity	molecular_function	1	271	6	19037	0.00291632	0.00819648	11.7079	Hmga1
GO:0021696	cerebellar cortex morphogenesis	biological_process	1	271	6	19037	0.00291632	0.00819648	11.7079	Rfx4
GO:0072672	neutrophil extravasation	biological_process	1	271	6	19037	0.00291632	0.00819648	11.7079	Pecam1
GO:0042136	neurotransmitter biosynthetic process	biological_process	1	271	6	19037	0.00291632	0.00819648	11.7079	Th
GO:0060019	radial glial cell differentiation	biological_process	1	271	6	19037	0.00291632	0.00819648	11.7079	Stat3
GO:0043426	MRF binding	molecular_function	1	271	6	19037	0.00291632	0.00819648	11.7079	Bhlhe40
GO:0015129	lactate transmembrane transporter activity	molecular_function	1	271	6	19037	0.00291632	0.00819648	11.7079	Slc16a8
GO:0043619	regulation of transcription from RNA polymerase II promoter in response to oxidative stress	biological_process	1	271	6	19037	0.00291632	0.00819648	11.7079	Hmox1
GO:1903589	positive regulation of blood vessel endothelial cell proliferation involved in sprouting angiogenesis	biological_process	1	271	6	19037	0.00291632	0.00819648	11.7079	Hmox1
GO:0003150	muscular septum morphogenesis	biological_process	1	271	6	19037	0.00291632	0.00819648	11.7079	Vangl2
GO:0060028	convergent extension involved in axis elongation	biological_process	1	271	6	19037	0.00291632	0.00819648	11.7079	Vangl2
GO:1904938	planar cell polarity pathway involved in axon guidance	biological_process	1	271	6	19037	0.00291632	0.00819648	11.7079	Vangl2
GO:0034502	protein localization to chromosome	biological_process	1	271	6	19037	0.00291632	0.00819648	11.7079	Tex15
GO:0071494	cellular response to UV-C	biological_process	1	271	6	19037	0.00291632	0.00819648	11.7079	Poli
GO:0043587	tongue morphogenesis	biological_process	1	271	6	19037	0.00291632	0.00819648	11.7079	Krt13
GO:0014842	regulation of skeletal muscle satellite cell proliferation	biological_process	1	271	6	19037	0.00291632	0.00819648	11.7079	Paxbp1
GO:2000664	positive regulation of interleukin-5 secretion	biological_process	1	271	6	19037	0.00291632	0.00819648	11.7079	Tslp
GO:0004445	inositol-polyphosphate 5-phosphatase activity	molecular_function	1	271	6	19037	0.00291632	0.00819648	11.7079	Inpp5d
GO:0098821	BMP receptor activity	molecular_function	1	271	6	19037	0.00291632	0.00819648	11.7079	Acvr2a
GO:0060012	synaptic transmission, glycinergic	biological_process	1	271	6	19037	0.00291632	0.00819648	11.7079	Slc6a5
GO:0006929	substrate-dependent cell migration	biological_process	1	271	6	19037	0.00291632	0.00819648	11.7079	Epha8
GO:0016428	tRNA (cytosine-5-)-methyltransferase activity	molecular_function	1	271	6	19037	0.00291632	0.00819648	11.7079	Nsun6
GO:0033133	positive regulation of glucokinase activity	biological_process	1	271	6	19037	0.00291632	0.00819648	11.7079	Bad
GO:0046931	pore complex assembly	biological_process	1	271	6	19037	0.00291632	0.00819648	11.7079	Bad
GO:0072201	negative regulation of mesenchymal cell proliferation	biological_process	1	271	6	19037	0.00291632	0.00819648	11.7079	Lmna
GO:1900180	regulation of protein localization to nucleus	biological_process	1	271	6	19037	0.00291632	0.00819648	11.7079	Lmna
GO:1903243	negative regulation of cardiac muscle hypertrophy in response to stress	biological_process	1	271	6	19037	0.00291632	0.00819648	11.7079	Lmna
GO:0071279	cellular response to cobalt ion	biological_process	1	271	6	19037	0.00291632	0.00819648	11.7079	Serpinf1
GO:0042904	9-cis-retinoic acid biosynthetic process	biological_process	1	271	6	19037	0.00291632	0.00819648	11.7079	Rdh16
GO:0009966	regulation of signal transduction	biological_process	3	271	42	19037	0.00293896	0.00825158	5.01766	Birc3; Vip; Acvr2a
GO:0001558	regulation of cell growth	biological_process	4	271	69	19037	0.00301473	0.00845558	4.0723	Socs2; Socs3; Htra4; Tgfb1
GO:0048278	vesicle docking	biological_process	2	271	21	19037	0.00313835	0.00869452	6.69021	Stx1a; LOC100910446
GO:0050870	positive regulation of T cell activation	biological_process	2	271	21	19037	0.00313835	0.00869452	6.69021	Ccdc88b; Ccl2
GO:1901214	regulation of neuron death	biological_process	2	271	21	19037	0.00313835	0.00869452	6.69021	Grm8; Rras2
GO:0033554	cellular response to stress	biological_process	2	271	21	19037	0.00313835	0.00869452	6.69021	Map3k6; Jund
GO:0048535	lymph node development	biological_process	2	271	21	19037	0.00313835	0.00869452	6.69021	Tnfrsf11a; Tgfb1
GO:0048266	behavioral response to pain	biological_process	2	271	21	19037	0.00313835	0.00869452	6.69021	Thbs1; Kcnip3
GO:0048010	vascular endothelial growth factor receptor signaling pathway	biological_process	2	271	21	19037	0.00313835	0.00869452	6.69021	Ccl2; Flt4
GO:0048020	CCR chemokine receptor binding	molecular_function	2	271	21	19037	0.00313835	0.00869452	6.69021	Ccl2; Ccl7
GO:0004683	calmodulin-dependent protein kinase activity	molecular_function	2	271	21	19037	0.00313835	0.00869452	6.69021	Camk2d; Dapk1
GO:0071404	cellular response to low-density lipoprotein particle stimulus	biological_process	2	271	21	19037	0.00313835	0.00869452	6.69021	Nos3; Hmgcs1
GO:0048714	positive regulation of oligodendrocyte differentiation	biological_process	2	271	21	19037	0.00313835	0.00869452	6.69021	Enpp2; Aspa
GO:0030837	negative regulation of actin filament polymerization	biological_process	2	271	21	19037	0.00313835	0.00869452	6.69021	Pecam1; Fhod3
GO:0035019	somatic stem cell population maintenance	biological_process	3	271	43	19037	0.00320465	0.00886011	4.90097	Pou5f1; Klf10; Vangl2
GO:0005160	transforming growth factor beta receptor binding	molecular_function	3	271	43	19037	0.00320465	0.00886011	4.90097	Rasl11b; Gdf10; Tgfb1
GO:0006366	transcription by RNA polymerase II	biological_process	15	271	520	19037	0.00332306	0.00917815	2.02636	Zfp831; Pou5f1; Elk3; Sox11; Klf10; Bcl11b; Myt1; Jund; Heyl; Hmga1; Ovol2; Zfp467; Rfx4; Stat3; Lmo4
GO:0033674	positive regulation of kinase activity	biological_process	4	271	71	19037	0.00341337	0.00941799	3.95759	Epha10; Flt4; Epha8; Lmo4
GO:0030425	dendrite	cellular_component	15	271	522	19037	0.00344886	0.00950625	2.0186	Lrp2; Htr1f; Hspb1; Slc17a8; Ccl2; Flrt3; Kcnip3; Avp; Cck; Cacna1h; Th; Ntsr1; Hnrnpab; Nptx2; Pcdh8
GO:0051930	regulation of sensory perception of pain	biological_process	3	271	44	19037	0.00348625	0.00959957	4.78958	Vip; Cck; Ntsr1
GO:0000165	MAPK cascade	biological_process	5	271	103	19037	0.00355927	0.0097907	3.41006	Map3k4; Map3k6; Stk26; Ccl2; Tgfb1
GO:0007259	JAK-STAT cascade	biological_process	2	271	22	19037	0.00359598	0.0098023	6.38611	Socs3; Stat3
GO:0006820	anion transport	biological_process	2	271	22	19037	0.00359598	0.0098023	6.38611	Slc17a8; Slc26a8
GO:0010226	response to lithium ion	biological_process	2	271	22	19037	0.00359598	0.0098023	6.38611	Pla2g4a; Ptgs2
GO:0010596	negative regulation of endothelial cell migration	biological_process	2	271	22	19037	0.00359598	0.0098023	6.38611	Thbs1; Serpinf1
GO:0002687	positive regulation of leukocyte migration	biological_process	2	271	22	19037	0.00359598	0.0098023	6.38611	Ccl2; Pecam1
GO:0050998	nitric-oxide synthase binding	molecular_function	2	271	22	19037	0.00359598	0.0098023	6.38611	Camk2d; Nos3
GO:0002076	osteoblast development	biological_process	2	271	22	19037	0.00359598	0.0098023	6.38611	Jund; Hey1
GO:0008757	S-adenosylmethionine-dependent methyltransferase activity	molecular_function	2	271	22	19037	0.00359598	0.0098023	6.38611	Mepce; Nsun6
GO:0090398	cellular senescence	biological_process	2	271	22	19037	0.00359598	0.0098023	6.38611	Cdkn1a; Lmna
GO:0001938	positive regulation of endothelial cell proliferation	biological_process	4	271	72	19037	0.00362629	0.00987499	3.90262	Vip; Egr3; Ccl2; Flt4
GO:0001664	G-protein coupled receptor binding	molecular_function	4	271	73	19037	0.00384856	0.0103108	3.84916	Flna; Ccl2; Pomc; Cort
GO:0097110	scaffold protein binding	molecular_function	4	271	73	19037	0.00384856	0.0103108	3.84916	Nos3; Cacna1h; Krt15; Krt5
GO:0045095	keratin filament	cellular_component	4	271	73	19037	0.00384856	0.0103108	3.84916	Krt13; Krt15; Krt4; Krt5
GO:0003700	DNA binding transcription factor activity	molecular_function	19	271	726	19037	0.00384976	0.0103108	1.83843	Zfp831; Pou5f1; Elk3; Zfp551; Bcl3; Sox11; Bcl11b; Atf3; Jund; Hey1; Heyl; Fbxw7; LOC102552640; Hmga1; Zfp483; Rfx4; Stat3; Maff; Hnrnpab
GO:0045766	positive regulation of angiogenesis	biological_process	6	271	140	19037	0.0039533	0.0103108	3.0106	Hspb1; Adm; Thbs1; Nos3; Stat3; Hmox1
GO:0003223	ventricular compact myocardium morphogenesis	biological_process	1	271	7	19037	0.00404456	0.0103108	10.0353	Lrp2
GO:0071985	multivesicular body sorting pathway	biological_process	1	271	7	19037	0.00404456	0.0103108	10.0353	Exph5
GO:0006086	acetyl-CoA biosynthetic process from pyruvate	biological_process	1	271	7	19037	0.00404456	0.0103108	10.0353	Pdk4
GO:0033691	sialic acid binding	molecular_function	1	271	7	19037	0.00404456	0.0103108	10.0353	Adipoq
GO:1900121	negative regulation of receptor binding	biological_process	1	271	7	19037	0.00404456	0.0103108	10.0353	Adipoq
GO:0000915	actomyosin contractile ring assembly	biological_process	1	271	7	19037	0.00404456	0.0103108	10.0353	Rtkn
GO:0042608	T cell receptor binding	molecular_function	1	271	7	19037	0.00404456	0.0103108	10.0353	RT1-S3
GO:0001711	endodermal cell fate commitment	biological_process	1	271	7	19037	0.00404456	0.0103108	10.0353	Pou5f1
GO:1902259	regulation of delayed rectifier potassium channel activity	biological_process	1	271	7	19037	0.00404456	0.0103108	10.0353	Kcng1
GO:0002467	germinal center formation	biological_process	1	271	7	19037	0.00404456	0.0103108	10.0353	Bcl3
GO:0097441	basal dendrite	cellular_component	1	271	7	19037	0.00404456	0.0103108	10.0353	Slc17a8
GO:0050672	negative regulation of lymphocyte proliferation	biological_process	1	271	7	19037	0.00404456	0.0103108	10.0353	Sox11
GO:0097647	amylin receptor signaling pathway	biological_process	1	271	7	19037	0.00404456	0.0103108	10.0353	Adm
GO:0001652	granular component	cellular_component	1	271	7	19037	0.00404456	0.0103108	10.0353	Fbl
GO:0021902	commitment of neuronal cell to specific neuron type in forebrain	biological_process	1	271	7	19037	0.00404456	0.0103108	10.0353	Bcl11b
GO:0003209	cardiac atrium morphogenesis	biological_process	1	271	7	19037	0.00404456	0.0103108	10.0353	Shox2
GO:0032050	clathrin heavy chain binding	molecular_function	1	271	7	19037	0.00404456	0.0103108	10.0353	Cemip
GO:0033629	negative regulation of cell adhesion mediated by integrin	biological_process	1	271	7	19037	0.00404456	0.0103108	10.0353	Acer2
GO:0051918	negative regulation of fibrinolysis	biological_process	1	271	7	19037	0.00404456	0.0103108	10.0353	Thbs1
GO:0006559	L-phenylalanine catabolic process	biological_process	1	271	7	19037	0.00404456	0.0103108	10.0353	Pah
GO:0034351	negative regulation of glial cell apoptotic process	biological_process	1	271	7	19037	0.00404456	0.0103108	10.0353	Ccl2
GO:0043615	astrocyte cell migration	biological_process	1	271	7	19037	0.00404456	0.0103108	10.0353	Ccl2
GO:0098909	regulation of cardiac muscle cell action potential involved in regulation of contraction	biological_process	1	271	7	19037	0.00404456	0.0103108	10.0353	Camk2d
GO:0051702	interaction with symbiont	biological_process	1	271	7	19037	0.00404456	0.0103108	10.0353	Fn1
GO:0099055	integral component of postsynaptic membrane	cellular_component	1	271	7	19037	0.00404456	0.0103108	10.0353	Flrt3
GO:0034618	arginine binding	molecular_function	1	271	7	19037	0.00404456	0.0103108	10.0353	Nos3
GO:0051346	negative regulation of hydrolase activity	biological_process	1	271	7	19037	0.00404456	0.0103108	10.0353	Nos3
GO:0071284	cellular response to lead ion	biological_process	1	271	7	19037	0.00404456	0.0103108	10.0353	Ptgs2
GO:0090336	positive regulation of brown fat cell differentiation	biological_process	1	271	7	19037	0.00404456	0.0103108	10.0353	Ptgs2
GO:0036289	peptidyl-serine autophosphorylation	biological_process	1	271	7	19037	0.00404456	0.0103108	10.0353	Prkg2
GO:0071476	cellular hypotonic response	biological_process	1	271	7	19037	0.00404456	0.0103108	10.0353	Prkg2
GO:0014074	response to purine-containing compound	biological_process	1	271	7	19037	0.00404456	0.0103108	10.0353	Hmgcs1
GO:0005114	type II transforming growth factor beta receptor binding	molecular_function	1	271	7	19037	0.00404456	0.0103108	10.0353	Tgfb1
GO:0048642	negative regulation of skeletal muscle tissue development	biological_process	1	271	7	19037	0.00404456	0.0103108	10.0353	Tgfb1
GO:1903799	negative regulation of production of miRNAs involved in gene silencing by miRNA	biological_process	1	271	7	19037	0.00404456	0.0103108	10.0353	Tgfb1
GO:0045607	regulation of inner ear auditory receptor cell differentiation	biological_process	1	271	7	19037	0.00404456	0.0103108	10.0353	Hey1
GO:0046822	regulation of nucleocytoplasmic transport	biological_process	1	271	7	19037	0.00404456	0.0103108	10.0353	Ier3
GO:2000647	negative regulation of stem cell proliferation	biological_process	1	271	7	19037	0.00404456	0.0103108	10.0353	Ovol2
GO:0036066	protein O-linked fucosylation	biological_process	1	271	7	19037	0.00404456	0.0103108	10.0353	Lfng
GO:0021516	dorsal spinal cord development	biological_process	1	271	7	19037	0.00404456	0.0103108	10.0353	Rfx4
GO:0018963	phthalate metabolic process	biological_process	1	271	7	19037	0.00404456	0.0103108	10.0353	Th
GO:0072540	T-helper 17 cell lineage commitment	biological_process	1	271	7	19037	0.00404456	0.0103108	10.0353	Stat3
GO:0004630	phospholipase D activity	molecular_function	1	271	7	19037	0.00404456	0.0103108	10.0353	Hmox1
GO:0042168	heme metabolic process	biological_process	1	271	7	19037	0.00404456	0.0103108	10.0353	Hmox1
GO:0043305	negative regulation of mast cell degranulation	biological_process	1	271	7	19037	0.00404456	0.0103108	10.0353	Hmox1
GO:0032098	regulation of appetite	biological_process	1	271	7	19037	0.00404456	0.0103108	10.0353	Pomc
GO:2000288	positive regulation of myoblast proliferation	biological_process	1	271	7	19037	0.00404456	0.0103108	10.0353	Paxbp1
GO:0019966	interleukin-1 binding	molecular_function	1	271	7	19037	0.00404456	0.0103108	10.0353	Il1r1
GO:0033005	positive regulation of mast cell activation	biological_process	1	271	7	19037	0.00404456	0.0103108	10.0353	Tslp
GO:0045409	negative regulation of interleukin-6 biosynthetic process	biological_process	1	271	7	19037	0.00404456	0.0103108	10.0353	Inpp5d
GO:0045656	negative regulation of monocyte differentiation	biological_process	1	271	7	19037	0.00404456	0.0103108	10.0353	Inpp5d
GO:0050869	negative regulation of B cell activation	biological_process	1	271	7	19037	0.00404456	0.0103108	10.0353	Inpp5d
GO:0034711	inhibin binding	molecular_function	1	271	7	19037	0.00404456	0.0103108	10.0353	Acvr2a
GO:0042713	sperm ejaculation	biological_process	1	271	7	19037	0.00404456	0.0103108	10.0353	Acvr2a
GO:0060011	Sertoli cell proliferation	biological_process	1	271	7	19037	0.00404456	0.0103108	10.0353	Acvr2a
GO:0071373	cellular response to luteinizing hormone stimulus	biological_process	1	271	7	19037	0.00404456	0.0103108	10.0353	Plat
GO:0033010	paranodal junction	cellular_component	1	271	7	19037	0.00404456	0.0103108	10.0353	Marveld2
GO:0005314	high-affinity glutamate transmembrane transporter activity	molecular_function	1	271	7	19037	0.00404456	0.0103108	10.0353	Slc25a22
GO:0014054	positive regulation of gamma-aminobutyric acid secretion	biological_process	1	271	7	19037	0.00404456	0.0103108	10.0353	Ntsr1
GO:0005004	GPI-linked ephrin receptor activity	molecular_function	1	271	7	19037	0.00404456	0.0103108	10.0353	Epha8
GO:0008417	fucosyltransferase activity	molecular_function	1	271	7	19037	0.00404456	0.0103108	10.0353	Fut4
GO:0019870	potassium channel inhibitor activity	molecular_function	1	271	7	19037	0.00404456	0.0103108	10.0353	Alox15
GO:0060770	negative regulation of epithelial cell proliferation involved in prostate gland development	biological_process	1	271	7	19037	0.00404456	0.0103108	10.0353	Serpinf1
GO:0031434	mitogen-activated protein kinase kinase binding	molecular_function	4	271	74	19037	0.00408042	0.0103546	3.79715	Epha10; Ace; Flt4; Epha8
GO:0007266	Rho protein signal transduction	biological_process	4	271	74	19037	0.00408042	0.0103546	3.79715	Rtkn; Rnd1; Pecam1; Vangl2
GO:0045582	positive regulation of T cell differentiation	biological_process	2	271	23	19037	0.00409228	0.0103546	6.10845	RT1-DMa; Bad
GO:0071837	HMG box domain binding	molecular_function	2	271	23	19037	0.00409228	0.0103546	6.10845	Pou5f1; Hivep1
GO:0048247	lymphocyte chemotaxis	biological_process	2	271	23	19037	0.00409228	0.0103546	6.10845	Ccl2; Ccl7
GO:0032722	positive regulation of chemokine production	biological_process	2	271	23	19037	0.00409228	0.0103546	6.10845	Havcr2; Tslp
GO:0050777	negative regulation of immune response	biological_process	2	271	23	19037	0.00409228	0.0103546	6.10845	Tgfb1; Inpp5d
GO:0001836	release of cytochrome c from mitochondria	biological_process	2	271	23	19037	0.00409228	0.0103546	6.10845	Cck; Bad
GO:0009612	response to mechanical stimulus	biological_process	5	271	106	19037	0.0040997	0.0103638	3.31355	Thbs1; Ccl2; Jund; Nos3; Lmna
GO:0004871	signal transducer activity	molecular_function	8	271	218	19037	0.0041352	0.0104438	2.57788	Epha10; Rnd1; Flt4; Avp; Irs1; Limk1; Il1r1; Epha8
GO:0005634	nucleus	cellular_component	86	271	4735	19037	0.00414545	0.01046	1.27587	LOC100359574; Gem; Lbh; Birc3; Zfp831; Hspb1; Rad52; Upp1; Des; Pou5f1; Elk3; Ifrd1; Egr3; Hivep1; Senp8; Zfp551; Folr1; Bcl3; Nfkbiz; Sox11; Klf10; Eqtn; Sgk1; Doc2a; Fbl; Bcl11b; Pla2g4a; Cecr2; Shox2; Flna; Atf3; Tceal8; Myt1; Arl4a; Flt4; Camk2d; Ccnf; Kcnip3; Cux2; Tle1; Tle3; Jund; Gpr63; Nos3; Ptgs2; Jarid2; Tgfb1; Hey1; Irs1; Heyl; Cacna1h; Prkx; Limk1; Fbxw7; Nabp1; LOC100362819; Eif4ebp…
GO:0006915	apoptotic process	biological_process	11	271	346	19037	0.00415817	0.0104823	2.23329	Birc3; Rtkn; Sgk1; Kcnip3; Avp; Cck; Dapk1; Gadd45g; XAF1; Inpp5d; Bad
GO:0032720	negative regulation of tumor necrosis factor production	biological_process	3	271	47	19037	0.00443095	0.0111492	4.48387	Adipoq; Havcr2; Pomc
GO:0046034	ATP metabolic process	biological_process	3	271	47	19037	0.00443095	0.0111492	4.48387	Myh3; Myh8; Bad
GO:0043235	receptor complex	cellular_component	7	271	181	19037	0.00448521	0.0112753	2.71674	Lrp2; Epha10; Flt4; Gpr63; Olr1; Acvr2a; Epha8
GO:0005903	brush border	cellular_component	4	271	76	19037	0.0045738	0.0114874	3.69722	Lrp2; Folr1; Flna; Slc9a3
GO:0010906	regulation of glucose metabolic process	biological_process	2	271	24	19037	0.00462818	0.0115492	5.85394	Pdk4; Adipoq
GO:0004623	phospholipase A2 activity	molecular_function	2	271	24	19037	0.00462818	0.0115492	5.85394	Pla2g4a; Pla2g3
GO:0005540	hyaluronic acid binding	molecular_function	2	271	24	19037	0.00462818	0.0115492	5.85394	Cemip; Tmem2
GO:0031146	SCF-dependent proteasomal ubiquitin-dependent protein catabolic process	biological_process	2	271	24	19037	0.00462818	0.0115492	5.85394	Ccnf; Fbxw7
GO:0042307	positive regulation of protein import into nucleus	biological_process	2	271	24	19037	0.00462818	0.0115492	5.85394	Ptgs2; Tgfb1
GO:0000989	transcription factor activity, transcription factor binding	molecular_function	2	271	24	19037	0.00462818	0.0115492	5.85394	Hey1; Heyl
GO:0019825	oxygen binding	molecular_function	2	271	24	19037	0.00462818	0.0115492	5.85394	Hbb; Th
GO:0008236	serine-type peptidase activity	molecular_function	3	271	48	19037	0.00478058	0.0119185	4.39045	Fap; Dpp10; Dpp4
GO:0005737	cytoplasm	cellular_component	86	271	4763	19037	0.00491231	0.0122357	1.26837	Lrp2; Epha10; Lbh; Cdh3; Dgkh; Birc3; Hspb1; Trim13; Ripk4; Rgs18; Ccdc88b; Socs2; Socs3; Upp1; Des; Pou5f1; Map3k4; Elk3; Stk26; Ifrd1; Vasp; Itpkc; Tubb6; Bcl3; Lyz2; Myh8; Ace; Slc17a8; Sox11; Adm; Eqtn; Sgk1; Gtpbp6; Rnd1; Pla2g4a; Cemip; Flna; Thbs1; Llgl2; LOC103692570; Slc2a1; Ccl2; Flt4; Camk2d; Flrt3; Nos3; Ptgs2; LOC100364435; Tgfb1; Hey1; Irs1; Heyl; Dapk1; Cacna1h; Enpp2; Prkx; Limk1;…
GO:0003714	transcription corepressor activity	molecular_function	6	271	146	19037	0.00496893	0.0123654	2.88687	Pou5f1; Elk3; Tle1; Heyl; LOC102552640; Bhlhe40
GO:0051015	actin filament binding	molecular_function	7	271	185	19037	0.0051084	0.0124499	2.658	Coro6; Myh3; Myh8; Micall2; Flna; Tnnc2; Avil
GO:0005179	hormone activity	molecular_function	5	271	111	19037	0.00513201	0.0124499	3.16429	Adipoq; Vip; Adm; Cck; Pomc
GO:0045599	negative regulation of fat cell differentiation	biological_process	3	271	49	19037	0.00514828	0.0124499	4.30085	Adipoq; Insig1; Tgfb1
GO:0032993	protein-DNA complex	cellular_component	3	271	49	19037	0.00514828	0.0124499	4.30085	Rad52; Kcnip3; Jund
GO:0010862	positive regulation of pathway-restricted SMAD protein phosphorylation	biological_process	3	271	49	19037	0.00514828	0.0124499	4.30085	Gdf10; Tgfb1; Acvr2a
GO:0042832	defense response to protozoan	biological_process	2	271	25	19037	0.00520456	0.0124499	5.61978	Ccdc88b; Bcl3
GO:0097440	apical dendrite	cellular_component	2	271	25	19037	0.00520456	0.0124499	5.61978	Slc17a8; Flna
GO:0010575	positive regulation of vascular endothelial growth factor production	biological_process	2	271	25	19037	0.00520456	0.0124499	5.61978	Flt4; Ptgs2
GO:0070536	protein K63-linked deubiquitination	biological_process	2	271	25	19037	0.00520456	0.0124499	5.61978	Otub2; Otud1
GO:0045124	regulation of bone resorption	biological_process	1	271	8	19037	0.00534223	0.0124499	8.7809	Pdk4
GO:2001028	positive regulation of endothelial cell chemotaxis	biological_process	1	271	8	19037	0.00534223	0.0124499	8.7809	Hspb1
GO:0010745	negative regulation of macrophage derived foam cell differentiation	biological_process	1	271	8	19037	0.00534223	0.0124499	8.7809	Adipoq
GO:1904753	negative regulation of vascular associated smooth muscle cell migration	biological_process	1	271	8	19037	0.00534223	0.0124499	8.7809	Adipoq
GO:0030157	pancreatic juice secretion	biological_process	1	271	8	19037	0.00534223	0.0124499	8.7809	Npr3
GO:0000730	DNA recombinase assembly	biological_process	1	271	8	19037	0.00534223	0.0124499	8.7809	Rad52
GO:0001956	positive regulation of neurotransmitter secretion	biological_process	1	271	8	19037	0.00534223	0.0124499	8.7809	Stx1a
GO:0001832	blastocyst growth	biological_process	1	271	8	19037	0.00534223	0.0124499	8.7809	Pou5f1
GO:0004559	alpha-mannosidase activity	molecular_function	1	271	8	19037	0.00534223	0.0124499	8.7809	Man2b2
GO:0006013	mannose metabolic process	biological_process	1	271	8	19037	0.00534223	0.0124499	8.7809	Man2b2
GO:0033089	positive regulation of T cell differentiation in thymus	biological_process	1	271	8	19037	0.00534223	0.0124499	8.7809	Egr3
GO:0016926	protein desumoylation	biological_process	1	271	8	19037	0.00534223	0.0124499	8.7809	Senp8
GO:0061626	pharyngeal arch artery morphogenesis	biological_process	1	271	8	19037	0.00534223	0.0124499	8.7809	Folr1
GO:0016798	hydrolase activity, acting on glycosyl bonds	molecular_function	1	271	8	19037	0.00534223	0.0124499	8.7809	Lyz2
GO:0035814	negative regulation of renal sodium excretion	biological_process	1	271	8	19037	0.00534223	0.0124499	8.7809	Ace
GO:0061303	cornea development in camera-type eye	biological_process	1	271	8	19037	0.00534223	0.0124499	8.7809	Sox11
GO:0060712	spongiotrophoblast layer development	biological_process	1	271	8	19037	0.00534223	0.0124499	8.7809	Adm
GO:0006782	protoporphyrinogen IX biosynthetic process	biological_process	1	271	8	19037	0.00534223	0.0124499	8.7809	Alas2
GO:0047498	calcium-dependent phospholipase A2 activity	molecular_function	1	271	8	19037	0.00534223	0.0124499	8.7809	Pla2g4a
GO:0048743	positive regulation of skeletal muscle fiber development	biological_process	1	271	8	19037	0.00534223	0.0124499	8.7809	Shox2
GO:0030665	clathrin-coated vesicle membrane	cellular_component	1	271	8	19037	0.00534223	0.0124499	8.7809	Cemip
GO:1900020	positive regulation of protein kinase C activity	biological_process	1	271	8	19037	0.00534223	0.0124499	8.7809	Cemip
GO:0030823	regulation of cGMP metabolic process	biological_process	1	271	8	19037	0.00534223	0.0124499	8.7809	Thbs1
GO:0042908	xenobiotic transport	biological_process	1	271	8	19037	0.00534223	0.0124499	8.7809	Slc2a1
GO:0038084	vascular endothelial growth factor signaling pathway	biological_process	1	271	8	19037	0.00534223	0.0124499	8.7809	Flt4
GO:2000650	negative regulation of sodium ion transmembrane transporter activity	biological_process	1	271	8	19037	0.00534223	0.0124499	8.7809	Camk2d
GO:0032933	SREBP signaling pathway	biological_process	1	271	8	19037	0.00534223	0.0124499	8.7809	Insig1
GO:0005861	troponin complex	cellular_component	1	271	8	19037	0.00534223	0.0124499	8.7809	Tnnc2
GO:0003958	NADPH-hemoprotein reductase activity	molecular_function	1	271	8	19037	0.00534223	0.0124499	8.7809	Nos3
GO:0071286	cellular response to magnesium ion	biological_process	1	271	8	19037	0.00534223	0.0124499	8.7809	Nos3
GO:0045986	negative regulation of smooth muscle contraction	biological_process	1	271	8	19037	0.00534223	0.0124499	8.7809	Ptgs2
GO:0032452	histone demethylase activity	molecular_function	1	271	8	19037	0.00534223	0.0124499	8.7809	Jarid2
GO:0051574	positive regulation of histone H3-K9 methylation	biological_process	1	271	8	19037	0.00534223	0.0124499	8.7809	Jarid2
GO:0003179	heart valve morphogenesis	biological_process	1	271	8	19037	0.00534223	0.0124499	8.7809	Tgfb1
GO:0007183	SMAD protein complex assembly	biological_process	1	271	8	19037	0.00534223	0.0124499	8.7809	Tgfb1
GO:0007406	negative regulation of neuroblast proliferation	biological_process	1	271	8	19037	0.00534223	0.0124499	8.7809	Tgfb1
GO:0031293	membrane protein intracellular domain proteolysis	biological_process	1	271	8	19037	0.00534223	0.0124499	8.7809	Tgfb1
GO:0042306	regulation of protein import into nucleus	biological_process	1	271	8	19037	0.00534223	0.0124499	8.7809	Tgfb1
GO:0085029	extracellular matrix assembly	biological_process	1	271	8	19037	0.00534223	0.0124499	8.7809	Tgfb1
GO:1903800	positive regulation of production of miRNAs involved in gene silencing by miRNA	biological_process	1	271	8	19037	0.00534223	0.0124499	8.7809	Tgfb1
GO:0035912	dorsal aorta morphogenesis	biological_process	1	271	8	19037	0.00534223	0.0124499	8.7809	Hey1
GO:0005068	transmembrane receptor protein tyrosine kinase adaptor activity	molecular_function	1	271	8	19037	0.00534223	0.0124499	8.7809	Irs1
GO:0071447	cellular response to hydroperoxide	biological_process	1	271	8	19037	0.00534223	0.0124499	8.7809	Dapk1
GO:1903026	negative regulation of RNA polymerase II regulatory region sequence-specific DNA binding	biological_process	1	271	8	19037	0.00534223	0.0124499	8.7809	Fbxw7
GO:0002091	negative regulation of receptor internalization	biological_process	1	271	8	19037	0.00534223	0.0124499	8.7809	Lrrtm2
GO:0004571	mannosyl-oligosaccharide 1,2-alpha-mannosidase activity	molecular_function	1	271	8	19037	0.00534223	0.0124499	8.7809	Man1c1
GO:0008190	eukaryotic initiation factor 4E binding	molecular_function	1	271	8	19037	0.00534223	0.0124499	8.7809	Eif4ebp1
GO:1901029	negative regulation of mitochondrial outer membrane permeabilization involved in apoptotic signaling pathway	biological_process	1	271	8	19037	0.00534223	0.0124499	8.7809	Ier3
GO:0008171	O-methyltransferase activity	molecular_function	1	271	8	19037	0.00534223	0.0124499	8.7809	Mepce
GO:0045617	negative regulation of keratinocyte differentiation	biological_process	1	271	8	19037	0.00534223	0.0124499	8.7809	Ovol2
GO:0014807	regulation of somitogenesis	biological_process	1	271	8	19037	0.00534223	0.0124499	8.7809	Lfng
GO:0033162	melanosome membrane	cellular_component	1	271	8	19037	0.00534223	0.0124499	8.7809	Th
GO:0031730	CCR5 chemokine receptor binding	molecular_function	1	271	8	19037	0.00534223	0.0124499	8.7809	Stat3
GO:1901642	nucleoside transmembrane transport	biological_process	1	271	8	19037	0.00534223	0.0124499	8.7809	LOC108348052
GO:1990834	response to odorant	biological_process	1	271	8	19037	0.00534223	0.0124499	8.7809	Il1r1
GO:0035773	insulin secretion involved in cellular response to glucose stimulus	biological_process	1	271	8	19037	0.00534223	0.0124499	8.7809	Rab11fip2
GO:0001961	positive regulation of cytokine-mediated signaling pathway	biological_process	1	271	8	19037	0.00534223	0.0124499	8.7809	Tslp
GO:0032754	positive regulation of interleukin-5 production	biological_process	1	271	8	19037	0.00534223	0.0124499	8.7809	Tslp
GO:0030510	regulation of BMP signaling pathway	biological_process	1	271	8	19037	0.00534223	0.0124499	8.7809	Acvr2a
GO:0032927	positive regulation of activin receptor signaling pathway	biological_process	1	271	8	19037	0.00534223	0.0124499	8.7809	Acvr2a
GO:0014909	smooth muscle cell migration	biological_process	1	271	8	19037	0.00534223	0.0124499	8.7809	Plat
GO:0015187	glycine transmembrane transporter activity	molecular_function	1	271	8	19037	0.00534223	0.0124499	8.7809	Slc6a5
GO:0043576	regulation of respiratory gaseous exchange	biological_process	1	271	8	19037	0.00534223	0.0124499	8.7809	Ntsr1
GO:0060732	positive regulation of inositol phosphate biosynthetic process	biological_process	1	271	8	19037	0.00534223	0.0124499	8.7809	Ntsr1
GO:0097151	positive regulation of inhibitory postsynaptic potential	biological_process	1	271	8	19037	0.00534223	0.0124499	8.7809	Ntsr1
GO:0002931	response to ischemia	biological_process	3	271	50	19037	0.00553444	0.0128647	4.21483	Hspb1; Fn1; Eif4ebp1
GO:0048678	response to axon injury	biological_process	3	271	50	19037	0.00553444	0.0128647	4.21483	Folr1; Flrt3; Nos3
GO:0005044	scavenger receptor activity	molecular_function	3	271	50	19037	0.00553444	0.0128647	4.21483	Scarf2; Enpp2; Tinagl1
GO:0045944	positive regulation of transcription by RNA polymerase II	biological_process	26	271	1125	19037	0.00559973	0.0130054	1.62349	Pou5f1; Elk3; Ifrd1; Egr3; Bcl3; Sox11; Klf10; Bcl11b; Shox2; Atf3; Myt1; Jund; Tgfb1; Hey1; Heyl; LOC100362819; Hmga1; Ovol2; Zfp467; Rfx4; Stat3; Maff; Pomc; Paxbp1; Acvr2a; Lmo4
GO:0016525	negative regulation of angiogenesis	biological_process	4	271	80	19037	0.0056854	0.0131818	3.51236	Gpr4; Thbs1; Ccl2; Serpinf1
GO:0008076	voltage-gated potassium channel complex	cellular_component	4	271	80	19037	0.0056854	0.0131818	3.51236	Stx1a; Kcng1; Dpp10; Kcnip3
GO:0001078	transcriptional repressor activity, RNA polymerase II proximal promoter sequence-specific DNA binding	molecular_function	6	271	150	19037	0.00574755	0.0133145	2.80989	Atf3; Kcnip3; Cux2; Hey1; Bhlhe40; Paxbp1
GO:0042562	hormone binding	molecular_function	2	271	26	19037	0.00582222	0.0134188	5.40363	Lrp2; Npr3
GO:0005771	multivesicular body	cellular_component	2	271	26	19037	0.00582222	0.0134188	5.40363	RT1-DMa; Slc17a8
GO:0045780	positive regulation of bone resorption	biological_process	2	271	26	19037	0.00582222	0.0134188	5.40363	Tnfrsf11a; Spp1
GO:0007093	mitotic cell cycle checkpoint	biological_process	2	271	26	19037	0.00582222	0.0134188	5.40363	Tgfb1; Nabp1
GO:1902042	negative regulation of extrinsic apoptotic signaling pathway via death domain receptors	biological_process	2	271	26	19037	0.00582222	0.0134188	5.40363	Dapk1; Hmox1
GO:0030488	tRNA methylation	biological_process	2	271	26	19037	0.00582222	0.0134188	5.40363	Nsun6; Trmt1l
GO:0008630	intrinsic apoptotic signaling pathway in response to DNA damage	biological_process	3	271	52	19037	0.00636379	0.0146545	4.05272	Ier3; Hmox1; Bad
GO:0045921	positive regulation of exocytosis	biological_process	2	271	27	19037	0.00648193	0.014851	5.2035	Exph5; Stx1a
GO:0043027	cysteine-type endopeptidase inhibitor activity involved in apoptotic process	molecular_function	2	271	27	19037	0.00648193	0.014851	5.2035	Birc3; Avp
GO:0016239	positive regulation of macroautophagy	biological_process	2	271	27	19037	0.00648193	0.014851	5.2035	Trim13; Hmox1
GO:1902895	positive regulation of pri-miRNA transcription by RNA polymerase II	biological_process	2	271	27	19037	0.00648193	0.014851	5.2035	Tgfb1; Stat3
GO:0008625	extrinsic apoptotic signaling pathway via death domain receptors	biological_process	2	271	27	19037	0.00648193	0.014851	5.2035	Dapk1; Bad
GO:0007159	leukocyte cell-cell adhesion	biological_process	2	271	27	19037	0.00648193	0.014851	5.2035	Pecam1; Olr1
GO:0042734	presynaptic membrane	cellular_component	4	271	83	19037	0.00663522	0.0149102	3.38541	Stx1a; Grm8; Flrt3; Pcdh8
GO:0003139	secondary heart field specification	biological_process	1	271	9	19037	0.00680432	0.0149102	7.80525	Lrp2
GO:0060982	coronary artery morphogenesis	biological_process	1	271	9	19037	0.00680432	0.0149102	7.80525	Lrp2
GO:0050778	positive regulation of immune response	biological_process	1	271	9	19037	0.00680432	0.0149102	7.80525	RT1-DMa
GO:1990001	inhibition of cysteine-type endopeptidase activity involved in apoptotic process	biological_process	1	271	9	19037	0.00680432	0.0149102	7.80525	Birc3
GO:0010642	negative regulation of platelet-derived growth factor receptor signaling pathway	biological_process	1	271	9	19037	0.00680432	0.0149102	7.80525	Adipoq
GO:0010739	positive regulation of protein kinase A signaling	biological_process	1	271	9	19037	0.00680432	0.0149102	7.80525	Adipoq
GO:0034115	negative regulation of heterotypic cell-cell adhesion	biological_process	1	271	9	19037	0.00680432	0.0149102	7.80525	Adipoq
GO:0005826	actomyosin contractile ring	cellular_component	1	271	9	19037	0.00680432	0.0149102	7.80525	Rtkn
GO:0090277	positive regulation of peptide hormone secretion	biological_process	1	271	9	19037	0.00680432	0.0149102	7.80525	Grp
GO:0070327	thyroid hormone transport	biological_process	1	271	9	19037	0.00680432	0.0149102	7.80525	Slco4a1
GO:0016081	synaptic vesicle docking	biological_process	1	271	9	19037	0.00680432	0.0149102	7.80525	Stx1a
GO:0019869	chloride channel inhibitor activity	molecular_function	1	271	9	19037	0.00680432	0.0149102	7.80525	Stx1a
GO:0048787	presynaptic active zone membrane	cellular_component	1	271	9	19037	0.00680432	0.0149102	7.80525	Stx1a
GO:0046703	natural killer cell lectin-like receptor binding	molecular_function	1	271	9	19037	0.00680432	0.0149102	7.80525	RT1-S3
GO:0007196	adenylate cyclase-inhibiting G-protein coupled glutamate receptor signaling pathway	biological_process	1	271	9	19037	0.00680432	0.0149102	7.80525	Grm8
GO:0048671	negative regulation of collateral sprouting	biological_process	1	271	9	19037	0.00680432	0.0149102	7.80525	Ifrd1
GO:0035767	endothelial cell chemotaxis	biological_process	1	271	9	19037	0.00680432	0.0149102	7.80525	Egr3
GO:0000137	Golgi cis cisterna	cellular_component	1	271	9	19037	0.00680432	0.0149102	7.80525	Lyz2
GO:0090281	negative regulation of calcium ion import	biological_process	1	271	9	19037	0.00680432	0.0149102	7.80525	Ace
GO:2001214	positive regulation of vasculogenesis	biological_process	1	271	9	19037	0.00680432	0.0149102	7.80525	Adm
GO:1900119	positive regulation of execution phase of apoptosis	biological_process	1	271	9	19037	0.00680432	0.0149102	7.80525	Fap
GO:0001094	TFIID-class transcription factor binding	molecular_function	1	271	9	19037	0.00680432	0.0149102	7.80525	Fbl
GO:0031340	positive regulation of vesicle fusion	biological_process	1	271	9	19037	0.00680432	0.0149102	7.80525	Pla2g4a
GO:0046512	sphingosine biosynthetic process	biological_process	1	271	9	19037	0.00680432	0.0149102	7.80525	Acer2
GO:2001046	positive regulation of integrin-mediated signaling pathway	biological_process	1	271	9	19037	0.00680432	0.0149102	7.80525	Flna
GO:0001939	female pronucleus	cellular_component	1	271	9	19037	0.00680432	0.0149102	7.80525	Slc2a1
GO:0090037	positive regulation of protein kinase C signaling	biological_process	1	271	9	19037	0.00680432	0.0149102	7.80525	Flt4
GO:0010881	regulation of cardiac muscle contraction by regulation of the release of sequestered calcium ion	biological_process	1	271	9	19037	0.00680432	0.0149102	7.80525	Camk2d
GO:0055119	relaxation of cardiac muscle	biological_process	1	271	9	19037	0.00680432	0.0149102	7.80525	Camk2d
GO:0033622	integrin activation	biological_process	1	271	9	19037	0.00680432	0.0149102	7.80525	Fn1
GO:0031284	positive regulation of guanylate cyclase activity	biological_process	1	271	9	19037	0.00680432	0.0149102	7.80525	Nos3
GO:0006084	acetyl-CoA metabolic process	biological_process	1	271	9	19037	0.00680432	0.0149102	7.80525	Hmgcs1
GO:0008354	germ cell migration	biological_process	1	271	9	19037	0.00680432	0.0149102	7.80525	Tgfb1
GO:0045589	regulation of regulatory T cell differentiation	biological_process	1	271	9	19037	0.00680432	0.0149102	7.80525	Tgfb1
GO:0010907	positive regulation of glucose metabolic process	biological_process	1	271	9	19037	0.00680432	0.0149102	7.80525	Irs1
GO:0032000	positive regulation of fatty acid beta-oxidation	biological_process	1	271	9	19037	0.00680432	0.0149102	7.80525	Irs1
GO:0097027	ubiquitin-protein transferase activator activity	molecular_function	1	271	9	19037	0.00680432	0.0149102	7.80525	Fbxw7
GO:0030371	translation repressor activity	molecular_function	1	271	9	19037	0.00680432	0.0149102	7.80525	Eif4ebp1
GO:0035562	negative regulation of chromatin binding	biological_process	1	271	9	19037	0.00680432	0.0149102	7.80525	Mepce
GO:0003680	AT DNA binding	molecular_function	1	271	9	19037	0.00680432	0.0149102	7.80525	Hmga1
GO:0010944	negative regulation of transcription by competitive promoter binding	biological_process	1	271	9	19037	0.00680432	0.0149102	7.80525	Ovol2
GO:0007617	mating behavior	biological_process	1	271	9	19037	0.00680432	0.0149102	7.80525	Th
GO:0042421	norepinephrine biosynthetic process	biological_process	1	271	9	19037	0.00680432	0.0149102	7.80525	Th
GO:0036353	histone H2A-K119 monoubiquitination	biological_process	1	271	9	19037	0.00680432	0.0149102	7.80525	Pcgf1
GO:0045103	intermediate filament-based process	biological_process	1	271	9	19037	0.00680432	0.0149102	7.80525	Krt15
GO:0031062	positive regulation of histone methylation	biological_process	1	271	9	19037	0.00680432	0.0149102	7.80525	Paxbp1
GO:0043068	positive regulation of programmed cell death	biological_process	1	271	9	19037	0.00680432	0.0149102	7.80525	Cdkn1a
GO:0005041	low-density lipoprotein particle receptor activity	molecular_function	1	271	9	19037	0.00680432	0.0149102	7.80525	Olr1
GO:0015816	glycine transport	biological_process	1	271	9	19037	0.00680432	0.0149102	7.80525	Slc6a5
GO:0071598	neuronal ribonucleoprotein granule	cellular_component	1	271	9	19037	0.00680432	0.0149102	7.80525	Hnrnpab
GO:1990837	sequence-specific double-stranded DNA binding	molecular_function	1	271	9	19037	0.00680432	0.0149102	7.80525	Hnrnpab
GO:0008656	cysteine-type endopeptidase activator activity involved in apoptotic process	molecular_function	1	271	9	19037	0.00680432	0.0149102	7.80525	Bad
GO:0030346	protein phosphatase 2B binding	molecular_function	1	271	9	19037	0.00680432	0.0149102	7.80525	Bad
GO:0070062	extracellular exosome	cellular_component	4	271	84	19037	0.0069751	0.0152598	3.34511	Ace; Fn1; Slc9a3; Krt13
GO:0071560	cellular response to transforming growth factor beta stimulus	biological_process	4	271	84	19037	0.0069751	0.0152598	3.34511	Fn1; Nos3; Tgfb1; Pecam1
GO:0007205	protein kinase C-activating G-protein coupled receptor signaling pathway	biological_process	2	271	28	19037	0.00718437	0.0156671	5.01766	Dgkh; Cck
GO:0031430	M band	cellular_component	2	271	28	19037	0.00718437	0.0156671	5.01766	Hspb1; Fhl2
GO:0071158	positive regulation of cell cycle arrest	biological_process	2	271	28	19037	0.00718437	0.0156671	5.01766	Fap; Tgfb1
GO:0010800	positive regulation of peptidyl-threonine phosphorylation	biological_process	2	271	28	19037	0.00718437	0.0156671	5.01766	Cemip; Tgfb1
GO:0045177	apical part of cell	cellular_component	5	271	120	19037	0.00745243	0.0162256	2.92697	Lrp2; Fap; Nos3; Plat; Spp1
GO:0007156	homophilic cell adhesion via plasma membrane adhesion molecules	biological_process	5	271	120	19037	0.00745243	0.0162256	2.92697	Cdh3; Gypc; Pcdh20; Pecam1; Pcdh8
GO:0001890	placenta development	biological_process	3	271	55	19037	0.00775605	0.0168731	3.83167	Map3k4; Llgl2; Ccnf
GO:0000978	RNA polymerase II proximal promoter sequence-specific DNA binding	molecular_function	12	271	423	19037	0.00786436	0.0170951	1.99283	Pou5f1; Elk3; Klf10; Bcl11b; Atf3; Kcnip3; Cux2; Jund; Zfp467; Rfx4; Stat3; Paxbp1
GO:0042605	peptide antigen binding	molecular_function	2	271	29	19037	0.00793018	0.0171421	4.84464	RT1-S3; RT1-M6-1
GO:0008234	cysteine-type peptidase activity	molecular_function	2	271	29	19037	0.00793018	0.0171421	4.84464	Senp8; Tinagl1
GO:0019369	arachidonic acid metabolic process	biological_process	2	271	29	19037	0.00793018	0.0171421	4.84464	Pla2g4a; Alox15
GO:0002040	sprouting angiogenesis	biological_process	2	271	29	19037	0.00793018	0.0171421	4.84464	Thbs1; Flt4
GO:0043236	laminin binding	molecular_function	2	271	29	19037	0.00793018	0.0171421	4.84464	Thbs1; Tinagl1
GO:0002548	monocyte chemotaxis	biological_process	2	271	29	19037	0.00793018	0.0171421	4.84464	Ccl2; Ccl7
GO:0010038	response to metal ion	biological_process	2	271	29	19037	0.00793018	0.0171421	4.84464	Nos3; Th
GO:0004714	transmembrane receptor protein tyrosine kinase activity	molecular_function	3	271	56	19037	0.00826113	0.0173437	3.76324	Epha10; Flt4; Epha8
GO:0008286	insulin receptor signaling pathway	biological_process	3	271	56	19037	0.00826113	0.0173437	3.76324	Pdk4; Irs1; Eif4ebp1
GO:0035176	social behavior	biological_process	3	271	56	19037	0.00826113	0.0173437	3.76324	Grp; Avp; Th
GO:0014704	intercalated disc	cellular_component	3	271	56	19037	0.00826113	0.0173437	3.76324	Des; Slc2a1; Camk2d
GO:0001947	heart looping	biological_process	3	271	56	19037	0.00826113	0.0173437	3.76324	Folr1; Ovol2; Vangl2
GO:0060055	angiogenesis involved in wound healing	biological_process	1	271	10	19037	0.00842591	0.0173437	7.02472	Gpr4
GO:0010838	positive regulation of keratinocyte proliferation	biological_process	1	271	10	19037	0.00842591	0.0173437	7.02472	Cdh3
GO:0004143	diacylglycerol kinase activity	molecular_function	1	271	10	19037	0.00842591	0.0173437	7.02472	Dgkh
GO:0032731	positive regulation of interleukin-1 beta production	biological_process	1	271	10	19037	0.00842591	0.0173437	7.02472	Hspb1
GO:1902176	negative regulation of oxidative stress-induced intrinsic apoptotic signaling pathway	biological_process	1	271	10	19037	0.00842591	0.0173437	7.02472	Hspb1
GO:0009744	response to sucrose	biological_process	1	271	10	19037	0.00842591	0.0173437	7.02472	Adipoq
GO:0032940	secretion by cell	biological_process	1	271	10	19037	0.00842591	0.0173437	7.02472	Stx1a
GO:0035493	SNARE complex assembly	biological_process	1	271	10	19037	0.00842591	0.0173437	7.02472	Stx1a
GO:0060406	positive regulation of penile erection	biological_process	1	271	10	19037	0.00842591	0.0173437	7.02472	Vip
GO:0006517	protein deglycosylation	biological_process	1	271	10	19037	0.00842591	0.0173437	7.02472	Man2b2
GO:0008349	MAP kinase kinase kinase kinase activity	molecular_function	1	271	10	19037	0.00842591	0.0173437	7.02472	Stk26
GO:0042088	T-helper 1 type immune response	biological_process	1	271	10	19037	0.00842591	0.0173437	7.02472	Bcl3
GO:0002446	neutrophil mediated immunity	biological_process	1	271	10	19037	0.00842591	0.0173437	7.02472	Ace
GO:0043044	ATP-dependent chromatin remodeling	biological_process	1	271	10	19037	0.00842591	0.0173437	7.02472	Cecr2
GO:0003170	heart valve development	biological_process	1	271	10	19037	0.00842591	0.0173437	7.02472	Shox2
GO:0032330	regulation of chondrocyte differentiation	biological_process	1	271	10	19037	0.00842591	0.0173437	7.02472	Shox2
GO:0060351	cartilage development involved in endochondral bone morphogenesis	biological_process	1	271	10	19037	0.00842591	0.0173437	7.02472	Shox2
GO:0003417	growth plate cartilage development	biological_process	1	271	10	19037	0.00842591	0.0173437	7.02472	Thbs1
GO:0043652	engulfment of apoptotic cell	biological_process	1	271	10	19037	0.00842591	0.0173437	7.02472	Thbs1
GO:0008474	palmitoyl-(protein) hydrolase activity	molecular_function	1	271	10	19037	0.00842591	0.0173437	7.02472	Ppt2
GO:0071474	cellular hyperosmotic response	biological_process	1	271	10	19037	0.00842591	0.0173437	7.02472	Slc2a1
GO:0002281	macrophage activation involved in immune response	biological_process	1	271	10	19037	0.00842591	0.0173437	7.02472	Havcr2
GO:0032480	negative regulation of type I interferon production	biological_process	1	271	10	19037	0.00842591	0.0173437	7.02472	Havcr2
GO:0016504	peptidase activator activity	molecular_function	1	271	10	19037	0.00842591	0.0173437	7.02472	Fn1
GO:0042538	hyperosmotic salinity response	biological_process	1	271	10	19037	0.00842591	0.0173437	7.02472	Avp
GO:0050891	multicellular organismal water homeostasis	biological_process	1	271	10	19037	0.00842591	0.0173437	7.02472	Avp
GO:0006809	nitric oxide biosynthetic process	biological_process	1	271	10	19037	0.00842591	0.0173437	7.02472	Nos3
GO:0034713	type I transforming growth factor beta receptor binding	molecular_function	1	271	10	19037	0.00842591	0.0173437	7.02472	Tgfb1
GO:2000727	positive regulation of cardiac muscle cell differentiation	biological_process	1	271	10	19037	0.00842591	0.0173437	7.02472	Tgfb1
GO:0046581	intercellular canaliculus	cellular_component	1	271	10	19037	0.00842591	0.0173437	7.02472	Dpp4
GO:0032099	negative regulation of appetite	biological_process	1	271	10	19037	0.00842591	0.0173437	7.02472	Cck
GO:0060840	artery development	biological_process	1	271	10	19037	0.00842591	0.0173437	7.02472	Hey1
GO:2000344	positive regulation of acrosome reaction	biological_process	1	271	10	19037	0.00842591	0.0173437	7.02472	Cacna1h
GO:0005833	hemoglobin complex	cellular_component	1	271	10	19037	0.00842591	0.0173437	7.02472	Hbb
GO:0051444	negative regulation of ubiquitin-protein transferase activity	biological_process	1	271	10	19037	0.00842591	0.0173437	7.02472	Limk1
GO:0071711	basement membrane organization	biological_process	1	271	10	19037	0.00842591	0.0173437	7.02472	Col4a1
GO:0045741	positive regulation of epidermal growth factor-activated receptor activity	biological_process	1	271	10	19037	0.00842591	0.0173437	7.02472	Fbxw7
GO:2000774	positive regulation of cellular senescence	biological_process	1	271	10	19037	0.00842591	0.0173437	7.02472	Hmga1
GO:0009913	epidermal cell differentiation	biological_process	1	271	10	19037	0.00842591	0.0173437	7.02472	Ovol2
GO:0048643	positive regulation of skeletal muscle tissue development	biological_process	1	271	10	19037	0.00842591	0.0173437	7.02472	Hmgcr
GO:0015386	potassium:proton antiporter activity	molecular_function	1	271	10	19037	0.00842591	0.0173437	7.02472	Slc9a3
GO:0035900	response to isolation stress	biological_process	1	271	10	19037	0.00842591	0.0173437	7.02472	Th
GO:0033210	leptin-mediated signaling pathway	biological_process	1	271	10	19037	0.00842591	0.0173437	7.02472	Stat3
GO:0070102	interleukin-6-mediated signaling pathway	biological_process	1	271	10	19037	0.00842591	0.0173437	7.02472	Stat3
GO:0016747	transferase activity, transferring acyl groups other than amino-acyl groups	molecular_function	1	271	10	19037	0.00842591	0.0173437	7.02472	Acat2l1
GO:0031670	cellular response to nutrient	biological_process	1	271	10	19037	0.00842591	0.0173437	7.02472	Hmox1
GO:0003149	membranous septum morphogenesis	biological_process	1	271	10	19037	0.00842591	0.0173437	7.02472	Vangl2
GO:0045176	apical protein localization	biological_process	1	271	10	19037	0.00842591	0.0173437	7.02472	Vangl2
GO:0045187	regulation of circadian sleep/wake cycle, sleep	biological_process	1	271	10	19037	0.00842591	0.0173437	7.02472	Cort
GO:0070849	response to epidermal growth factor	biological_process	1	271	10	19037	0.00842591	0.0173437	7.02472	Il1r1
GO:0071493	cellular response to UV-B	biological_process	1	271	10	19037	0.00842591	0.0173437	7.02472	Cdkn1a
GO:0008272	sulfate transport	biological_process	1	271	10	19037	0.00842591	0.0173437	7.02472	Slc26a8
GO:0051639	actin filament network formation	biological_process	1	271	10	19037	0.00842591	0.0173437	7.02472	Fhod3
GO:0044309	neuron spine	cellular_component	1	271	10	19037	0.00842591	0.0173437	7.02472	Ntsr1
GO:0033628	regulation of cell adhesion mediated by integrin	biological_process	1	271	10	19037	0.00842591	0.0173437	7.02472	Epha8
GO:0035871	protein K11-linked deubiquitination	biological_process	1	271	10	19037	0.00842591	0.0173437	7.02472	Otub2
GO:0006646	phosphatidylethanolamine biosynthetic process	biological_process	1	271	10	19037	0.00842591	0.0173437	7.02472	Alox15
GO:0031301	integral component of organelle membrane	cellular_component	1	271	10	19037	0.00842591	0.0173437	7.02472	Rdh16
GO:0005515	protein binding	molecular_function	35	271	1678	19037	0.00861253	0.0177144	1.46523	Lrp2; Pdlim1; Hspb1; Stx1a; Pou5f1; Sox11; Adm; Fbl; Dpp10; Flna; Slc2a1; Camk2d; Fn1; Kcnip3; Tle3; Avp; Nos3; Ptgs2; Irs1; Eif4ebp1; Olfm2; Slc9a3; Th; Rps10l1; XAF1; Stat3; Hmox1; Il1r1; Cdkn1a; Inpp5d; Rab3d; Hnrnpab; Bad; Lmna; Fhl2
GO:0000060	protein import into nucleus, translocation	biological_process	2	271	30	19037	0.00871994	0.0178947	4.68315	Bcl3; Tgfb1
GO:0070830	bicellular tight junction assembly	biological_process	2	271	30	19037	0.00871994	0.0178947	4.68315	Micall2; Marveld2
GO:0046697	decidualization	biological_process	2	271	30	19037	0.00871994	0.0178947	4.68315	Pla2g4a; Ptgs2
GO:0048538	thymus development	biological_process	3	271	57	19037	0.0087873	0.0180193	3.69722	Bcl11b; Jarid2; Lmo4
GO:0007155	cell adhesion	biological_process	9	271	292	19037	0.00930449	0.0190654	2.16515	Col18a1; Cd99l2; Fn1; Dpp4; Prkx; Tinagl1; Spp1; Epha8; Pcdh8
GO:0030139	endocytic vesicle	cellular_component	3	271	58	19037	0.00933489	0.0190989	3.63348	Lrp2; Ccl2; Dpp4
GO:0005080	protein kinase C binding	molecular_function	3	271	58	19037	0.00933489	0.0190989	3.63348	Hspb1; Flna; Irs1
GO:0005774	vacuolar membrane	cellular_component	2	271	31	19037	0.00955418	0.0194304	4.53208	Thbd; Man2b2
GO:0004896	cytokine receptor activity	molecular_function	2	271	31	19037	0.00955418	0.0194304	4.53208	Osmr; Csf2rb
GO:0000910	cytokinesis	biological_process	2	271	31	19037	0.00955418	0.0194304	4.53208	Birc3; Rnd1
GO:0044306	neuron projection terminus	cellular_component	2	271	31	19037	0.00955418	0.0194304	4.53208	Vip; Th
GO:0014003	oligodendrocyte development	biological_process	2	271	31	19037	0.00955418	0.0194304	4.53208	Sox11; Tgfb1
GO:2000379	positive regulation of reactive oxygen species metabolic process	biological_process	2	271	31	19037	0.00955418	0.0194304	4.53208	Thbs1; Cdkn1a
GO:0001106	RNA polymerase II transcription corepressor activity	molecular_function	2	271	31	19037	0.00955418	0.0194304	4.53208	Tle1; Heyl
GO:0030332	cyclin binding	molecular_function	2	271	31	19037	0.00955418	0.0194304	4.53208	Fbxw7; Cdkn1a
GO:0042383	sarcolemma	cellular_component	5	271	127	19037	0.00972001	0.0197529	2.76564	Des; Slc2a1; Nos3; Cacna1h; Alox15
GO:0097190	apoptotic signaling pathway	biological_process	3	271	59	19037	0.00990422	0.0198133	3.57189	Tnfrsf11a; Dapk1; Bad
GO:0030593	neutrophil chemotaxis	biological_process	3	271	59	19037	0.00990422	0.0198133	3.57189	Ccl2; Ccl7; Spp1
GO:0043200	response to amino acid	biological_process	3	271	59	19037	0.00990422	0.0198133	3.57189	Ccl2; Nos3; Bad
GO:0002020	protease binding	molecular_function	5	271	128	19037	0.01008	0.0198133	2.74403	Fap; LOC689081; Fn1; Dpp4; Il1r1
GO:0021987	cerebral cortex development	biological_process	4	271	92	19037	0.0101428	0.0198133	3.05423	Flna; Slc2a1; Th; Bad
GO:0042613	MHC class II protein complex	cellular_component	1	271	11	19037	0.0102022	0.0198133	6.38611	RT1-DMa
GO:0045059	positive thymic T cell selection	biological_process	1	271	11	19037	0.0102022	0.0198133	6.38611	RT1-DMa
GO:0034383	low-density lipoprotein particle clearance	biological_process	1	271	11	19037	0.0102022	0.0198133	6.38611	Adipoq
GO:0043008	ATP-dependent protein binding	molecular_function	1	271	11	19037	0.0102022	0.0198133	6.38611	Stx1a
GO:0042612	MHC class I protein complex	cellular_component	1	271	11	19037	0.0102022	0.0198133	6.38611	RT1-S3
GO:0001162	RNA polymerase II intronic transcription regulatory region sequence-specific DNA binding	molecular_function	1	271	11	19037	0.0102022	0.0198133	6.38611	Pou5f1
GO:0045955	negative regulation of calcium ion-dependent exocytosis	biological_process	1	271	11	19037	0.0102022	0.0198133	6.38611	Pou5f1
GO:0005522	profilin binding	molecular_function	1	271	11	19037	0.0102022	0.0198133	6.38611	Vasp
GO:0032958	inositol phosphate biosynthetic process	biological_process	1	271	11	19037	0.0102022	0.0198133	6.38611	Itpkc
GO:0050803	regulation of synapse structure or activity	biological_process	1	271	11	19037	0.0102022	0.0198133	6.38611	Slc17a8
GO:0060174	limb bud formation	biological_process	1	271	11	19037	0.0102022	0.0198133	6.38611	Sox11
GO:0060563	neuroepithelial cell differentiation	biological_process	1	271	11	19037	0.0102022	0.0198133	6.38611	Sox11
GO:0031102	neuron projection regeneration	biological_process	1	271	11	19037	0.0102022	0.0198133	6.38611	Adm
GO:0045906	negative regulation of vasoconstriction	biological_process	1	271	11	19037	0.0102022	0.0198133	6.38611	Adm
GO:0031167	rRNA methylation	biological_process	1	271	11	19037	0.0102022	0.0198133	6.38611	Fbl
GO:0046632	alpha-beta T cell differentiation	biological_process	1	271	11	19037	0.0102022	0.0198133	6.38611	Bcl11b
GO:0032025	response to cobalt ion	biological_process	1	271	11	19037	0.0102022	0.0198133	6.38611	Alas2
GO:0060272	embryonic skeletal joint morphogenesis	biological_process	1	271	11	19037	0.0102022	0.0198133	6.38611	Shox2
GO:1902237	positive regulation of endoplasmic reticulum stress-induced intrinsic apoptotic signaling pathway	biological_process	1	271	11	19037	0.0102022	0.0198133	6.38611	Atf3
GO:1990440	positive regulation of transcription from RNA polymerase II promoter in response to endoplasmic reticulum stress	biological_process	1	271	11	19037	0.0102022	0.0198133	6.38611	Atf3
GO:0060539	diaphragm development	biological_process	1	271	11	19037	0.0102022	0.0198133	6.38611	Myt1
GO:0016810	hydrolase activity, acting on carbon-nitrogen (but not peptide) bonds	molecular_function	1	271	11	19037	0.0102022	0.0198133	6.38611	LOC103692570
GO:0060137	maternal process involved in parturition	biological_process	1	271	11	19037	0.0102022	0.0198133	6.38611	Ccl2
GO:0034138	toll-like receptor 3 signaling pathway	biological_process	1	271	11	19037	0.0102022	0.0198133	6.38611	Havcr2
GO:0031432	titin binding	molecular_function	1	271	11	19037	0.0102022	0.0198133	6.38611	Camk2d
GO:0010193	response to ozone	biological_process	1	271	11	19037	0.0102022	0.0198133	6.38611	Fn1
GO:0010952	positive regulation of peptidase activity	biological_process	1	271	11	19037	0.0102022	0.0198133	6.38611	Fn1
GO:0045717	negative regulation of fatty acid biosynthetic process	biological_process	1	271	11	19037	0.0102022	0.0198133	6.38611	Insig1
GO:0034405	response to fluid shear stress	biological_process	1	271	11	19037	0.0102022	0.0198133	6.38611	Nos3
GO:0001763	morphogenesis of a branching structure	biological_process	1	271	11	19037	0.0102022	0.0198133	6.38611	Tgfb1
GO:0007435	salivary gland morphogenesis	biological_process	1	271	11	19037	0.0102022	0.0198133	6.38611	Tgfb1
GO:0051901	positive regulation of mitochondrial depolarization	biological_process	1	271	11	19037	0.0102022	0.0198133	6.38611	Cck
GO:0038063	collagen-activated tyrosine kinase receptor signaling pathway	biological_process	1	271	11	19037	0.0102022	0.0198133	6.38611	Col4a1
GO:0048407	platelet-derived growth factor binding	molecular_function	1	271	11	19037	0.0102022	0.0198133	6.38611	Col4a1
GO:0030206	chondroitin sulfate biosynthetic process	biological_process	1	271	11	19037	0.0102022	0.0198133	6.38611	Chst3
GO:0051272	positive regulation of cellular component movement	biological_process	1	271	11	19037	0.0102022	0.0198133	6.38611	Chst3
GO:0060013	righting reflex	biological_process	1	271	11	19037	0.0102022	0.0198133	6.38611	LOC100362819
GO:0097484	dendrite extension	biological_process	1	271	11	19037	0.0102022	0.0198133	6.38611	LOC100362819
GO:2001020	regulation of response to DNA damage stimulus	biological_process	1	271	11	19037	0.0102022	0.0198133	6.38611	Ier3
GO:0051693	actin filament capping	biological_process	1	271	11	19037	0.0102022	0.0198133	6.38611	Avil
GO:0017069	snRNA binding	molecular_function	1	271	11	19037	0.0102022	0.0198133	6.38611	Mepce
GO:0061179	negative regulation of insulin secretion involved in cellular response to glucose stimulus	biological_process	1	271	11	19037	0.0102022	0.0198133	6.38611	Hmgcr
GO:0015385	sodium:proton antiporter activity	molecular_function	1	271	11	19037	0.0102022	0.0198133	6.38611	Slc9a3
GO:0070613	regulation of protein processing	biological_process	1	271	11	19037	0.0102022	0.0198133	6.38611	Rfx4
GO:0071312	cellular response to alkaloid	biological_process	1	271	11	19037	0.0102022	0.0198133	6.38611	Th
GO:0035456	response to interferon-beta	biological_process	1	271	11	19037	0.0102022	0.0198133	6.38611	XAF1
GO:0034101	erythrocyte homeostasis	biological_process	1	271	11	19037	0.0102022	0.0198133	6.38611	Hmox1
GO:0004861	cyclin-dependent protein serine/threonine kinase inhibitor activity	molecular_function	1	271	11	19037	0.0102022	0.0198133	6.38611	Cdkn1a
GO:0090399	replicative senescence	biological_process	1	271	11	19037	0.0102022	0.0198133	6.38611	Cdkn1a
GO:0048185	activin binding	molecular_function	1	271	11	19037	0.0102022	0.0198133	6.38611	Acvr2a
GO:0032060	bleb assembly	biological_process	1	271	11	19037	0.0102022	0.0198133	6.38611	Emp1
GO:0019531	oxalate transmembrane transporter activity	molecular_function	1	271	11	19037	0.0102022	0.0198133	6.38611	Slc26a8
GO:0019532	oxalate transport	biological_process	1	271	11	19037	0.0102022	0.0198133	6.38611	Slc26a8
GO:0044342	type B pancreatic cell proliferation	biological_process	1	271	11	19037	0.0102022	0.0198133	6.38611	Bad
GO:0071396	cellular response to lipid	biological_process	1	271	11	19037	0.0102022	0.0198133	6.38611	Bad
GO:0036065	fucosylation	biological_process	1	271	11	19037	0.0102022	0.0198133	6.38611	Fut4
GO:0034116	positive regulation of heterotypic cell-cell adhesion	biological_process	1	271	11	19037	0.0102022	0.0198133	6.38611	Alox15
GO:2000463	positive regulation of excitatory postsynaptic potential	biological_process	2	271	32	19037	0.0104334	0.0201469	4.39045	Stx1a; Cux2
GO:0042771	intrinsic apoptotic signaling pathway in response to DNA damage by p53 class mediator	biological_process	2	271	32	19037	0.0104334	0.0201469	4.39045	Bcl3; Cdkn1a
GO:0030173	integral component of Golgi membrane	cellular_component	2	271	32	19037	0.0104334	0.0201469	4.39045	Acer2; Lfng
GO:0032967	positive regulation of collagen biosynthetic process	biological_process	2	271	32	19037	0.0104334	0.0201469	4.39045	Ccl2; Tgfb1
GO:0036120	cellular response to platelet-derived growth factor stimulus	biological_process	2	271	32	19037	0.0104334	0.0201469	4.39045	Ccl2; Fn1
GO:0043029	T cell homeostasis	biological_process	2	271	32	19037	0.0104334	0.0201469	4.39045	Tgfb1; Chst3
GO:0045746	negative regulation of Notch signaling pathway	biological_process	2	271	32	19037	0.0104334	0.0201469	4.39045	Hey1; Ovol2
GO:0071276	cellular response to cadmium ion	biological_process	2	271	32	19037	0.0104334	0.0201469	4.39045	Enpp2; Hmox1
GO:0042593	glucose homeostasis	biological_process	5	271	129	19037	0.0104493	0.0201633	2.72276	Pdk4; Adipoq; Stat3; Pomc; Bad
GO:0043005	neuron projection	cellular_component	13	271	488	19037	0.0104924	0.0202321	1.87134	Epha10; Stx1a; Grm8; Sgk1; Doc2a; Micall2; Bcl11b; Camk2d; Ptgs2; Limk1; Avil; Th; Epha8
GO:0004175	endopeptidase activity	molecular_function	4	271	93	19037	0.0105978	0.0204064	3.02139	Senp8; Ace; Fap; Htra4
GO:0001503	ossification	biological_process	4	271	93	19037	0.0105978	0.0204064	3.02139	Tnfrsf11a; Fn1; Dmp1; Alox15
GO:0006468	protein phosphorylation	biological_process	13	271	491	19037	0.0110259	0.0212156	1.85991	Epha10; Pdk4; Ripk4; Map3k6; Stk26; Sgk1; Camk2d; Prkg2; Tgfb1; Dapk1; Limk1; Acvr2a; Plk5
GO:0019903	protein phosphatase binding	molecular_function	4	271	94	19037	0.0110666	0.021279	2.98924	Flt4; Pecam1; Stat3; Bad
GO:0044212	transcription regulatory region DNA binding	molecular_function	8	271	255	19037	0.0110867	0.0212858	2.20383	Zfp831; Pou5f1; Bcl11b; Atf3; Jund; LOC102552640; Ovol2; Stat3
GO:0030879	mammary gland development	biological_process	3	271	61	19037	0.0111094	0.0212858	3.45478	Lbh; Tgfb1; Irs1
GO:0003712	transcription cofactor activity	molecular_function	3	271	61	19037	0.0111094	0.0212858	3.45478	Nfkbiz; Phf21b; Fhl2
GO:0050729	positive regulation of inflammatory response	biological_process	3	271	61	19037	0.0111094	0.0212858	3.45478	Ace; Pla2g4a; Tslp
GO:0019005	SCF ubiquitin ligase complex	cellular_component	3	271	61	19037	0.0111094	0.0212858	3.45478	Ccnf; Fbxw7; Spsb1
GO:0001819	positive regulation of cytokine production	biological_process	2	271	33	19037	0.011358	0.0216856	4.25741	Ccdc88b; Havcr2
GO:0040014	regulation of multicellular organism growth	biological_process	2	271	33	19037	0.011358	0.0216856	4.25741	Socs2; Stat3
GO:0090314	positive regulation of protein targeting to membrane	biological_process	2	271	33	19037	0.011358	0.0216856	4.25741	Cemip; Ccl2
GO:0016597	amino acid binding	molecular_function	2	271	33	19037	0.011358	0.0216856	4.25741	Pah; Th
GO:0042110	T cell activation	biological_process	2	271	33	19037	0.011358	0.0216856	4.25741	Tgfb1; Dpp4
GO:0030324	lung development	biological_process	5	271	132	19037	0.0116148	0.0221604	2.66088	Ace; Nos3; Tgfb1; Fbxw7; Eif4ebp1
GO:0035690	cellular response to drug	biological_process	4	271	96	19037	0.0120464	0.0222043	2.92697	Adipoq; Acer2; Ccl2; Th
GO:0060068	vagina development	biological_process	1	271	12	19037	0.0121285	0.0222043	5.85394	Lrp2
GO:0051310	metaphase plate congression	biological_process	1	271	12	19037	0.0121285	0.0222043	5.85394	Gem
GO:0060644	mammary gland epithelial cell differentiation	biological_process	1	271	12	19037	0.0121285	0.0222043	5.85394	Lbh
GO:0043568	positive regulation of insulin-like growth factor receptor signaling pathway	biological_process	1	271	12	19037	0.0121285	0.0222043	5.85394	Cdh3
GO:0051378	serotonin binding	molecular_function	1	271	12	19037	0.0121285	0.0222043	5.85394	Htr1f
GO:0031953	negative regulation of protein autophosphorylation	biological_process	1	271	12	19037	0.0121285	0.0222043	5.85394	Adipoq
GO:0050805	negative regulation of synaptic transmission	biological_process	1	271	12	19037	0.0121285	0.0222043	5.85394	Adipoq
GO:0071639	positive regulation of monocyte chemotactic protein-1 production	biological_process	1	271	12	19037	0.0121285	0.0222043	5.85394	Adipoq
GO:0030865	cortical cytoskeleton organization	biological_process	1	271	12	19037	0.0121285	0.0222043	5.85394	Rtkn
GO:0042403	thyroid hormone metabolic process	biological_process	1	271	12	19037	0.0121285	0.0222043	5.85394	Slco4a1
GO:0019855	calcium channel inhibitor activity	molecular_function	1	271	12	19037	0.0121285	0.0222043	5.85394	Stx1a
GO:0042641	actomyosin	cellular_component	1	271	12	19037	0.0121285	0.0222043	5.85394	Stx1a
GO:0042532	negative regulation of tyrosine phosphorylation of STAT protein	biological_process	1	271	12	19037	0.0121285	0.0222043	5.85394	Socs3
GO:0060674	placenta blood vessel development	biological_process	1	271	12	19037	0.0121285	0.0222043	5.85394	Socs3
GO:0008154	actin polymerization or depolymerization	biological_process	1	271	12	19037	0.0121285	0.0222043	5.85394	Vasp
GO:0008135	translation factor activity, RNA binding	molecular_function	1	271	12	19037	0.0121285	0.0222043	5.85394	Sox11
GO:0060253	negative regulation of glial cell proliferation	biological_process	1	271	12	19037	0.0121285	0.0222043	5.85394	Sox11
GO:0002031	G-protein coupled receptor internalization	biological_process	1	271	12	19037	0.0121285	0.0222043	5.85394	Adm
GO:0045334	clathrin-coated endocytic vesicle	cellular_component	1	271	12	19037	0.0121285	0.0222043	5.85394	Cemip
GO:0051764	actin crosslink formation	biological_process	1	271	12	19037	0.0121285	0.0222043	5.85394	Flna
GO:0043303	mast cell degranulation	biological_process	1	271	12	19037	0.0121285	0.0222043	5.85394	Pla2g3
GO:0048246	macrophage chemotaxis	biological_process	1	271	12	19037	0.0121285	0.0222043	5.85394	Ccl2
GO:0003016	respiratory system process	biological_process	1	271	12	19037	0.0121285	0.0222043	5.85394	Flt4
GO:0031915	positive regulation of synaptic plasticity	biological_process	1	271	12	19037	0.0121285	0.0222043	5.85394	Ptgs2
GO:0042633	hair cycle	biological_process	1	271	12	19037	0.0121285	0.0222043	5.85394	Ptgs2
GO:0010614	negative regulation of cardiac muscle hypertrophy	biological_process	1	271	12	19037	0.0121285	0.0222043	5.85394	Jarid2
GO:0016853	isomerase activity	molecular_function	1	271	12	19037	0.0121285	0.0222043	5.85394	Hmgcs1
GO:0006796	phosphate-containing compound metabolic process	biological_process	1	271	12	19037	0.0121285	0.0222043	5.85394	Tgfb1
GO:0032700	negative regulation of interleukin-17 production	biological_process	1	271	12	19037	0.0121285	0.0222043	5.85394	Tgfb1
GO:0032740	positive regulation of interleukin-17 production	biological_process	1	271	12	19037	0.0121285	0.0222043	5.85394	Tgfb1
GO:0032801	receptor catabolic process	biological_process	1	271	12	19037	0.0121285	0.0222043	5.85394	Tgfb1
GO:0045591	positive regulation of regulatory T cell differentiation	biological_process	1	271	12	19037	0.0121285	0.0222043	5.85394	Tgfb1
GO:1990416	cellular response to brain-derived neurotrophic factor stimulus	biological_process	1	271	12	19037	0.0121285	0.0222043	5.85394	Irs1
GO:0042043	neurexin family protein binding	molecular_function	1	271	12	19037	0.0121285	0.0222043	5.85394	Lrrtm2
GO:0014012	peripheral nervous system axon regeneration	biological_process	1	271	12	19037	0.0121285	0.0222043	5.85394	Chst3
GO:0045947	negative regulation of translational initiation	biological_process	1	271	12	19037	0.0121285	0.0222043	5.85394	Eif4ebp1
GO:0003906	DNA-(apurinic or apyrimidinic site) endonuclease activity	molecular_function	1	271	12	19037	0.0121285	0.0222043	5.85394	Hmga1
GO:0035278	miRNA mediated inhibition of translation	biological_process	1	271	12	19037	0.0121285	0.0222043	5.85394	Stat3
GO:0044320	cellular response to leptin stimulus	biological_process	1	271	12	19037	0.0121285	0.0222043	5.85394	Stat3
GO:0048708	astrocyte differentiation	biological_process	1	271	12	19037	0.0121285	0.0222043	5.85394	Stat3
GO:2000637	positive regulation of gene silencing by miRNA	biological_process	1	271	12	19037	0.0121285	0.0222043	5.85394	Stat3
GO:2001171	positive regulation of ATP biosynthetic process	biological_process	1	271	12	19037	0.0121285	0.0222043	5.85394	Stat3
GO:0010656	negative regulation of muscle cell apoptotic process	biological_process	1	271	12	19037	0.0121285	0.0222043	5.85394	Hmox1
GO:0016242	negative regulation of macroautophagy	biological_process	1	271	12	19037	0.0121285	0.0222043	5.85394	Hmox1
GO:0048103	somatic stem cell division	biological_process	1	271	12	19037	0.0121285	0.0222043	5.85394	Vangl2
GO:0060071	Wnt signaling pathway, planar cell polarity pathway	biological_process	1	271	12	19037	0.0121285	0.0222043	5.85394	Vangl2
GO:0060119	inner ear receptor cell development	biological_process	1	271	12	19037	0.0121285	0.0222043	5.85394	Vangl2
GO:0090179	planar cell polarity pathway involved in neural tube closure	biological_process	1	271	12	19037	0.0121285	0.0222043	5.85394	Vangl2
GO:0046007	negative regulation of activated T cell proliferation	biological_process	1	271	12	19037	0.0121285	0.0222043	5.85394	Lrrc32
GO:0035518	histone H2A monoubiquitination	biological_process	1	271	12	19037	0.0121285	0.0222043	5.85394	Pcgf1
GO:0019985	translesion synthesis	biological_process	1	271	12	19037	0.0121285	0.0222043	5.85394	Poli
GO:0030867	rough endoplasmic reticulum membrane	cellular_component	1	271	12	19037	0.0121285	0.0222043	5.85394	Tmem97
GO:0006977	DNA damage response, signal transduction by p53 class mediator resulting in cell cycle arrest	biological_process	1	271	12	19037	0.0121285	0.0222043	5.85394	Cdkn1a
GO:0004675	transmembrane receptor protein serine/threonine kinase activity	molecular_function	1	271	12	19037	0.0121285	0.0222043	5.85394	Acvr2a
GO:0008271	secondary active sulfate transmembrane transporter activity	molecular_function	1	271	12	19037	0.0121285	0.0222043	5.85394	Slc26a8
GO:0015116	sulfate transmembrane transporter activity	molecular_function	1	271	12	19037	0.0121285	0.0222043	5.85394	Slc26a8
GO:0022010	central nervous system myelination	biological_process	1	271	12	19037	0.0121285	0.0222043	5.85394	Aspa
GO:0097202	activation of cysteine-type endopeptidase activity	biological_process	1	271	12	19037	0.0121285	0.0222043	5.85394	Bad
GO:0032204	regulation of telomere maintenance	biological_process	1	271	12	19037	0.0121285	0.0222043	5.85394	Lmna
GO:0001772	immunological synapse	cellular_component	2	271	34	19037	0.0123283	0.0224942	4.13219	RGD1564074; Havcr2
GO:0050775	positive regulation of dendrite morphogenesis	biological_process	2	271	34	19037	0.0123283	0.0224942	4.13219	Sgk1; Cux2
GO:1900026	positive regulation of substrate adhesion-dependent cell spreading	biological_process	2	271	34	19037	0.0123283	0.0224942	4.13219	Flna; Enpp2
GO:0071479	cellular response to ionizing radiation	biological_process	2	271	34	19037	0.0123283	0.0224942	4.13219	Tgfb1; Cdkn1a
GO:0035458	cellular response to interferon-beta	biological_process	2	271	34	19037	0.0123283	0.0224942	4.13219	Ifit1; Ifit3
GO:0005788	endoplasmic reticulum lumen	cellular_component	3	271	63	19037	0.0124052	0.0225737	3.34511	P4ha3; Lyz2; Rdh16
GO:0001932	regulation of protein phosphorylation	biological_process	3	271	63	19037	0.0124052	0.0225737	3.34511	Hspb1; Socs3; Fn1
GO:0031532	actin cytoskeleton reorganization	biological_process	3	271	63	19037	0.0124052	0.0225737	3.34511	Micall2; Flna; LOC100362819
GO:0097421	liver regeneration	biological_process	3	271	63	19037	0.0124052	0.0225737	3.34511	Alas2; Tgfb1; Hmox1
GO:0071346	cellular response to interferon-gamma	biological_process	4	271	97	19037	0.0125576	0.0228358	2.89679	Ccl2; Ccl7; Dapk1; Pecam1
GO:0007605	sensory perception of sound	biological_process	5	271	135	19037	0.0128692	0.0233868	2.60175	Lrp2; Slc17a8; Cemip; Th; Marveld2
GO:0000082	G1/S transition of mitotic cell cycle	biological_process	3	271	64	19037	0.0130878	0.0237681	3.29284	Camk2d; Eif4ebp1; Cdkn1a
GO:0030424	axon	cellular_component	11	271	403	19037	0.0131614	0.0238859	1.91742	Lrp2; Hspb1; Stx1a; Kcnip3; Tgfb1; Cck; Avil; Th; Il1r1; Ntsr1; Serpinf1
GO:0072659	protein localization to plasma membrane	biological_process	5	271	136	19037	0.0133077	0.0241351	2.58262	Adipoq; Dpp10; Flna; Kcnip3; Prkg2
GO:0051281	positive regulation of release of sequestered calcium ion into cytosol	biological_process	2	271	35	19037	0.0133448	0.0241863	4.01413	Cemip; Ntsr1
GO:0044325	ion channel binding	molecular_function	5	271	137	19037	0.0137565	0.0249158	2.56377	Stx1a; Dpp10; Flna; Camk2d; Kcnip3
GO:0006906	vesicle fusion	biological_process	3	271	65	19037	0.0137939	0.0249669	3.24218	Stx1a; Doc2a; LOC100910446
GO:0050728	negative regulation of inflammatory response	biological_process	4	271	100	19037	0.014179	0.0250186	2.80989	Adipoq; Socs3; Ier3; Serpinf1
GO:0007218	neuropeptide signaling pathway	biological_process	4	271	100	19037	0.014179	0.0250186	2.80989	Grp; Pomc; Cort; Ntsr1
GO:0033147	negative regulation of intracellular estrogen receptor signaling pathway	biological_process	1	271	13	19037	0.0142002	0.0250186	5.40363	Lbh
GO:0033690	positive regulation of osteoblast proliferation	biological_process	1	271	13	19037	0.0142002	0.0250186	5.40363	Tmem119
GO:0060546	negative regulation of necroptotic process	biological_process	1	271	13	19037	0.0142002	0.0250186	5.40363	Birc3
GO:0070266	necroptotic process	biological_process	1	271	13	19037	0.0142002	0.0250186	5.40363	Birc3
GO:0032897	negative regulation of viral transcription	biological_process	1	271	13	19037	0.0142002	0.0250186	5.40363	Trim13
GO:0045721	negative regulation of gluconeogenesis	biological_process	1	271	13	19037	0.0142002	0.0250186	5.40363	Adipoq
GO:0071872	cellular response to epinephrine stimulus	biological_process	1	271	13	19037	0.0142002	0.0250186	5.40363	Adipoq
GO:0031629	synaptic vesicle fusion to presynaptic active zone membrane	biological_process	1	271	13	19037	0.0142002	0.0250186	5.40363	Stx1a
GO:0051024	positive regulation of immunoglobulin secretion	biological_process	1	271	13	19037	0.0142002	0.0250186	5.40363	RT1-S3
GO:0005916	fascia adherens	cellular_component	1	271	13	19037	0.0142002	0.0250186	5.40363	Des
GO:0005542	folic acid binding	molecular_function	1	271	13	19037	0.0142002	0.0250186	5.40363	Folr1
GO:0021953	central nervous system neuron differentiation	biological_process	1	271	13	19037	0.0142002	0.0250186	5.40363	Bcl11b
GO:0032886	regulation of microtubule-based process	biological_process	1	271	13	19037	0.0142002	0.0250186	5.40363	Klhl42
GO:0007195	adenylate cyclase-inhibiting dopamine receptor signaling pathway	biological_process	1	271	13	19037	0.0142002	0.0250186	5.40363	Flna
GO:0017160	Ral GTPase binding	molecular_function	1	271	13	19037	0.0142002	0.0250186	5.40363	Flna
GO:0003197	endocardial cushion development	biological_process	1	271	13	19037	0.0142002	0.0250186	5.40363	Thbs1
GO:0045824	negative regulation of innate immune response	biological_process	1	271	13	19037	0.0142002	0.0250186	5.40363	Havcr2
GO:0001945	lymph vessel development	biological_process	1	271	13	19037	0.0142002	0.0250186	5.40363	Flt4
GO:0019430	removal of superoxide radicals	biological_process	1	271	13	19037	0.0142002	0.0250186	5.40363	Nos3
GO:0046689	response to mercury ion	biological_process	1	271	13	19037	0.0142002	0.0250186	5.40363	Nos3
GO:0050880	regulation of blood vessel size	biological_process	1	271	13	19037	0.0142002	0.0250186	5.40363	Nos3
GO:0060389	pathway-restricted SMAD protein phosphorylation	biological_process	1	271	13	19037	0.0142002	0.0250186	5.40363	Tgfb1
GO:0070306	lens fiber cell differentiation	biological_process	1	271	13	19037	0.0142002	0.0250186	5.40363	Tgfb1
GO:0060411	cardiac septum morphogenesis	biological_process	1	271	13	19037	0.0142002	0.0250186	5.40363	Hey1
GO:0090162	establishment of epithelial cell polarity	biological_process	1	271	13	19037	0.0142002	0.0250186	5.40363	Hey1
GO:0006790	sulfur compound metabolic process	biological_process	1	271	13	19037	0.0142002	0.0250186	5.40363	Chst3
GO:0061045	negative regulation of wound healing	biological_process	1	271	13	19037	0.0142002	0.0250186	5.40363	Hmgcr
GO:0005548	phospholipid transporter activity	molecular_function	1	271	13	19037	0.0142002	0.0250186	5.40363	Mfsd2a
GO:0042416	dopamine biosynthetic process	biological_process	1	271	13	19037	0.0142002	0.0250186	5.40363	Th
GO:0019953	sexual reproduction	biological_process	1	271	13	19037	0.0142002	0.0250186	5.40363	Stat3
GO:0044321	response to leptin	biological_process	1	271	13	19037	0.0142002	0.0250186	5.40363	Stat3
GO:2001223	negative regulation of neuron migration	biological_process	1	271	13	19037	0.0142002	0.0250186	5.40363	Stat3
GO:0015012	heparan sulfate proteoglycan biosynthetic process	biological_process	1	271	13	19037	0.0142002	0.0250186	5.40363	Vangl2
GO:0000712	resolution of meiotic recombination intermediates	biological_process	1	271	13	19037	0.0142002	0.0250186	5.40363	Cort
GO:1902358	sulfate transmembrane transport	biological_process	1	271	13	19037	0.0142002	0.0250186	5.40363	Slc26a8
GO:2001259	positive regulation of cation channel activity	biological_process	1	271	13	19037	0.0142002	0.0250186	5.40363	Ntsr1
GO:0010918	positive regulation of mitochondrial membrane potential	biological_process	1	271	13	19037	0.0142002	0.0250186	5.40363	Bad
GO:0043281	regulation of cysteine-type endopeptidase activity involved in apoptotic process	biological_process	1	271	13	19037	0.0142002	0.0250186	5.40363	Bad
GO:0016331	morphogenesis of embryonic epithelium	biological_process	1	271	13	19037	0.0142002	0.0250186	5.40363	Pcdh8
GO:0002053	positive regulation of mesenchymal cell proliferation	biological_process	2	271	36	19037	0.0144076	0.0253183	3.90262	Shox2; Irs1
GO:0018149	peptide cross-linking	biological_process	2	271	36	19037	0.0144076	0.0253183	3.90262	Thbs1; Fn1
GO:0006953	acute-phase response	biological_process	2	271	36	19037	0.0144076	0.0253183	3.90262	Fn1; Stat3
GO:0044295	axonal growth cone	cellular_component	2	271	36	19037	0.0144076	0.0253183	3.90262	Flrt3; Limk1
GO:0043565	sequence-specific DNA binding	molecular_function	14	271	559	19037	0.0144503	0.0253769	1.75932	Zfp831; Pou5f1; Elk3; Egr3; Bcl11b; Shox2; Kcnip3; Cux2; Jund; Hey1; Heyl; Stat3; Maff; Hnrnpab
GO:0005525	GTP binding	molecular_function	10	271	360	19037	0.0144838	0.0254192	1.95131	Gem; Rtkn; Rasl11b; Tubb6; Gtpbp6; Rnd1; Arl4a; Rras2; Rrad; Rab3d
GO:0005215	transporter activity	molecular_function	3	271	66	19037	0.0145237	0.0254728	3.19306	Slco4a1; Slc16a8; Slc6a5
GO:0005198	structural molecule activity	molecular_function	6	271	181	19037	0.0151987	0.0266223	2.32864	Des; Col18a1; Krt13; Krt4; Krt5; Lmna
GO:0005911	cell-cell junction	cellular_component	6	271	181	19037	0.0151987	0.0266223	2.32864	Des; Micall2; Flna; Slc2a1; Flrt3; Vangl2
GO:0048468	cell development	biological_process	3	271	67	19037	0.0152775	0.0267258	3.1454	Gdf10; Pla2g3; Tgfb1
GO:0010243	response to organonitrogen compound	biological_process	3	271	67	19037	0.0152775	0.0267258	3.1454	Pla2g4a; Ptgs2; Cdkn1a
GO:0032040	small-subunit processome	cellular_component	2	271	37	19037	0.0155172	0.0269885	3.79715	LOC100359574; Fbl
GO:0048013	ephrin receptor signaling pathway	biological_process	2	271	37	19037	0.0155172	0.0269885	3.79715	Epha10; Epha8
GO:0034260	negative regulation of GTPase activity	biological_process	2	271	37	19037	0.0155172	0.0269885	3.79715	Rtkn; Pecam1
GO:0001784	phosphotyrosine residue binding	molecular_function	2	271	37	19037	0.0155172	0.0269885	3.79715	Socs3; Irs1
GO:0060076	excitatory synapse	cellular_component	2	271	37	19037	0.0155172	0.0269885	3.79715	Slc17a8; Lrrtm2
GO:0000979	RNA polymerase II core promoter sequence-specific DNA binding	molecular_function	2	271	37	19037	0.0155172	0.0269885	3.79715	Sox11; Heyl
GO:0042327	positive regulation of phosphorylation	biological_process	2	271	37	19037	0.0155172	0.0269885	3.79715	Thbs1; Irs1
GO:0008009	chemokine activity	molecular_function	2	271	37	19037	0.0155172	0.0269885	3.79715	Ccl2; Ccl7
GO:0034504	protein localization to nucleus	biological_process	2	271	37	19037	0.0155172	0.0269885	3.79715	Irs1; Lmna
GO:0005576	extracellular region	cellular_component	16	271	669	19037	0.0156125	0.027137	1.68005	Adipoq; Vip; Col18a1; Thbs1; Pla2g3; Htra4; Ccl2; Fn1; Cck; Col4a1; Olfm2; Pomc; Cort; Tslp; Nptx2; Serpinf1
GO:0032880	regulation of protein localization	biological_process	3	271	68	19037	0.0160556	0.0277292	3.09914	Vip; Sgk1; Tex15
GO:0019886	antigen processing and presentation of exogenous peptide antigen via MHC class II	biological_process	1	271	14	19037	0.0164128	0.0277292	5.01766	RT1-DMa
GO:0001895	retina homeostasis	biological_process	1	271	14	19037	0.0164128	0.0277292	5.01766	Cdh3
GO:0030195	negative regulation of blood coagulation	biological_process	1	271	14	19037	0.0164128	0.0277292	5.01766	Thbd
GO:0010804	negative regulation of tumor necrosis factor-mediated signaling pathway	biological_process	1	271	14	19037	0.0164128	0.0277292	5.01766	Adipoq
GO:0010875	positive regulation of cholesterol efflux	biological_process	1	271	14	19037	0.0164128	0.0277292	5.01766	Adipoq
GO:0046888	negative regulation of hormone secretion	biological_process	1	271	14	19037	0.0164128	0.0277292	5.01766	Adipoq
GO:0060081	membrane hyperpolarization	biological_process	1	271	14	19037	0.0164128	0.0277292	5.01766	Adipoq
GO:2000279	negative regulation of DNA biosynthetic process	biological_process	1	271	14	19037	0.0164128	0.0277292	5.01766	Adipoq
GO:0005798	Golgi-associated vesicle	cellular_component	1	271	14	19037	0.0164128	0.0277292	5.01766	Stk26
GO:0030330	DNA damage response, signal transduction by p53 class mediator	biological_process	1	271	14	19037	0.0164128	0.0277292	5.01766	Bcl3
GO:0050435	amyloid-beta metabolic process	biological_process	1	271	14	19037	0.0164128	0.0277292	5.01766	Ace
GO:0002089	lens morphogenesis in camera-type eye	biological_process	1	271	14	19037	0.0164128	0.0277292	5.01766	Sox11
GO:2000648	positive regulation of stem cell proliferation	biological_process	1	271	14	19037	0.0164128	0.0277292	5.01766	Sox11
GO:0043116	negative regulation of vascular permeability	biological_process	1	271	14	19037	0.0164128	0.0277292	5.01766	Adm
GO:0007019	microtubule depolymerization	biological_process	1	271	14	19037	0.0164128	0.0277292	5.01766	Sgk1
GO:0031115	negative regulation of microtubule polymerization	biological_process	1	271	14	19037	0.0164128	0.0277292	5.01766	Sgk1
GO:0042805	actinin binding	molecular_function	1	271	14	19037	0.0164128	0.0277292	5.01766	Micall2
GO:0043129	surfactant homeostasis	biological_process	1	271	14	19037	0.0164128	0.0277292	5.01766	Pla2g4a
GO:0030194	positive regulation of blood coagulation	biological_process	1	271	14	19037	0.0164128	0.0277292	5.01766	Thbs1
GO:0046470	phosphatidylcholine metabolic process	biological_process	1	271	14	19037	0.0164128	0.0277292	5.01766	Pla2g3
GO:0002523	leukocyte migration involved in inflammatory response	biological_process	1	271	14	19037	0.0164128	0.0277292	5.01766	Ccl2
GO:0001946	lymphangiogenesis	biological_process	1	271	14	19037	0.0164128	0.0277292	5.01766	Flt4
GO:0010389	regulation of G2/M transition of mitotic cell cycle	biological_process	1	271	14	19037	0.0164128	0.0277292	5.01766	Camk2d
GO:0032469	endoplasmic reticulum calcium ion homeostasis	biological_process	1	271	14	19037	0.0164128	0.0277292	5.01766	Camk2d
GO:0061049	cell growth involved in cardiac muscle cell development	biological_process	1	271	14	19037	0.0164128	0.0277292	5.01766	Camk2d
GO:0043117	positive regulation of vascular permeability	biological_process	1	271	14	19037	0.0164128	0.0277292	5.01766	Tgfb1
GO:0070700	BMP receptor binding	molecular_function	1	271	14	19037	0.0164128	0.0277292	5.01766	Tgfb1
GO:0032461	positive regulation of protein oligomerization	biological_process	1	271	14	19037	0.0164128	0.0277292	5.01766	Cck
GO:0060766	negative regulation of androgen receptor signaling pathway	biological_process	1	271	14	19037	0.0164128	0.0277292	5.01766	Heyl
GO:0035865	cellular response to potassium ion	biological_process	1	271	14	19037	0.0164128	0.0277292	5.01766	Cacna1h
GO:0005344	oxygen carrier activity	molecular_function	1	271	14	19037	0.0164128	0.0277292	5.01766	Hbb
GO:0015671	oxygen transport	biological_process	1	271	14	19037	0.0164128	0.0277292	5.01766	Hbb
GO:0032233	positive regulation of actin filament bundle assembly	biological_process	1	271	14	19037	0.0164128	0.0277292	5.01766	Limk1
GO:2000060	positive regulation of ubiquitin-dependent protein catabolic process	biological_process	1	271	14	19037	0.0164128	0.0277292	5.01766	Fbxw7
GO:0045618	positive regulation of keratinocyte differentiation	biological_process	1	271	14	19037	0.0164128	0.0277292	5.01766	Ovol2
GO:0098719	sodium ion import across plasma membrane	biological_process	1	271	14	19037	0.0164128	0.0277292	5.01766	Slc9a3
GO:1905564	positive regulation of vascular endothelial cell proliferation	biological_process	1	271	14	19037	0.0164128	0.0277292	5.01766	Stat3
GO:0008028	monocarboxylic acid transmembrane transporter activity	molecular_function	1	271	14	19037	0.0164128	0.0277292	5.01766	Slc16a8
GO:0071243	cellular response to arsenic-containing substance	biological_process	1	271	14	19037	0.0164128	0.0277292	5.01766	Hmox1
GO:0004702	signal transducer, downstream of receptor, with serine/threonine kinase activity	molecular_function	1	271	14	19037	0.0164128	0.0277292	5.01766	Acvr2a
GO:0015106	bicarbonate transmembrane transporter activity	molecular_function	1	271	14	19037	0.0164128	0.0277292	5.01766	Slc26a8
GO:0055003	cardiac myofibril assembly	biological_process	1	271	14	19037	0.0164128	0.0277292	5.01766	Fhod3
GO:0021527	spinal cord association neuron differentiation	biological_process	1	271	14	19037	0.0164128	0.0277292	5.01766	Lmo4
GO:0042573	retinoic acid metabolic process	biological_process	1	271	14	19037	0.0164128	0.0277292	5.01766	Rdh16
GO:0005506	iron ion binding	molecular_function	6	271	184	19037	0.0164913	0.0278272	2.29067	P4ha3; Msmo1; Pah; Nos3; Hbb; Alox15
GO:0046777	protein autophosphorylation	biological_process	6	271	184	19037	0.0164913	0.0278272	2.29067	Stk26; Flt4; Camk2d; Dapk1; Prkx; Epha8
GO:0045666	positive regulation of neuron differentiation	biological_process	4	271	104	19037	0.0165519	0.0278947	2.70182	Socs2; Sox11; Heyl; Vwc2l
GO:0007219	Notch signaling pathway	biological_process	4	271	104	19037	0.0165519	0.0278947	2.70182	Tgfb1; Hey1; Heyl; Fbxw7
GO:0003281	ventricular septum development	biological_process	2	271	38	19037	0.0166735	0.0279608	3.69722	Lrp2; Lmo4
GO:0090307	mitotic spindle assembly	biological_process	2	271	38	19037	0.0166735	0.0279608	3.69722	Birc3; Flna
GO:0045776	negative regulation of blood pressure	biological_process	2	271	38	19037	0.0166735	0.0279608	3.69722	Adipoq; Nos3
GO:0005484	SNAP receptor activity	molecular_function	2	271	38	19037	0.0166735	0.0279608	3.69722	Stx1a; LOC100910446
GO:0019216	regulation of lipid metabolic process	biological_process	2	271	38	19037	0.0166735	0.0279608	3.69722	Bcl11b; Irs1
GO:0051721	protein phosphatase 2A binding	molecular_function	2	271	38	19037	0.0166735	0.0279608	3.69722	Eif4ebp1; Hmgcr
GO:0045747	positive regulation of Notch signaling pathway	biological_process	2	271	38	19037	0.0166735	0.0279608	3.69722	Lfng; Stat3
GO:0051453	regulation of intracellular pH	biological_process	2	271	38	19037	0.0166735	0.0279608	3.69722	Slc9a3; Slc26a8
GO:0033574	response to testosterone	biological_process	3	271	69	19037	0.0168581	0.0282007	3.05423	Thbs1; Avp; Bad
GO:0048146	positive regulation of fibroblast proliferation	biological_process	3	271	69	19037	0.0168581	0.0282007	3.05423	Fn1; Tgfb1; Cdkn1a
GO:0007612	learning	biological_process	3	271	69	19037	0.0168581	0.0282007	3.05423	Ptgs2; Th; Ntsr1
GO:0090575	RNA polymerase II transcription factor complex	cellular_component	3	271	69	19037	0.0168581	0.0282007	3.05423	Hmga1; Stat3; Hnrnpab
GO:0048306	calcium-dependent protein binding	molecular_function	3	271	70	19037	0.0176853	0.029548	3.0106	Stx1a; Kcnip3; Tnnc2
GO:0043433	negative regulation of DNA binding transcription factor activity	biological_process	3	271	70	19037	0.0176853	0.029548	3.0106	Flna; Bhlhe40; Hmox1
GO:0071456	cellular response to hypoxia	biological_process	5	271	145	19037	0.0177332	0.0296099	2.42232	Ptgs2; Eif4ebp1; Hmox1; Bad; Lmna
GO:0055093	response to hyperoxia	biological_process	2	271	39	19037	0.0178769	0.0298315	3.60242	Nos3; Cdkn1a
GO:0005125	cytokine activity	molecular_function	5	271	146	19037	0.0182803	0.0303387	2.40573	Gdf10; Ccl2; Tgfb1; Tslp; Spp1
GO:0050731	positive regulation of peptidyl-tyrosine phosphorylation	biological_process	4	271	107	19037	0.0184952	0.0303387	2.62606	Adipoq; Tgfb1; Cck; Enpp2
GO:0048839	inner ear development	biological_process	3	271	71	19037	0.0185373	0.0303387	2.96819	RT1-DMa; RT1-S3; Tgfb1
GO:0051965	positive regulation of synapse assembly	biological_process	3	271	71	19037	0.0185373	0.0303387	2.96819	Flrt3; Cux2; Lrrtm2
GO:0042953	lipoprotein transport	biological_process	1	271	15	19037	0.018762	0.0303387	4.68315	Lrp2
GO:0045667	regulation of osteoblast differentiation	biological_process	1	271	15	19037	0.018762	0.0303387	4.68315	Smoc1
GO:0031424	keratinization	biological_process	1	271	15	19037	0.018762	0.0303387	4.68315	Cdh3
GO:0032591	dendritic spine membrane	cellular_component	1	271	15	19037	0.018762	0.0303387	4.68315	Shisa8
GO:0048172	regulation of short-term neuronal synaptic plasticity	biological_process	1	271	15	19037	0.018762	0.0303387	4.68315	Shisa8
GO:1902187	negative regulation of viral release from host cell	biological_process	1	271	15	19037	0.018762	0.0303387	4.68315	Trim13
GO:0040015	negative regulation of multicellular organism growth	biological_process	1	271	15	19037	0.018762	0.0303387	4.68315	Socs2
GO:0003796	lysozyme activity	molecular_function	1	271	15	19037	0.018762	0.0303387	4.68315	Lyz2
GO:0061029	eyelid development in camera-type eye	biological_process	1	271	15	19037	0.018762	0.0303387	4.68315	Sox11
GO:0007342	fusion of sperm to egg plasma membrane involved in single fertilization	biological_process	1	271	15	19037	0.018762	0.0303387	4.68315	Eqtn
GO:0048156	tau protein binding	molecular_function	1	271	15	19037	0.018762	0.0303387	4.68315	Sgk1
GO:0031005	filamin binding	molecular_function	1	271	15	19037	0.018762	0.0303387	4.68315	Micall2
GO:0006783	heme biosynthetic process	biological_process	1	271	15	19037	0.018762	0.0303387	4.68315	Alas2
GO:0016594	glycine binding	molecular_function	1	271	15	19037	0.018762	0.0303387	4.68315	Alas2
GO:0051597	response to methylmercury	biological_process	1	271	15	19037	0.018762	0.0303387	4.68315	Pla2g4a
GO:0006672	ceramide metabolic process	biological_process	1	271	15	19037	0.018762	0.0303387	4.68315	Acer2
GO:1901381	positive regulation of potassium ion transmembrane transport	biological_process	1	271	15	19037	0.018762	0.0303387	4.68315	Flna
GO:0032695	negative regulation of interleukin-12 production	biological_process	1	271	15	19037	0.018762	0.0303387	4.68315	Thbs1
GO:0040037	negative regulation of fibroblast growth factor receptor signaling pathway	biological_process	1	271	15	19037	0.018762	0.0303387	4.68315	Thbs1
GO:0090051	negative regulation of cell migration involved in sprouting angiogenesis	biological_process	1	271	15	19037	0.018762	0.0303387	4.68315	Thbs1
GO:0007288	sperm axoneme assembly	biological_process	1	271	15	19037	0.018762	0.0303387	4.68315	Pla2g3
GO:0090303	positive regulation of wound healing	biological_process	1	271	15	19037	0.018762	0.0303387	4.68315	Ccl2
GO:0030007	cellular potassium ion homeostasis	biological_process	1	271	15	19037	0.018762	0.0303387	4.68315	Camk2d
GO:0048193	Golgi vesicle transport	biological_process	1	271	15	19037	0.018762	0.0303387	4.68315	Cux2
GO:0006939	smooth muscle contraction	biological_process	1	271	15	19037	0.018762	0.0303387	4.68315	Avp
GO:0007625	grooming behavior	biological_process	1	271	15	19037	0.018762	0.0303387	4.68315	Avp
GO:0007263	nitric oxide mediated signal transduction	biological_process	1	271	15	19037	0.018762	0.0303387	4.68315	Nos3
GO:0010181	FMN binding	molecular_function	1	271	15	19037	0.018762	0.0303387	4.68315	Nos3
GO:0016709	oxidoreductase activity, acting on paired donors, with incorporation or reduction of molecular oxygen, NAD(P)H as one donor, and incorporation of one atom of oxygen	molecular_function	1	271	15	19037	0.018762	0.0303387	4.68315	Nos3
GO:0003823	antigen binding	molecular_function	1	271	15	19037	0.018762	0.0303387	4.68315	Tgfb1
GO:0006754	ATP biosynthetic process	biological_process	1	271	15	19037	0.018762	0.0303387	4.68315	Tgfb1
GO:0031065	positive regulation of histone deacetylation	biological_process	1	271	15	19037	0.018762	0.0303387	4.68315	Tgfb1
GO:2000249	regulation of actin cytoskeleton reorganization	biological_process	1	271	15	19037	0.018762	0.0303387	4.68315	Tgfb1
GO:0035641	locomotory exploration behavior	biological_process	1	271	15	19037	0.018762	0.0303387	4.68315	Dpp4
GO:0048009	insulin-like growth factor receptor signaling pathway	biological_process	1	271	15	19037	0.018762	0.0303387	4.68315	Irs1
GO:0006491	N-glycan processing	biological_process	1	271	15	19037	0.018762	0.0303387	4.68315	Man1c1
GO:0051571	positive regulation of histone H3-K4 methylation	biological_process	1	271	15	19037	0.018762	0.0303387	4.68315	LOC100362819
GO:0009414	response to water deprivation	biological_process	1	271	15	19037	0.018762	0.0303387	4.68315	Th
GO:0009635	response to herbicide	biological_process	1	271	15	19037	0.018762	0.0303387	4.68315	Th
GO:0060259	regulation of feeding behavior	biological_process	1	271	15	19037	0.018762	0.0303387	4.68315	Stat3
GO:0015718	monocarboxylic acid transport	biological_process	1	271	15	19037	0.018762	0.0303387	4.68315	Slc16a8
GO:0001736	establishment of planar polarity	biological_process	1	271	15	19037	0.018762	0.0303387	4.68315	Vangl2
GO:0006349	regulation of gene expression by genetic imprinting	biological_process	1	271	15	19037	0.018762	0.0303387	4.68315	Zfp57
GO:0006091	generation of precursor metabolites and energy	biological_process	1	271	15	19037	0.018762	0.0303387	4.68315	Pomc
GO:0005161	platelet-derived growth factor receptor binding	molecular_function	1	271	15	19037	0.018762	0.0303387	4.68315	Il1r1
GO:0000079	regulation of cyclin-dependent protein serine/threonine kinase activity	biological_process	1	271	15	19037	0.018762	0.0303387	4.68315	Cdkn1a
GO:0043220	Schmidt-Lanterman incisure	cellular_component	1	271	15	19037	0.018762	0.0303387	4.68315	Marveld2
GO:1990124	messenger ribonucleoprotein complex	cellular_component	1	271	15	19037	0.018762	0.0303387	4.68315	Hnrnpab
GO:0008584	male gonad development	biological_process	5	271	147	19037	0.0188388	0.0304448	2.38936	Lrp2; Ace; Rxfp2; Hmgcs1; Acvr2a
GO:0046326	positive regulation of glucose import	biological_process	2	271	40	19037	0.0191275	0.0308013	3.51236	Adipoq; Irs1
GO:0007616	long-term memory	biological_process	2	271	40	19037	0.0191275	0.0308013	3.51236	Sgk1; Pcdh8
GO:0005244	voltage-gated ion channel activity	molecular_function	2	271	40	19037	0.0191275	0.0308013	3.51236	Kcnip3; Cacna1h
GO:0045786	negative regulation of cell cycle	biological_process	2	271	40	19037	0.0191275	0.0308013	3.51236	Ptgs2; Tgfb1
GO:0001662	behavioral fear response	biological_process	2	271	40	19037	0.0191275	0.0308013	3.51236	Dpp4; Cck
GO:0030155	regulation of cell adhesion	biological_process	2	271	40	19037	0.0191275	0.0308013	3.51236	Prkx; Epha8
GO:0005913	cell-cell adherens junction	cellular_component	4	271	108	19037	0.0191749	0.0308595	2.60175	Pdlim1; Cdh3; Cd99l2; Gypc
GO:0008201	heparin binding	molecular_function	5	271	148	19037	0.0194088	0.031208	2.37322	Lamc2; Thbs1; Ccl2; Ccl7; Fn1
GO:0009267	cellular response to starvation	biological_process	3	271	72	19037	0.0194145	0.031208	2.92697	Pdk4; Stk26; Klf10
GO:0009749	response to glucose	biological_process	4	271	109	19037	0.0198709	0.0319228	2.57788	Adipoq; Thbs1; Tgfb1; Bad
GO:0005509	calcium ion binding	molecular_function	15	271	635	19037	0.0200434	0.0321808	1.65938	Lrp2; Smoc1; Cdh3; Thbd; Doc2a; Efhd2; Pla2g4a; Kcnip3; Tnnc2; LOC100912538; Enpp2; Man1c1; Pcdh20; Tmem2; Pcdh8
GO:0007189	adenylate cyclase-activating G-protein coupled receptor signaling pathway	biological_process	3	271	73	19037	0.0203168	0.0325813	2.88687	Vip; Adm; Rxfp2
GO:0046330	positive regulation of JNK cascade	biological_process	3	271	73	19037	0.0203168	0.0325813	2.88687	Flt4; Gadd45b; Gadd45g
GO:0010288	response to lead ion	biological_process	2	271	41	19037	0.0204253	0.0327359	3.42669	Alas2; Nos3
GO:0071356	cellular response to tumor necrosis factor	biological_process	5	271	151	19037	0.0211893	0.0330898	2.32607	Birc3; Thbs1; Ccl2; Ccl7; Nos3
GO:0003951	NAD+ kinase activity	molecular_function	1	271	16	19037	0.0212433	0.0330898	4.39045	Dgkh
GO:0097038	perinuclear endoplasmic reticulum	cellular_component	1	271	16	19037	0.0212433	0.0330898	4.39045	Trim13
GO:0035810	positive regulation of urine volume	biological_process	1	271	16	19037	0.0212433	0.0330898	4.39045	Npr3
GO:0009629	response to gravity	biological_process	1	271	16	19037	0.0212433	0.0330898	4.39045	Stx1a
GO:0043229	intracellular organelle	cellular_component	1	271	16	19037	0.0212433	0.0330898	4.39045	Stx1a
GO:0007216	G-protein coupled glutamate receptor signaling pathway	biological_process	1	271	16	19037	0.0212433	0.0330898	4.39045	Grm8
GO:0033627	cell adhesion mediated by integrin	biological_process	1	271	16	19037	0.0212433	0.0330898	4.39045	RGD1564074
GO:0016998	cell wall macromolecule catabolic process	biological_process	1	271	16	19037	0.0212433	0.0330898	4.39045	Lyz2
GO:0006518	peptide metabolic process	biological_process	1	271	16	19037	0.0212433	0.0330898	4.39045	Ace
GO:0009792	embryo development ending in birth or egg hatching	biological_process	1	271	16	19037	0.0212433	0.0330898	4.39045	Ace
GO:0046325	negative regulation of glucose import	biological_process	1	271	16	19037	0.0212433	0.0330898	4.39045	Ace
GO:0060047	heart contraction	biological_process	1	271	16	19037	0.0212433	0.0330898	4.39045	Ace
GO:0046887	positive regulation of hormone secretion	biological_process	1	271	16	19037	0.0212433	0.0330898	4.39045	Sox11
GO:0048485	sympathetic nervous system development	biological_process	1	271	16	19037	0.0212433	0.0330898	4.39045	Sox11
GO:0061053	somite development	biological_process	1	271	16	19037	0.0212433	0.0330898	4.39045	Sox11
GO:0030816	positive regulation of cAMP metabolic process	biological_process	1	271	16	19037	0.0212433	0.0330898	4.39045	Adm
GO:0030950	establishment or maintenance of actin cytoskeleton polarity	biological_process	1	271	16	19037	0.0212433	0.0330898	4.39045	Rnd1
GO:0102567	phospholipase A2 activity (consuming 1,2-dipalmitoylphosphatidylcholine)	molecular_function	1	271	16	19037	0.0212433	0.0330898	4.39045	Pla2g4a
GO:0102568	phospholipase A2 activity consuming 1,2-dioleoylphosphatidylethanolamine)	molecular_function	1	271	16	19037	0.0212433	0.0330898	4.39045	Pla2g4a
GO:0044319	wound healing, spreading of cells	biological_process	1	271	16	19037	0.0212433	0.0330898	4.39045	Flna
GO:1902043	positive regulation of extrinsic apoptotic signaling pathway via death domain receptors	biological_process	1	271	16	19037	0.0212433	0.0330898	4.39045	Thbs1
GO:0001675	acrosome assembly	biological_process	1	271	16	19037	0.0212433	0.0330898	4.39045	Pla2g3
GO:0032703	negative regulation of interleukin-2 production	biological_process	1	271	16	19037	0.0212433	0.0330898	4.39045	Havcr2
GO:0009987	cellular process	biological_process	1	271	16	19037	0.0212433	0.0330898	4.39045	Rras2
GO:0010042	response to manganese ion	biological_process	1	271	16	19037	0.0212433	0.0330898	4.39045	Ptgs2
GO:0060044	negative regulation of cardiac muscle cell proliferation	biological_process	1	271	16	19037	0.0212433	0.0330898	4.39045	Jarid2
GO:0030553	cGMP binding	molecular_function	1	271	16	19037	0.0212433	0.0330898	4.39045	Prkg2
GO:0071397	cellular response to cholesterol	biological_process	1	271	16	19037	0.0212433	0.0330898	4.39045	Hmgcs1
GO:1990314	cellular response to insulin-like growth factor stimulus	biological_process	1	271	16	19037	0.0212433	0.0330898	4.39045	Tgfb1
GO:0031258	lamellipodium membrane	cellular_component	1	271	16	19037	0.0212433	0.0330898	4.39045	Dpp4
GO:0045725	positive regulation of glycogen biosynthetic process	biological_process	1	271	16	19037	0.0212433	0.0330898	4.39045	Irs1
GO:2000310	regulation of NMDA receptor activity	biological_process	1	271	16	19037	0.0212433	0.0330898	4.39045	Dapk1
GO:0007062	sister chromatid cohesion	biological_process	1	271	16	19037	0.0212433	0.0330898	4.39045	Fbxw7
GO:0031929	TOR signaling	biological_process	1	271	16	19037	0.0212433	0.0330898	4.39045	Eif4ebp1
GO:0070402	NADPH binding	molecular_function	1	271	16	19037	0.0212433	0.0330898	4.39045	Hmgcr
GO:0050732	negative regulation of peptidyl-tyrosine phosphorylation	biological_process	1	271	16	19037	0.0212433	0.0330898	4.39045	Pecam1
GO:0006665	sphingolipid metabolic process	biological_process	1	271	16	19037	0.0212433	0.0330898	4.39045	Th
GO:0017085	response to insecticide	biological_process	1	271	16	19037	0.0212433	0.0330898	4.39045	Th
GO:0071287	cellular response to manganese ion	biological_process	1	271	16	19037	0.0212433	0.0330898	4.39045	Th
GO:0030500	regulation of bone mineralization	biological_process	1	271	16	19037	0.0212433	0.0330898	4.39045	Dmp1
GO:0050710	negative regulation of cytokine secretion	biological_process	1	271	16	19037	0.0212433	0.0330898	4.39045	Lrrc32
GO:0070498	interleukin-1-mediated signaling pathway	biological_process	1	271	16	19037	0.0212433	0.0330898	4.39045	Il1r1
GO:0045779	negative regulation of bone resorption	biological_process	1	271	16	19037	0.0212433	0.0330898	4.39045	Inpp5d
GO:0032924	activin receptor signaling pathway	biological_process	1	271	16	19037	0.0212433	0.0330898	4.39045	Acvr2a
GO:0031639	plasminogen activation	biological_process	1	271	16	19037	0.0212433	0.0330898	4.39045	Plat
GO:0071394	cellular response to testosterone stimulus	biological_process	1	271	16	19037	0.0212433	0.0330898	4.39045	Spp1
GO:0061028	establishment of endothelial barrier	biological_process	1	271	16	19037	0.0212433	0.0330898	4.39045	Marveld2
GO:0004745	retinol dehydrogenase activity	molecular_function	1	271	16	19037	0.0212433	0.0330898	4.39045	Rdh16
GO:0044344	cellular response to fibroblast growth factor stimulus	biological_process	2	271	42	19037	0.0217704	0.0338525	3.34511	Egr3; Ccl2
GO:0009925	basal plasma membrane	cellular_component	2	271	42	19037	0.0217704	0.0338525	3.34511	Ace; Slc16a8
GO:0006644	phospholipid metabolic process	biological_process	2	271	42	19037	0.0217704	0.0338525	3.34511	Enpp2; Hmox1
GO:0008144	drug binding	molecular_function	4	271	112	19037	0.0220575	0.0342795	2.50883	Lrp2; Folr1; Ace; Hmgcs1
GO:0001725	stress fiber	cellular_component	3	271	75	19037	0.022198	0.0344583	2.80989	Cnn2; Micall2; Vangl2
GO:0043154	negative regulation of cysteine-type endopeptidase activity involved in apoptotic process	biological_process	3	271	75	19037	0.022198	0.0344583	2.80989	Thbs1; Avp; Ptgs2
GO:0007165	signal transduction	biological_process	16	271	697	19037	0.0222533	0.0345244	1.61256	Smoc1; Gem; Thbd; Zfp831; Trim13; Rtkn; Socs3; Rasl11b; Arhgap20; RGD1564074; Bcl11b; Olr59; Avp; Nos3; Pomc; Rrad
GO:0032868	response to insulin	biological_process	4	271	113	19037	0.0228197	0.035383	2.48663	Socs3; Adm; Slc2a1; Irs1
GO:0050714	positive regulation of protein secretion	biological_process	2	271	43	19037	0.0231628	0.0356925	3.26731	Exph5; Tgfb1
GO:0016459	myosin complex	cellular_component	2	271	43	19037	0.0231628	0.0356925	3.26731	Myh3; Myh8
GO:0034446	substrate adhesion-dependent cell spreading	biological_process	2	271	43	19037	0.0231628	0.0356925	3.26731	Micall2; Fn1
GO:0070555	response to interleukin-1	biological_process	2	271	43	19037	0.0231628	0.0356925	3.26731	Tnfrsf11a; Il1r1
GO:0001974	blood vessel remodeling	biological_process	2	271	43	19037	0.0231628	0.0356925	3.26731	Flna; Nos3
GO:0045773	positive regulation of axon extension	biological_process	2	271	43	19037	0.0231628	0.0356925	3.26731	Fn1; Limk1
GO:0097060	synaptic membrane	cellular_component	2	271	43	19037	0.0231628	0.0356925	3.26731	Flrt3; Olfm2
GO:0035902	response to immobilization stress	biological_process	2	271	43	19037	0.0231628	0.0356925	3.26731	Tgfb1; Th
GO:0097191	extrinsic apoptotic signaling pathway	biological_process	2	271	43	19037	0.0231628	0.0356925	3.26731	Tgfb1; Bad
GO:0009408	response to heat	biological_process	3	271	76	19037	0.0231771	0.0356925	2.77292	Socs3; Pla2g4a; Ccl2
GO:0007050	cell cycle arrest	biological_process	3	271	76	19037	0.0231771	0.0356925	2.77292	Thbs1; Tgfb1; Cdkn1a
GO:0071300	cellular response to retinoic acid	biological_process	3	271	76	19037	0.0231771	0.0356925	2.77292	Ccl2; Krt13; Serpinf1
GO:0003779	actin binding	molecular_function	7	271	243	19037	0.0234487	0.0359777	2.02358	Cnn2; Vasp; Myh8; Ace; Tnnc2; Nos3; Avil
GO:0031982	vesicle	cellular_component	5	271	155	19037	0.0237309	0.0359777	2.26604	Ace; Slc2a1; Slc9a3; Spp1; Rab3d
GO:0030001	metal ion transport	biological_process	1	271	17	19037	0.0238526	0.0359777	4.13219	Lrp2
GO:1904355	positive regulation of telomere capping	biological_process	1	271	17	19037	0.0238526	0.0359777	4.13219	Map3k4
GO:0002042	cell migration involved in sprouting angiogenesis	biological_process	1	271	17	19037	0.0238526	0.0359777	4.13219	Egr3
GO:0031362	anchored component of external side of plasma membrane	cellular_component	1	271	17	19037	0.0238526	0.0359777	4.13219	Folr1
GO:0030140	trans-Golgi network transport vesicle	cellular_component	1	271	17	19037	0.0238526	0.0359777	4.13219	Lyz2
GO:0097066	response to thyroid hormone	biological_process	1	271	17	19037	0.0238526	0.0359777	4.13219	Ace
GO:0001841	neural tube formation	biological_process	1	271	17	19037	0.0238526	0.0359777	4.13219	Sox11
GO:0008209	androgen metabolic process	biological_process	1	271	17	19037	0.0238526	0.0359777	4.13219	Adm
GO:0002063	chondrocyte development	biological_process	1	271	17	19037	0.0238526	0.0359777	4.13219	Shox2
GO:0005614	interstitial matrix	cellular_component	1	271	17	19037	0.0238526	0.0359777	4.13219	Nepn
GO:0031091	platelet alpha granule	cellular_component	1	271	17	19037	0.0238526	0.0359777	4.13219	Thbs1
GO:0050708	regulation of protein secretion	biological_process	1	271	17	19037	0.0238526	0.0359777	4.13219	Llgl2
GO:2000649	regulation of sodium ion transmembrane transporter activity	biological_process	1	271	17	19037	0.0238526	0.0359777	4.13219	Fxyd6
GO:0090026	positive regulation of monocyte chemotaxis	biological_process	1	271	17	19037	0.0238526	0.0359777	4.13219	Ccl2
GO:1904469	positive regulation of tumor necrosis factor secretion	biological_process	1	271	17	19037	0.0238526	0.0359777	4.13219	Havcr2
GO:0060322	head development	biological_process	1	271	17	19037	0.0238526	0.0359777	4.13219	Flrt3
GO:0030819	positive regulation of cAMP biosynthetic process	biological_process	1	271	17	19037	0.0238526	0.0359777	4.13219	Avp
GO:0070528	protein kinase C signaling	biological_process	1	271	17	19037	0.0238526	0.0359777	4.13219	Avp
GO:0001516	prostaglandin biosynthetic process	biological_process	1	271	17	19037	0.0238526	0.0359777	4.13219	Ptgs2
GO:0072562	blood microparticle	cellular_component	1	271	17	19037	0.0238526	0.0359777	4.13219	Tgfb1
GO:2000679	positive regulation of transcription regulatory region DNA binding	biological_process	1	271	17	19037	0.0238526	0.0359777	4.13219	Tgfb1
GO:0003222	ventricular trabecula myocardium morphogenesis	biological_process	1	271	17	19037	0.0238526	0.0359777	4.13219	Hey1
GO:0046628	positive regulation of insulin receptor signaling pathway	biological_process	1	271	17	19037	0.0238526	0.0359777	4.13219	Irs1
GO:0042744	hydrogen peroxide catabolic process	biological_process	1	271	17	19037	0.0238526	0.0359777	4.13219	Hbb
GO:0001935	endothelial cell proliferation	biological_process	1	271	17	19037	0.0238526	0.0359777	4.13219	Prkx
GO:0051443	positive regulation of ubiquitin-protein transferase activity	biological_process	1	271	17	19037	0.0238526	0.0359777	4.13219	Fbxw7
GO:1901800	positive regulation of proteasomal protein catabolic process	biological_process	1	271	17	19037	0.0238526	0.0359777	4.13219	Fbxw7
GO:0044255	cellular lipid metabolic process	biological_process	1	271	17	19037	0.0238526	0.0359777	4.13219	Hmgcr
GO:0048596	embryonic camera-type eye morphogenesis	biological_process	1	271	17	19037	0.0238526	0.0359777	4.13219	Th
GO:0010569	regulation of double-strand break repair via homologous recombination	biological_process	1	271	17	19037	0.0238526	0.0359777	4.13219	Tex15
GO:0005782	peroxisomal matrix	cellular_component	1	271	17	19037	0.0238526	0.0359777	4.13219	Mvd
GO:0036297	interstrand cross-link repair	biological_process	1	271	17	19037	0.0238526	0.0359777	4.13219	Cort
GO:0006978	DNA damage response, signal transduction by p53 class mediator resulting in transcription of p21 class mediator	biological_process	1	271	17	19037	0.0238526	0.0359777	4.13219	Cdkn1a
GO:0043422	protein kinase B binding	molecular_function	1	271	17	19037	0.0238526	0.0359777	4.13219	Bad
GO:2000045	regulation of G1/S transition of mitotic cell cycle	biological_process	1	271	17	19037	0.0238526	0.0359777	4.13219	Plk5
GO:0051591	response to cAMP	biological_process	3	271	77	19037	0.0241821	0.036414	2.73691	Thbd; Jund; Plat
GO:0005811	lipid droplet	cellular_component	3	271	77	19037	0.0241821	0.036414	2.73691	Pla2g4a; Plin4; Alox15
GO:0006919	activation of cysteine-type endopeptidase activity involved in apoptotic process	biological_process	3	271	77	19037	0.0241821	0.036414	2.73691	Acer2; Cck; Bad
GO:0043124	negative regulation of I-kappaB kinase/NF-kappaB signaling	biological_process	2	271	44	19037	0.0246025	0.0368427	3.19306	Adipoq; Tle1
GO:0043407	negative regulation of MAP kinase activity	biological_process	2	271	44	19037	0.0246025	0.0368427	3.19306	Adipoq; Hmgcr
GO:0017046	peptide hormone binding	molecular_function	2	271	44	19037	0.0246025	0.0368427	3.19306	Npr3; Rxfp2
GO:0001046	core promoter sequence-specific DNA binding	molecular_function	2	271	44	19037	0.0246025	0.0368427	3.19306	Klf10; Kcnip3
GO:0006879	cellular iron ion homeostasis	biological_process	2	271	44	19037	0.0246025	0.0368427	3.19306	Alas2; Hmox1
GO:0010595	positive regulation of endothelial cell migration	biological_process	2	271	44	19037	0.0246025	0.0368427	3.19306	Thbs1; Flt4
GO:0033993	response to lipid	biological_process	2	271	44	19037	0.0246025	0.0368427	3.19306	Insig1; Ntsr1
GO:0050808	synapse organization	biological_process	2	271	44	19037	0.0246025	0.0368427	3.19306	Flrt3; Lrrtm2
GO:0050890	cognition	biological_process	2	271	44	19037	0.0246025	0.0368427	3.19306	Cux2; Th
GO:0030217	T cell differentiation	biological_process	2	271	44	19037	0.0246025	0.0368427	3.19306	Tgfb1; Lfng
GO:0006974	cellular response to DNA damage stimulus	biological_process	7	271	246	19037	0.0249959	0.0374111	1.9989	Rad52; Bcl3; Sgk1; Fbxw7; Nabp1; Cdkn1a; Plk5
GO:0023014	signal transduction by protein phosphorylation	biological_process	3	271	78	19037	0.0252132	0.0377156	2.70182	Map3k4; Stk26; Acvr2a
GO:0006351	transcription, DNA-templated	biological_process	15	271	654	19037	0.0254821	0.0380969	1.61118	Lbh; Egr3; Bcl3; Atf3; Tceal8; Kcnip3; Cux2; Tle3; LOC102552640; Zfp483; Bhlhe40; Maff; Pcgf1; Zfp57; Fhl2
GO:0042127	regulation of cell proliferation	biological_process	7	271	247	19037	0.0255271	0.0381431	1.99081	Cnn2; Tnfrsf11a; Pla2g4a; Jund; Ptgs2; Jarid2; Tgfb1
GO:0009306	protein secretion	biological_process	2	271	45	19037	0.0260896	0.0389407	3.1221	Olfm2; Rab3d
GO:0030544	Hsp70 protein binding	molecular_function	2	271	45	19037	0.0260896	0.0389407	3.1221	Dmp1; Mvd
GO:0002250	adaptive immune response	biological_process	3	271	79	19037	0.0262703	0.0391434	2.66762	RT1-S3; Tnfrsf11a; Havcr2
GO:0006893	Golgi to plasma membrane transport	biological_process	1	271	18	19037	0.0265858	0.0391434	3.90262	LOC103689971
GO:0070208	protein heterotrimerization	biological_process	1	271	18	19037	0.0265858	0.0391434	3.90262	Adipoq
GO:0017156	calcium ion regulated exocytosis	biological_process	1	271	18	19037	0.0265858	0.0391434	3.90262	Stx1a
GO:0072657	protein localization to membrane	biological_process	1	271	18	19037	0.0265858	0.0391434	3.90262	Stx1a
GO:0030705	cytoskeleton-dependent intracellular transport	biological_process	1	271	18	19037	0.0265858	0.0391434	3.90262	Ccdc88b
GO:0060707	trophoblast giant cell differentiation	biological_process	1	271	18	19037	0.0265858	0.0391434	3.90262	Socs3
GO:0001916	positive regulation of T cell mediated cytotoxicity	biological_process	1	271	18	19037	0.0265858	0.0391434	3.90262	RT1-S3
GO:0044798	nuclear transcription factor complex	cellular_component	1	271	18	19037	0.0265858	0.0391434	3.90262	Pou5f1
GO:0042692	muscle cell differentiation	biological_process	1	271	18	19037	0.0265858	0.0391434	3.90262	Ifrd1
GO:0019835	cytolysis	biological_process	1	271	18	19037	0.0265858	0.0391434	3.90262	Lyz2
GO:0042623	ATPase activity, coupled	molecular_function	1	271	18	19037	0.0265858	0.0391434	3.90262	Myh3
GO:0004180	carboxypeptidase activity	molecular_function	1	271	18	19037	0.0265858	0.0391434	3.90262	Ace
GO:0030169	low-density lipoprotein particle binding	molecular_function	1	271	18	19037	0.0265858	0.0391434	3.90262	Thbs1
GO:0001678	cellular glucose homeostasis	biological_process	1	271	18	19037	0.0265858	0.0391434	3.90262	Myt1
GO:0090280	positive regulation of calcium ion import	biological_process	1	271	18	19037	0.0265858	0.0391434	3.90262	Ccl2
GO:0006937	regulation of muscle contraction	biological_process	1	271	18	19037	0.0265858	0.0391434	3.90262	Tnnc2
GO:0042711	maternal behavior	biological_process	1	271	18	19037	0.0265858	0.0391434	3.90262	Avp
GO:0050868	negative regulation of T cell activation	biological_process	1	271	18	19037	0.0265858	0.0391434	3.90262	Tgfb1
GO:2001275	positive regulation of glucose import in response to insulin stimulus	biological_process	1	271	18	19037	0.0265858	0.0391434	3.90262	Irs1
GO:0015908	fatty acid transport	biological_process	1	271	18	19037	0.0265858	0.0391434	3.90262	Mfsd2a
GO:0008199	ferric iron binding	molecular_function	1	271	18	19037	0.0265858	0.0391434	3.90262	Th
GO:0035240	dopamine binding	molecular_function	1	271	18	19037	0.0265858	0.0391434	3.90262	Th
GO:0045055	regulated exocytosis	biological_process	1	271	18	19037	0.0265858	0.0391434	3.90262	Rab11fip2
GO:0005865	striated muscle thin filament	cellular_component	1	271	18	19037	0.0265858	0.0391434	3.90262	Fhod3
GO:0032526	response to retinoic acid	biological_process	3	271	80	19037	0.0273537	0.0402305	2.63427	Lrp2; Pou5f1; Acer2
GO:0030855	epithelial cell differentiation	biological_process	3	271	80	19037	0.0273537	0.0402305	2.63427	Tagln2; Col4a1; Krt4
GO:0045296	cadherin binding	molecular_function	8	271	298	19037	0.027399	0.0402595	1.88583	Cdh3; Cnn2; Vasp; Efhd2; Flna; Nos3; Tagln2; Tmem2
GO:0030054	cell junction	cellular_component	11	271	448	19037	0.0274032	0.0402595	1.72482	Stx1a; Slc17a8; Doc2a; Havcr2; Flrt3; Ccnf; Lrrtm2; Olfm2; Pecam1; Marveld2; Pcdh8
GO:0005102	signaling receptor binding	molecular_function	10	271	397	19037	0.027418	0.0402595	1.76945	Adipoq; Vip; RT1-S3; RT1-M6-1; Rnd1; Fn1; Gypc; Dpp4; Pomc; Plat
GO:0001105	RNA polymerase II transcription coactivator activity	molecular_function	2	271	46	19037	0.0276238	0.0404305	3.05423	Pou5f1; Sox11
GO:0048536	spleen development	biological_process	2	271	46	19037	0.0276238	0.0404305	3.05423	Bcl3; Jarid2
GO:0002062	chondrocyte differentiation	biological_process	2	271	46	19037	0.0276238	0.0404305	3.05423	Shox2; Tgfb1
GO:0042130	negative regulation of T cell proliferation	biological_process	2	271	46	19037	0.0276238	0.0404305	3.05423	Havcr2; Tgfb1
GO:0005201	extracellular matrix structural constituent	molecular_function	2	271	46	19037	0.0276238	0.0404305	3.05423	Fn1; Col4a1
GO:0045907	positive regulation of vasoconstriction	biological_process	2	271	46	19037	0.0276238	0.0404305	3.05423	Avp; Ptgs2
GO:0042802	identical protein binding	molecular_function	24	271	1172	19037	0.0285342	0.0417404	1.43851	Hspb1; Adipoq; Rad52; Des; Stk26; Lyz2; Atf3; Slc2a1; Camk2d; Fn1; Tle1; Tgfb1; Dpp4; Dapk1; Fbxw7; Gadd45g; Stat3; Rab11fip2; Olr1; Ntsr1; Aspa; Ifit3; Lmna; Fhl2
GO:0030016	myofibril	cellular_component	2	271	47	19037	0.0292051	0.0424013	2.98924	Myh3; Myh8
GO:0016529	sarcoplasmic reticulum	cellular_component	2	271	47	19037	0.0292051	0.0424013	2.98924	Thbs1; Camk2d
GO:0034198	cellular response to amino acid starvation	biological_process	2	271	47	19037	0.0292051	0.0424013	2.98924	Atf3; Cdkn1a
GO:0000470	maturation of LSU-rRNA	biological_process	1	271	19	19037	0.0294388	0.0424013	3.69722	LOC100359574
GO:0030490	maturation of SSU-rRNA	biological_process	1	271	19	19037	0.0294388	0.0424013	3.69722	LOC100359574
GO:0031418	L-ascorbic acid binding	molecular_function	1	271	19	19037	0.0294388	0.0424013	3.69722	P4ha3
GO:0071901	negative regulation of protein serine/threonine kinase activity	biological_process	1	271	19	19037	0.0294388	0.0424013	3.69722	Hspb1
GO:0008066	glutamate receptor activity	molecular_function	1	271	19	19037	0.0294388	0.0424013	3.69722	Grm8
GO:0030033	microvillus assembly	biological_process	1	271	19	19037	0.0294388	0.0424013	3.69722	Stk26
GO:0031103	axon regeneration	biological_process	1	271	19	19037	0.0294388	0.0424013	3.69722	Folr1
GO:0003407	neural retina development	biological_process	1	271	19	19037	0.0294388	0.0424013	3.69722	Slc17a8
GO:0001556	oocyte maturation	biological_process	1	271	19	19037	0.0294388	0.0424013	3.69722	Rxfp2
GO:0005605	basal lamina	cellular_component	1	271	19	19037	0.0294388	0.0424013	3.69722	Fn1
GO:0008037	cell recognition	biological_process	1	271	19	19037	0.0294388	0.0424013	3.69722	Gypc
GO:0034698	response to gonadotropin	biological_process	1	271	19	19037	0.0294388	0.0424013	3.69722	Hmgcs1
GO:0008156	negative regulation of DNA replication	biological_process	1	271	19	19037	0.0294388	0.0424013	3.69722	Tgfb1
GO:0022408	negative regulation of cell-cell adhesion	biological_process	1	271	19	19037	0.0294388	0.0424013	3.69722	Tgfb1
GO:0032930	positive regulation of superoxide anion generation	biological_process	1	271	19	19037	0.0294388	0.0424013	3.69722	Tgfb1
GO:0035066	positive regulation of histone acetylation	biological_process	1	271	19	19037	0.0294388	0.0424013	3.69722	Tgfb1
GO:0050678	regulation of epithelial cell proliferation	biological_process	1	271	19	19037	0.0294388	0.0424013	3.69722	Hey1
GO:0031589	cell-substrate adhesion	biological_process	1	271	19	19037	0.0294388	0.0424013	3.69722	Prkx
GO:0042975	peroxisome proliferator activated receptor binding	molecular_function	1	271	19	19037	0.0294388	0.0424013	3.69722	Hmga1
GO:0030111	regulation of Wnt signaling pathway	biological_process	1	271	19	19037	0.0294388	0.0424013	3.69722	Vangl2
GO:0048546	digestive tract morphogenesis	biological_process	1	271	19	19037	0.0294388	0.0424013	3.69722	Vangl2
GO:0008340	determination of adult lifespan	biological_process	1	271	19	19037	0.0294388	0.0424013	3.69722	Inpp5d
GO:0030889	negative regulation of B cell proliferation	biological_process	1	271	19	19037	0.0294388	0.0424013	3.69722	Inpp5d
GO:0002376	immune system process	biological_process	1	271	19	19037	0.0294388	0.0424013	3.69722	Olr1
GO:0031489	myosin V binding	molecular_function	1	271	19	19037	0.0294388	0.0424013	3.69722	Rab3d
GO:0050965	detection of temperature stimulus involved in sensory perception of pain	biological_process	1	271	19	19037	0.0294388	0.0424013	3.69722	Ntsr1
GO:0030165	PDZ domain binding	molecular_function	4	271	121	19037	0.0295337	0.0425153	2.32222	Lrp2; Llgl2; Slc9a3; Acvr2a
GO:0000976	transcription regulatory region sequence-specific DNA binding	molecular_function	3	271	83	19037	0.0307625	0.0442608	2.53906	Pou5f1; Sox11; Atf3
GO:0030509	BMP signaling pathway	biological_process	3	271	84	19037	0.0319519	0.0459395	2.50883	Gdf10; Tgfb1; Acvr2a
GO:0048471	perinuclear region of cytoplasm	cellular_component	15	271	673	19037	0.0319631	0.0459395	1.56569	Adipoq; Stk26; Lamc2; Sgk1; Pla2g4a; Flna; Ccl2; Camk2d; Limk1; Fbxw7; Hmox1; Cdkn1a; Spp1; Lmna; Serpinf1
GO:0038023	signaling receptor activity	molecular_function	4	271	124	19037	0.0323405	0.0460184	2.26604	Lrp2; Olr59; Gypc; Olr1
GO:0098641	cadherin binding involved in cell-cell adhesion	molecular_function	1	271	20	19037	0.0324078	0.0460184	3.51236	Pdlim1
GO:0035994	response to muscle stretch	biological_process	1	271	20	19037	0.0324078	0.0460184	3.51236	Hspb1
GO:0051000	positive regulation of nitric-oxide synthase activity	biological_process	1	271	20	19037	0.0324078	0.0460184	3.51236	Npr3
GO:0007405	neuroblast proliferation	biological_process	1	271	20	19037	0.0324078	0.0460184	3.51236	Ifrd1
GO:0043171	peptide catabolic process	biological_process	1	271	20	19037	0.0324078	0.0460184	3.51236	Ace
GO:0030285	integral component of synaptic vesicle membrane	cellular_component	1	271	20	19037	0.0324078	0.0460184	3.51236	Slc17a8
GO:1901653	cellular response to peptide	biological_process	1	271	20	19037	0.0324078	0.0460184	3.51236	Klf10
GO:0006883	cellular sodium ion homeostasis	biological_process	1	271	20	19037	0.0324078	0.0460184	3.51236	Sgk1
GO:0005031	tumor necrosis factor-activated receptor activity	molecular_function	1	271	20	19037	0.0324078	0.0460184	3.51236	Tnfrsf11a
GO:0001709	cell fate determination	biological_process	1	271	20	19037	0.0324078	0.0460184	3.51236	Atf3
GO:0005355	glucose transmembrane transporter activity	molecular_function	1	271	20	19037	0.0324078	0.0460184	3.51236	Slc2a1
GO:0051770	positive regulation of nitric-oxide synthase biosynthetic process	biological_process	1	271	20	19037	0.0324078	0.0460184	3.51236	Ccl2
GO:0010880	regulation of release of sequestered calcium ion into cytosol by sarcoplasmic reticulum	biological_process	1	271	20	19037	0.0324078	0.0460184	3.51236	Camk2d
GO:0071380	cellular response to prostaglandin E stimulus	biological_process	1	271	20	19037	0.0324078	0.0460184	3.51236	Fn1
GO:0009743	response to carbohydrate	biological_process	1	271	20	19037	0.0324078	0.0460184	3.51236	Nos3
GO:1901652	response to peptide	biological_process	1	271	20	19037	0.0324078	0.0460184	3.51236	Nos3
GO:1903077	negative regulation of protein localization to plasma membrane	biological_process	1	271	20	19037	0.0324078	0.0460184	3.51236	Tgfb1
GO:1903146	regulation of autophagy of mitochondrion	biological_process	1	271	20	19037	0.0324078	0.0460184	3.51236	Fbxw7
GO:0050832	defense response to fungus	biological_process	1	271	20	19037	0.0324078	0.0460184	3.51236	Tslp
GO:0031668	cellular response to extracellular stimulus	biological_process	1	271	20	19037	0.0324078	0.0460184	3.51236	Cdkn1a
GO:0015301	anion:anion antiporter activity	molecular_function	1	271	20	19037	0.0324078	0.0460184	3.51236	Slc26a8
GO:0043277	apoptotic cell clearance	biological_process	1	271	20	19037	0.0324078	0.0460184	3.51236	Alox15
GO:0021915	neural tube development	biological_process	2	271	49	19037	0.0325085	0.0461132	2.86723	Cecr2; Tgfb1
GO:0030864	cortical actin cytoskeleton	cellular_component	2	271	49	19037	0.0325085	0.0461132	2.86723	Llgl2; Slc2a1
GO:0005764	lysosome	cellular_component	7	271	259	19037	0.0325275	0.046116	1.89857	RT1-DMa; Man2b2; Ace; Doc2a; Ppt2; Tinagl1; Tmem97
GO:0051592	response to calcium ion	biological_process	3	271	85	19037	0.0331679	0.0469994	2.47931	Pla2g4a; Thbs1; Bad
GO:0030514	negative regulation of BMP signaling pathway	biological_process	2	271	50	19037	0.0342303	0.048429	2.80989	Lrp2; Vwc2l
GO:0042149	cellular response to glucose starvation	biological_process	2	271	50	19037	0.0342303	0.048429	2.80989	Upp1; Slc2a1
GO:0048286	lung alveolus development	biological_process	2	271	50	19037	0.0342303	0.048429	2.80989	Ace; Flt4
GO:0030672	synaptic vesicle membrane	cellular_component	3	271	86	19037	0.0344107	0.0486589	2.45048	Stx1a; Slc17a8; Doc2a
GO:0000981	RNA polymerase II transcription factor activity, sequence-specific DNA binding	molecular_function	6	271	215	19037	0.0346583	0.0489834	1.96039	Pou5f1; Elk3; Jund; Ovol2; Stat3; Bhlhe40
GO:0016327	apicolateral plasma membrane	cellular_component	1	271	21	19037	0.0354888	0.0494874	3.34511	Thbd
GO:0017049	GTP-Rho binding	molecular_function	1	271	21	19037	0.0354888	0.0494874	3.34511	Rtkn
GO:0008528	G-protein coupled peptide receptor activity	molecular_function	1	271	21	19037	0.0354888	0.0494874	3.34511	Npr3
GO:0048255	mRNA stabilization	biological_process	1	271	21	19037	0.0354888	0.0494874	3.34511	Vip
GO:0045109	intermediate filament organization	biological_process	1	271	21	19037	0.0354888	0.0494874	3.34511	Des
GO:0050966	detection of mechanical stimulus involved in sensory perception of pain	biological_process	1	271	21	19037	0.0354888	0.0494874	3.34511	Grm8
GO:0001829	trophectodermal cell differentiation	biological_process	1	271	21	19037	0.0354888	0.0494874	3.34511	Pou5f1
GO:0045178	basal part of cell	cellular_component	1	271	21	19037	0.0354888	0.0494874	3.34511	Fap
GO:2000117	negative regulation of cysteine-type endopeptidase activity	biological_process	1	271	21	19037	0.0354888	0.0494874	3.34511	LOC689081
GO:0032026	response to magnesium ion	biological_process	1	271	21	19037	0.0354888	0.0494874	3.34511	Thbs1
GO:0050431	transforming growth factor beta binding	molecular_function	1	271	21	19037	0.0354888	0.0494874	3.34511	Thbs1
GO:0045089	positive regulation of innate immune response	biological_process	1	271	21	19037	0.0354888	0.0494874	3.34511	Havcr2
GO:0034704	calcium channel complex	cellular_component	1	271	21	19037	0.0354888	0.0494874	3.34511	Camk2d
GO:1903076	regulation of protein localization to plasma membrane	biological_process	1	271	21	19037	0.0354888	0.0494874	3.34511	Camk2d
GO:0016922	ligand-dependent nuclear receptor binding	molecular_function	1	271	21	19037	0.0354888	0.0494874	3.34511	Jund
GO:0001618	virus receptor activity	molecular_function	1	271	21	19037	0.0354888	0.0494874	3.34511	Dpp4
GO:0042974	retinoic acid receptor binding	molecular_function	1	271	21	19037	0.0354888	0.0494874	3.34511	Hmga1
GO:0046965	retinoid X receptor binding	molecular_function	1	271	21	19037	0.0354888	0.0494874	3.34511	Hmga1
GO:0009651	response to salt stress	biological_process	1	271	21	19037	0.0354888	0.0494874	3.34511	Th
GO:0010259	multicellular organism aging	biological_process	1	271	21	19037	0.0354888	0.0494874	3.34511	Th
GO:0070848	response to growth factor	biological_process	1	271	21	19037	0.0354888	0.0494874	3.34511	Th
GO:0035259	glucocorticoid receptor binding	molecular_function	1	271	21	19037	0.0354888	0.0494874	3.34511	Stat3
GO:0030539	male genitalia development	biological_process	1	271	21	19037	0.0354888	0.0494874	3.34511	Tex15
GO:0015026	coreceptor activity	molecular_function	1	271	21	19037	0.0354888	0.0494874	3.34511	Acvr2a
GO:0097193	intrinsic apoptotic signaling pathway	biological_process	1	271	21	19037	0.0354888	0.0494874	3.34511	Bad
GO:0008157	protein phosphatase 1 binding	molecular_function	1	271	21	19037	0.0354888	0.0494874	3.34511	Lmna
GO:0030307	positive regulation of cell growth	biological_process	3	271	87	19037	0.0356802	0.0497289	2.42232	Sgk1; Flt4; Avp
GO:0031201	SNARE complex	cellular_component	2	271	51	19037	0.0359985	0.0500952	2.75479	Stx1a; LOC100910446
GO:0032729	positive regulation of interferon-gamma production	biological_process	2	271	51	19037	0.0359985	0.0500952	2.75479	Bcl3; Havcr2
GO:0007265	Ras protein signal transduction	biological_process	2	271	51	19037	0.0359985	0.0500952	2.75479	Rras2; Cdkn1a
GO:0051092	positive regulation of NF-kappaB transcription factor activity	biological_process	4	271	128	19037	0.0363342	0.0505366	2.19523	Trim13; Ripk4; Tnfrsf11a; Tgfb1
GO:1990830	cellular response to leukemia inhibitory factor	biological_process	4	271	129	19037	0.037378	0.0519617	2.17821	Socs3; Pou5f1; Jarid2; Spp1
GO:0045597	positive regulation of cell differentiation	biological_process	2	271	52	19037	0.0378128	0.0525124	2.70182	Socs3; Jund
GO:1903078	positive regulation of protein localization to plasma membrane	biological_process	2	271	52	19037	0.0378128	0.0525124	2.70182	Dpp10; Rab11fip2
GO:0033138	positive regulation of peptidyl-serine phosphorylation	biological_process	3	271	89	19037	0.0382998	0.0528756	2.36788	Avp; Ptgs2; Tgfb1
GO:0050750	low-density lipoprotein particle receptor binding	molecular_function	1	271	22	19037	0.0386781	0.0528756	3.19306	Lrp2
GO:0051233	spindle midzone	cellular_component	1	271	22	19037	0.0386781	0.0528756	3.19306	Gem
GO:0044331	cell-cell adhesion mediated by cadherin	biological_process	1	271	22	19037	0.0386781	0.0528756	3.19306	Cdh3
GO:0030278	regulation of ossification	biological_process	1	271	22	19037	0.0386781	0.0528756	3.19306	Gdf10
GO:0014032	neural crest cell development	biological_process	1	271	22	19037	0.0386781	0.0528756	3.19306	Sox11
GO:0045778	positive regulation of ossification	biological_process	1	271	22	19037	0.0386781	0.0528756	3.19306	Sox11
GO:0002080	acrosomal membrane	cellular_component	1	271	22	19037	0.0386781	0.0528756	3.19306	Eqtn
GO:0004712	protein serine/threonine/tyrosine kinase activity	molecular_function	1	271	22	19037	0.0386781	0.0528756	3.19306	Sgk1
GO:0097194	execution phase of apoptosis	biological_process	1	271	22	19037	0.0386781	0.0528756	3.19306	Cecr2
GO:0045022	early endosome to late endosome transport	biological_process	1	271	22	19037	0.0386781	0.0528756	3.19306	Flna
GO:0071732	cellular response to nitric oxide	biological_process	1	271	22	19037	0.0386781	0.0528756	3.19306	Thbs1
GO:1904659	glucose transmembrane transport	biological_process	1	271	22	19037	0.0386781	0.0528756	3.19306	Slc2a1
GO:0045499	chemorepellent activity	molecular_function	1	271	22	19037	0.0386781	0.0528756	3.19306	Flrt3
GO:0048265	response to pain	biological_process	1	271	22	19037	0.0386781	0.0528756	3.19306	Kcnip3
GO:0033197	response to vitamin E	biological_process	1	271	22	19037	0.0386781	0.0528756	3.19306	Hmgcs1
GO:0009948	anterior/posterior axis specification	biological_process	1	271	22	19037	0.0386781	0.0528756	3.19306	Hey1
GO:0031000	response to caffeine	biological_process	1	271	22	19037	0.0386781	0.0528756	3.19306	Irs1
GO:0010592	positive regulation of lamellipodium assembly	biological_process	1	271	22	19037	0.0386781	0.0528756	3.19306	LOC100362819
GO:0032874	positive regulation of stress-activated MAPK cascade	biological_process	1	271	22	19037	0.0386781	0.0528756	3.19306	Hmgcr
GO:0001963	synaptic transmission, dopaminergic	biological_process	1	271	22	19037	0.0386781	0.0528756	3.19306	Th
GO:0042462	eye photoreceptor cell development	biological_process	1	271	22	19037	0.0386781	0.0528756	3.19306	Th
GO:0043153	entrainment of circadian clock by photoperiod	biological_process	1	271	22	19037	0.0386781	0.0528756	3.19306	Bhlhe40
GO:0036342	post-anal tail morphogenesis	biological_process	1	271	22	19037	0.0386781	0.0528756	3.19306	Vangl2
GO:0007130	synaptonemal complex assembly	biological_process	1	271	22	19037	0.0386781	0.0528756	3.19306	Tex15
GO:0045736	negative regulation of cyclin-dependent protein serine/threonine kinase activity	biological_process	1	271	22	19037	0.0386781	0.0528756	3.19306	Cdkn1a
GO:0016779	nucleotidyltransferase activity	molecular_function	1	271	22	19037	0.0386781	0.0528756	3.19306	Fam46b
GO:0046856	phosphatidylinositol dephosphorylation	biological_process	1	271	22	19037	0.0386781	0.0528756	3.19306	Inpp5d
GO:0006810	transport	biological_process	1	271	22	19037	0.0386781	0.0528756	3.19306	Slc6a5
GO:0048240	sperm capacitation	biological_process	1	271	22	19037	0.0386781	0.0528756	3.19306	Slc26a8
GO:0021522	spinal cord motor neuron differentiation	biological_process	1	271	22	19037	0.0386781	0.0528756	3.19306	Lmo4
GO:0005667	transcription factor complex	cellular_component	6	271	221	19037	0.0392838	0.0536767	1.90716	Pdlim1; Pou5f1; Tle1; Jund; LOC102552640; Lmo4
GO:0007346	regulation of mitotic cell cycle	biological_process	3	271	90	19037	0.0396499	0.0540454	2.34157	Map3k4; Stk26; Cdkn1a
GO:0031098	stress-activated protein kinase signaling cascade	biological_process	2	271	53	19037	0.0396731	0.0540454	2.65084	Map3k4; Stk26
GO:0030838	positive regulation of actin filament polymerization	biological_process	2	271	53	19037	0.0396731	0.0540454	2.65084	Vasp; Alox15
GO:0005544	calcium-dependent phospholipid binding	molecular_function	2	271	53	19037	0.0396731	0.0540454	2.65084	Doc2a; Pla2g4a
GO:0071392	cellular response to estradiol stimulus	biological_process	2	271	53	19037	0.0396731	0.0540454	2.65084	Ccl2; Enpp2
GO:0007157	heterophilic cell-cell adhesion via plasma membrane cell adhesion molecules	biological_process	2	271	53	19037	0.0396731	0.0540454	2.65084	Gypc; Scarf2
GO:0051897	positive regulation of protein kinase B signaling	biological_process	3	271	91	19037	0.0410268	0.0558615	2.31584	Pou5f1; Thbs1; Tgfb1
GO:0000049	tRNA binding	molecular_function	2	271	54	19037	0.0415791	0.0563849	2.60175	Nsun6; Trmt1l
GO:0000145	exocyst	cellular_component	1	271	23	19037	0.0419719	0.0563849	3.05423	LOC103689971
GO:0098664	G-protein coupled serotonin receptor signaling pathway	biological_process	1	271	23	19037	0.0419719	0.0563849	3.05423	Htr1f
GO:2000311	regulation of AMPA receptor activity	biological_process	1	271	23	19037	0.0419719	0.0563849	3.05423	Shisa8
[truncated: 82 more rows]
