# Supplementary material for: Hippocampus RNA Sequencing of Pentylenetetrazole-Kindled Rats and Upon Treatment of Novel Chemical Q808
Source: Front Pharmacol. 2022 Mar 8;13:820508. doi: 10.3389/fphar.2022.820508 (PMC8957222; doi:10.3389/fphar.2022.820508)
Supplement: Supplementary file 7 [file Table1.XLSX]

## Sheet: Sheet1
Table S1. The datasets of clean data for RNA-seq.
Group	Total reads	Mapped reads	Multiple mapped	Uniquely mapped	GC Content	≥Q30
Con.-1	42888476	41861612(97.61%)	2578959(6.01%)	39282653(91.59%)	0.4878	0.9296
Con.-2	49177140	48041608(97.69%)	2932500(5.96%)	45109108(91.73%)	0.4911	0.928
Con.-3	42435346	41426687(97.62%)	2447477(5.77%)	38979210(91.86%)	0.4914	0.9298
PTZ-1	45760360	44703890(97.69%)	2806244(6.13%)	41897646(91.56%)	0.4906	0.9325
PTZ-2	46351162	45206328(97.53%)	2779412(6.00%)	42426916(91.53%)	0.4939	0.926
PTZ-3	40107990	39233695(97.82%)	2669548(6.66%)	36564147(91.16%)	0.4777	0.9308
Q808-1	42449762	41465700(97.68%)	2780720(6.55%)	38684980(91.13%)	0.4816	0.9234
Q808-2	44826342	43746661(97.59%)	2731279(6.09%)	41015382(91.50%)	0.4904	0.9292
