# Supplementary material for: Hippocampus RNA Sequencing of Pentylenetetrazole-Kindled Rats and Upon Treatment of Novel Chemical Q808
Source: Front Pharmacol. 2022 Mar 8;13:820508. doi: 10.3389/fphar.2022.820508 (PMC8957222; doi:10.3389/fphar.2022.820508)
Supplement: Supplementary file 8 [file Table5.XLSX]

## Sheet: Sheet1
Table S5. GO enrichment analysis between the PTZ and Q808 group.
id	Term	Category	ListHits	ListTotal	PopHits	PopTotal	pValue	qValue	Enrichment_score	Gene
GO:0002399	MHC class II protein complex assembly	biological_process	1	144	1	19037	0	0	132.201	RT1-DMb
GO:0015144	carbohydrate transmembrane transporter activity	molecular_function	1	144	1	19037	0	0	132.201	Tmem144
GO:0002737	negative regulation of plasmacytoid dendritic cell cytokine production	biological_process	1	144	1	19037	0	0	132.201	Bst2
GO:1903901	negative regulation of viral life cycle	biological_process	1	144	1	19037	0	0	132.201	Bst2
GO:1904998	negative regulation of leukocyte adhesion to arterial endothelial cell	biological_process	1	144	1	19037	0	0	132.201	Klf4
GO:1904784	NLRP1 inflammasome complex assembly	biological_process	1	144	1	19037	0	0	132.201	Nlrp1a
GO:0045112	integrin biosynthetic process	biological_process	1	144	1	19037	0	0	132.201	Col5a1
GO:0060681	branch elongation involved in ureteric bud branching	biological_process	1	144	1	19037	0	0	132.201	Fgf1
GO:0072163	mesonephric epithelium development	biological_process	1	144	1	19037	0	0	132.201	Fgf1
GO:0030938	collagen type XVIII trimer	cellular_component	1	144	1	19037	0	0	132.201	Col18a1
GO:0071838	cell proliferation in bone marrow	biological_process	1	144	1	19037	0	0	132.201	Ace
GO:1903597	negative regulation of gap junction assembly	biological_process	1	144	1	19037	0	0	132.201	Ace
GO:0072395	signal transduction involved in cell cycle checkpoint	biological_process	1	144	1	19037	0	0	132.201	Sox11
GO:0044089	positive regulation of cellular component biogenesis	biological_process	1	144	1	19037	0	0	132.201	Ldb2
GO:1990450	linear polyubiquitin binding	molecular_function	1	144	1	19037	0	0	132.201	Ikbkg
GO:0016074	snoRNA metabolic process	biological_process	1	144	1	19037	0	0	132.201	Fbl
GO:0036022	limb joint morphogenesis	biological_process	1	144	1	19037	0	0	132.201	Sulf1
GO:0047464	heparosan-N-sulfate-glucuronate 5-epimerase activity	molecular_function	1	144	1	19037	0	0	132.201	Glce
GO:0050379	UDP-glucuronate 5'-epimerase activity	molecular_function	1	144	1	19037	0	0	132.201	Glce
GO:1905523	positive regulation of macrophage migration	biological_process	1	144	1	19037	0	0	132.201	Mmp14
GO:1903165	response to polycyclic arene	biological_process	1	144	1	19037	0	0	132.201	Enpp2
GO:0031722	hemoglobin beta binding	molecular_function	1	144	1	19037	0	0	132.201	Hbb
GO:0035691	macrophage migration inhibitory factor signaling pathway	biological_process	1	144	1	19037	0	0	132.201	Cd74
GO:0035693	NOS2-CD74 complex	cellular_component	1	144	1	19037	0	0	132.201	Cd74
GO:0042658	MHC class II protein binding, via antigen binding groove	molecular_function	1	144	1	19037	0	0	132.201	Cd74
GO:1904205	negative regulation of skeletal muscle hypertrophy	biological_process	1	144	1	19037	0	0	132.201	Igfbp5
GO:0003339	regulation of mesenchymal to epithelial transition involved in metanephros morphogenesis	biological_process	1	144	1	19037	0	0	132.201	Wnt9b
GO:0035150	regulation of tube size	biological_process	1	144	1	19037	0	0	132.201	Wnt9b
GO:0072003	kidney rudiment formation	biological_process	1	144	1	19037	0	0	132.201	Wnt9b
GO:0072046	establishment of planar polarity involved in nephron morphogenesis	biological_process	1	144	1	19037	0	0	132.201	Wnt9b
GO:0072078	nephron tubule morphogenesis	biological_process	1	144	1	19037	0	0	132.201	Wnt9b
GO:1905438	non-canonical Wnt signaling pathway involved in midbrain dopaminergic neuron differentiation	biological_process	1	144	1	19037	0	0	132.201	Wnt9b
GO:1990755	mitotic spindle microtubule depolymerization	biological_process	1	144	1	19037	0	0	132.201	Ccsap
GO:0030167	proteoglycan catabolic process	biological_process	1	144	1	19037	0	0	132.201	Adamts12
GO:1902203	negative regulation of hepatocyte growth factor receptor signaling pathway	biological_process	1	144	1	19037	0	0	132.201	Adamts12
GO:1902548	negative regulation of cellular response to vascular endothelial growth factor stimulus	biological_process	1	144	1	19037	0	0	132.201	Adamts12
GO:2001113	negative regulation of cellular response to hepatocyte growth factor stimulus	biological_process	1	144	1	19037	0	0	132.201	Adamts12
GO:0001637	G-protein coupled chemoattractant receptor activity	molecular_function	1	144	1	19037	0	0	132.201	Cmklr1
GO:0061845	neuron projection branch point	cellular_component	1	144	1	19037	0	0	132.201	Baiap2
GO:0061846	dendritic spine cytoplasm	cellular_component	1	144	1	19037	0	0	132.201	Baiap2
GO:2001023	regulation of response to drug	biological_process	1	144	1	19037	0	0	132.201	Gabra4
GO:0004163	diphosphomevalonate decarboxylase activity	molecular_function	1	144	1	19037	0	0	132.201	Mvd
GO:1990705	cholangiocyte proliferation	biological_process	2	144	2	19037	0	0	132.201	Notch2; Mki67
GO:0048320	axial mesoderm formation	biological_process	1	144	1	19037	0	0	132.201	Epha2
GO:0060035	notochord cell development	biological_process	1	144	1	19037	0	0	132.201	Epha2
GO:1904238	pericyte cell differentiation	biological_process	1	144	1	19037	0	0	132.201	Epha2
GO:0015362	high-affinity sodium:dicarboxylate symporter activity	molecular_function	1	144	1	19037	0	0	132.201	Slc13a3
GO:0042659	regulation of cell fate specification	biological_process	1	144	1	19037	0	0	132.201	Lmo4
GO:0050865	regulation of cell activation	biological_process	1	144	1	19037	0	0	132.201	Lmo4
GO:0009081	branched-chain amino acid metabolic process	biological_process	1	144	1	19037	0	0	132.201	Bcat2
GO:0005833	hemoglobin complex	cellular_component	3	144	10	19037	6.36498e-07	1.79093e-05	39.6604	Hba-a1; LOC689064; Hbb
GO:0033674	positive regulation of kinase activity	biological_process	6	144	71	19037	1.08644e-06	2.99817e-05	11.1719	Ajuba; Insrr; Kdr; Cd74; Epha2; Lmo4
GO:0031012	extracellular matrix	cellular_component	10	144	224	19037	1.11215e-06	3.01119e-05	5.90185	Serpinb1a; Mmp2; Hspg2; Col5a1; Vtn; Col18a1; Mmp14; Spon2; Adamts12; Col6a2
GO:0005615	extracellular space	cellular_component	26	144	1300	19037	1.39797e-06	3.71499e-05	2.64403	LOC679149; Serpinb1a; Dlk1; Mmp2; Hspg2; Glb1l; Col5a1; Man2b2; Wfikkn2; Vtn; Fgf1; Angptl2; Col18a1; Ace; Cxcl12; Ptgds; Sulf1; Mmp14; Spon2; Enpp2; Hbb; Igfbp5; Wnt9b; Col6a2; Ctsc; Tnfsf9
GO:1901509	regulation of endothelial tube morphogenesis	biological_process	2	144	4	19037	1.68617e-06	4.39936e-05	66.1007	Fgf1; Adamts12
GO:0005178	integrin binding	molecular_function	7	144	111	19037	2.01928e-06	5.17441e-05	8.33702	Vtn; Fgf1; Cxcl12; Tspan8; Kdr; Mmp14; Itgb6
GO:0005344	oxygen carrier activity	molecular_function	3	144	14	19037	2.96329e-06	7.3316e-05	28.3289	Hba-a1; LOC689064; Hbb
GO:0015671	oxygen transport	biological_process	3	144	14	19037	2.96329e-06	7.3316e-05	28.3289	Hba-a1; LOC689064; Hbb
GO:0045746	negative regulation of Notch signaling pathway	biological_process	4	144	32	19037	3.94562e-06	9.59656e-05	16.5252	Dlk1; Mmp14; Pear1; Ovol2
GO:0023026	MHC class II protein complex binding	molecular_function	2	144	5	19037	4.192e-06	0.000100259	52.8806	RT1-DMb; Cd74
GO:0005604	basement membrane	cellular_component	6	144	94	19037	7.23561e-06	0.000170215	8.43839	Hspg2; Col5a1; Vtn; Lamc3; Col18a1; Frem2
GO:0030513	positive regulation of BMP signaling pathway	biological_process	4	144	37	19037	8.28489e-06	0.000186941	14.292	Sox11; Kdr; Sulf1; Notch2
GO:2000394	positive regulation of lamellipodium morphogenesis	biological_process	2	144	6	19037	8.33745e-06	0.000186941	44.0671	Enpp2; Rreb1
GO:0072574	hepatocyte proliferation	biological_process	2	144	6	19037	8.33745e-06	0.000186941	44.0671	Notch2; Mki67
GO:0048557	embryonic digestive tract morphogenesis	biological_process	3	144	20	19037	1.38451e-05	0.000305657	19.8302	Sox11; Shox2; Ovol2
GO:0006898	receptor-mediated endocytosis	biological_process	6	144	106	19037	1.59756e-05	0.000347349	7.4831	Mrc1; Hspg2; Vtn; Cd163; Stab1; Enpp2
GO:0031404	chloride ion binding	molecular_function	2	144	8	19037	2.30865e-05	0.000487193	33.0503	Ace; Ctsc
GO:0060907	positive regulation of macrophage cytokine production	biological_process	2	144	8	19037	2.30865e-05	0.000487193	33.0503	Spon2; Cd74
GO:0019825	oxygen binding	molecular_function	3	144	24	19037	2.96589e-05	0.000590877	16.5252	Hba-a1; LOC689064; Hbb
GO:0007160	cell-matrix adhesion	biological_process	5	144	79	19037	2.97889e-05	0.000590877	8.36718	Vtn; Adamts12; Itga8; Itgal; Itgb6
GO:0001649	osteoblast differentiation	biological_process	5	144	81	19037	3.43524e-05	0.000590877	8.16058	Dlk1; Shox2; Igfbp5; Epha2; Fhl2
GO:0001778	plasma membrane repair	biological_process	2	144	9	19037	3.44377e-05	0.000590877	29.3781	Dysf; Myof
GO:0001221	transcription cofactor binding	molecular_function	2	144	9	19037	3.44377e-05	0.000590877	29.3781	Klf4; Baiap2
GO:0005044	scavenger receptor activity	molecular_function	4	144	50	19037	3.7213e-05	0.000590877	10.5761	Vtn; Cd163; Stab1; Enpp2
GO:0005771	multivesicular body	cellular_component	3	144	26	19037	4.12404e-05	0.000590877	15.254	RT1-DMb; Bst2; Cd74
GO:0038023	signaling receptor activity	molecular_function	6	144	124	19037	4.40738e-05	0.000590877	6.39684	Mrc1; Gypc; Pear1; Prtg; Itgb6; Notch2
GO:0045187	regulation of circadian sleep/wake cycle, sleep	biological_process	2	144	10	19037	4.89239e-05	0.000590877	26.4403	Hcrtr1; Ptgds
GO:0009913	epidermal cell differentiation	biological_process	2	144	10	19037	4.89239e-05	0.000590877	26.4403	Klf4; Ovol2
GO:0060351	cartilage development involved in endochondral bone morphogenesis	biological_process	2	144	10	19037	4.89239e-05	0.000590877	26.4403	Hspg2; Shox2
GO:2001190	positive regulation of T cell activation via T cell receptor contact with antigen bound to MHC molecule on antigen presenting cell	biological_process	1	144	2	19037	5.6823e-05	0.000590877	66.1007	RT1-DMb
GO:0072592	oxygen metabolic process	biological_process	1	144	2	19037	5.6823e-05	0.000590877	66.1007	Fmo2
GO:0016499	orexin receptor activity	molecular_function	1	144	2	19037	5.6823e-05	0.000590877	66.1007	Hcrtr1
GO:1901253	negative regulation of intracellular transport of viral material	biological_process	1	144	2	19037	5.6823e-05	0.000590877	66.1007	Bst2
GO:0001010	transcription factor activity, sequence-specific DNA binding transcription factor recruiting	molecular_function	1	144	2	19037	5.6823e-05	0.000590877	66.1007	Klf4
GO:0014740	negative regulation of muscle hyperplasia	biological_process	1	144	2	19037	5.6823e-05	0.000590877	66.1007	Klf4
GO:2000342	negative regulation of chemokine (C-X-C motif) ligand 2 production	biological_process	1	144	2	19037	5.6823e-05	0.000590877	66.1007	Klf4
GO:0043177	organic acid binding	molecular_function	1	144	2	19037	5.6823e-05	0.000590877	66.1007	Hba-a1
GO:1903225	negative regulation of endodermal cell differentiation	biological_process	1	144	2	19037	5.6823e-05	0.000590877	66.1007	Col5a1
GO:0061302	smooth muscle cell-matrix adhesion	biological_process	1	144	2	19037	5.6823e-05	0.000590877	66.1007	Vtn
GO:0031711	bradykinin receptor binding	molecular_function	1	144	2	19037	5.6823e-05	0.000590877	66.1007	Ace
GO:0060177	regulation of angiotensin metabolic process	biological_process	1	144	2	19037	5.6823e-05	0.000590877	66.1007	Ace
GO:2000170	positive regulation of peptidyl-cysteine S-nitrosylation	biological_process	1	144	2	19037	5.6823e-05	0.000590877	66.1007	Ace
GO:0035332	positive regulation of hippo signaling	biological_process	1	144	2	19037	5.6823e-05	0.000590877	66.1007	Sox11
GO:0061386	closure of optic fissure	biological_process	1	144	2	19037	5.6823e-05	0.000590877	66.1007	Sox11
GO:2001111	positive regulation of lens epithelial cell proliferation	biological_process	1	144	2	19037	5.6823e-05	0.000590877	66.1007	Sox11
GO:0051650	establishment of vesicle localization	biological_process	1	144	2	19037	5.6823e-05	0.000590877	66.1007	Ikbkg
GO:0000494	box C/D snoRNA 3'-end processing	biological_process	1	144	2	19037	5.6823e-05	0.000590877	66.1007	Fbl
GO:0008649	rRNA methyltransferase activity	molecular_function	1	144	2	19037	5.6823e-05	0.000590877	66.1007	Fbl
GO:1990258	histone glutamine methylation	biological_process	1	144	2	19037	5.6823e-05	0.000590877	66.1007	Fbl
GO:1990259	histone-glutamine methyltransferase activity	molecular_function	1	144	2	19037	5.6823e-05	0.000590877	66.1007	Fbl
GO:0003870	5-aminolevulinate synthase activity	molecular_function	1	144	2	19037	5.6823e-05	0.000590877	66.1007	Alas2
GO:0004667	prostaglandin-D synthase activity	molecular_function	1	144	2	19037	5.6823e-05	0.000590877	66.1007	Ptgds
GO:0005501	retinoid binding	molecular_function	1	144	2	19037	5.6823e-05	0.000590877	66.1007	Ptgds
GO:1903010	regulation of bone development	biological_process	1	144	2	19037	5.6823e-05	0.000590877	66.1007	Kdr
GO:0014846	esophagus smooth muscle contraction	biological_process	1	144	2	19037	5.6823e-05	0.000590877	66.1007	Sulf1
GO:0030201	heparan sulfate proteoglycan metabolic process	biological_process	1	144	2	19037	5.6823e-05	0.000590877	66.1007	Sulf1
GO:0002448	mast cell mediated immunity	biological_process	1	144	2	19037	5.6823e-05	0.000590877	66.1007	Spon2
GO:0031720	haptoglobin binding	molecular_function	1	144	2	19037	5.6823e-05	0.000590877	66.1007	Hbb
GO:0002792	negative regulation of peptide secretion	biological_process	1	144	2	19037	5.6823e-05	0.000590877	66.1007	Cd74
GO:0035692	macrophage migration inhibitory factor receptor complex	cellular_component	1	144	2	19037	5.6823e-05	0.000590877	66.1007	Cd74
GO:0035718	macrophage migration inhibitory factor binding	molecular_function	1	144	2	19037	5.6823e-05	0.000590877	66.1007	Cd74
GO:1901862	negative regulation of muscle tissue development	biological_process	1	144	2	19037	5.6823e-05	0.000590877	66.1007	Igfbp5
GO:0072038	mesenchymal stem cell maintenance involved in nephron morphogenesis	biological_process	1	144	2	19037	5.6823e-05	0.000590877	66.1007	Wnt9b
GO:0072170	metanephric tubule development	biological_process	1	144	2	19037	5.6823e-05	0.000590877	66.1007	Wnt9b
GO:0072174	metanephric tubule formation	biological_process	1	144	2	19037	5.6823e-05	0.000590877	66.1007	Wnt9b
GO:0072181	mesonephric duct formation	biological_process	1	144	2	19037	5.6823e-05	0.000590877	66.1007	Wnt9b
GO:0030369	ICAM-3 receptor activity	molecular_function	1	144	2	19037	5.6823e-05	0.000590877	66.1007	Itgal
GO:0034687	integrin alphaL-beta2 complex	cellular_component	1	144	2	19037	5.6823e-05	0.000590877	66.1007	Itgal
GO:0034685	integrin alphav-beta6 complex	cellular_component	1	144	2	19037	5.6823e-05	0.000590877	66.1007	Itgb6
GO:0038044	transforming growth factor-beta secretion	biological_process	1	144	2	19037	5.6823e-05	0.000590877	66.1007	Itgb6
GO:1903691	positive regulation of wound healing, spreading of epidermal cells	biological_process	1	144	2	19037	5.6823e-05	0.000590877	66.1007	Rreb1
GO:0045967	negative regulation of growth rate	biological_process	1	144	2	19037	5.6823e-05	0.000590877	66.1007	Notch2
GO:0016505	peptidase activator activity involved in apoptotic process	molecular_function	1	144	2	19037	5.6823e-05	0.000590877	66.1007	Ctsc
GO:0046058	cAMP metabolic process	biological_process	1	144	2	19037	5.6823e-05	0.000590877	66.1007	Epha2
GO:0005310	dicarboxylic acid transmembrane transporter activity	molecular_function	1	144	2	19037	5.6823e-05	0.000590877	66.1007	Slc13a3
GO:0006835	dicarboxylic acid transport	biological_process	1	144	2	19037	5.6823e-05	0.000590877	66.1007	Slc13a3
GO:0017153	sodium:dicarboxylate symporter activity	molecular_function	1	144	2	19037	5.6823e-05	0.000590877	66.1007	Slc13a3
GO:0045585	positive regulation of cytotoxic T cell differentiation	biological_process	1	144	2	19037	5.6823e-05	0.000590877	66.1007	Tnfsf9
GO:0021514	ventral spinal cord interneuron differentiation	biological_process	1	144	2	19037	5.6823e-05	0.000590877	66.1007	Lmo4
GO:0004084	branched-chain-amino-acid transaminase activity	molecular_function	1	144	2	19037	5.6823e-05	0.000590877	66.1007	Bcat2
GO:0006550	isoleucine catabolic process	biological_process	1	144	2	19037	5.6823e-05	0.000590877	66.1007	Bcat2
GO:0009082	branched-chain amino acid biosynthetic process	biological_process	1	144	2	19037	5.6823e-05	0.000590877	66.1007	Bcat2
GO:0009098	leucine biosynthetic process	biological_process	1	144	2	19037	5.6823e-05	0.000590877	66.1007	Bcat2
GO:0009099	valine biosynthetic process	biological_process	1	144	2	19037	5.6823e-05	0.000590877	66.1007	Bcat2
GO:0052654	L-leucine transaminase activity	molecular_function	1	144	2	19037	5.6823e-05	0.000590877	66.1007	Bcat2
GO:0052655	L-valine transaminase activity	molecular_function	1	144	2	19037	5.6823e-05	0.000590877	66.1007	Bcat2
GO:0052656	L-isoleucine transaminase activity	molecular_function	1	144	2	19037	5.6823e-05	0.000590877	66.1007	Bcat2
GO:0055014	atrial cardiac muscle cell development	biological_process	1	144	2	19037	5.6823e-05	0.000590877	66.1007	Fhl2
GO:0035987	endodermal cell differentiation	biological_process	3	144	29	19037	6.4374e-05	0.00066458	13.676	Mmp2; Vtn; Mmp14
GO:0042613	MHC class II protein complex	cellular_component	2	144	11	19037	6.68974e-05	0.000680836	24.0366	RT1-DMb; Cd74
GO:0035456	response to interferon-beta	biological_process	2	144	11	19037	6.68974e-05	0.000680836	24.0366	Bst2; Ikbke
GO:0030334	regulation of cell migration	biological_process	5	144	92	19037	7.05104e-05	0.000712553	7.18486	Ajuba; Cxcl12; Ldb2; Enpp2; Lmo4
GO:0016477	cell migration	biological_process	8	144	238	19037	8.44266e-05	0.000847218	4.44374	Mmp2; Col5a1; Vtn; Cxcl12; Kdr; Mmp14; Adamts12; Epha2
GO:0035313	wound healing, spreading of epidermal cells	biological_process	2	144	12	19037	8.87023e-05	0.000871835	22.0336	Ajuba; Col5a1
GO:0048771	tissue remodeling	biological_process	2	144	12	19037	8.87023e-05	0.000871835	22.0336	Mmp2; Mmp14
GO:0030212	hyaluronan metabolic process	biological_process	2	144	12	19037	8.87023e-05	0.000871835	22.0336	Kdr; Mki67
GO:0005578	proteinaceous extracellular matrix	cellular_component	8	144	243	19037	9.89244e-05	0.00096569	4.35231	Mmp2; Hspg2; Col5a1; Vtn; Fgf1; Spon2; Wnt9b; Col6a2
GO:0031994	insulin-like growth factor I binding	molecular_function	2	144	13	19037	0.000114674	0.00111188	20.3387	Insrr; Igfbp5
GO:0050769	positive regulation of neurogenesis	biological_process	3	144	35	19037	0.000137005	0.00124187	11.3315	Ace; Sox11; Kdr
GO:0019886	antigen processing and presentation of exogenous peptide antigen via MHC class II	biological_process	2	144	14	19037	0.000145141	0.00124187	18.8859	RT1-DMb; Cd74
GO:0048754	branching morphogenesis of an epithelial tube	biological_process	3	144	36	19037	0.00015323	0.00124187	11.0168	Kdr; Mmp14; Wnt9b
GO:0002408	myeloid dendritic cell chemotaxis	biological_process	1	144	3	19037	0.000169621	0.00124187	44.0671	Arhgef5
GO:0034219	carbohydrate transmembrane transport	biological_process	1	144	3	19037	0.000169621	0.00124187	44.0671	Tmem144
GO:0031328	positive regulation of cellular biosynthetic process	biological_process	1	144	3	19037	0.000169621	0.00124187	44.0671	Ajuba
GO:0046985	positive regulation of hemoglobin biosynthetic process	biological_process	1	144	3	19037	0.000169621	0.00124187	44.0671	Klf4
GO:0072558	NLRP1 inflammasome complex	cellular_component	1	144	3	19037	0.000169621	0.00124187	44.0671	Nlrp1a
GO:0005588	collagen type V trimer	cellular_component	1	144	3	19037	0.000169621	0.00124187	44.0671	Col5a1
GO:0035989	tendon development	biological_process	1	144	3	19037	0.000169621	0.00124187	44.0671	Col5a1
GO:0051128	regulation of cellular component organization	biological_process	1	144	3	19037	0.000169621	0.00124187	44.0671	Col5a1
GO:0005010	insulin-like growth factor-activated receptor activity	molecular_function	1	144	3	19037	0.000169621	0.00124187	44.0671	Insrr
GO:0071469	cellular response to alkaline pH	biological_process	1	144	3	19037	0.000169621	0.00124187	44.0671	Insrr
GO:2000544	regulation of endothelial cell chemotaxis to fibroblast growth factor	biological_process	1	144	3	19037	0.000169621	0.00124187	44.0671	Fgf1
GO:0008240	tripeptidyl-peptidase activity	molecular_function	1	144	3	19037	0.000169621	0.00124187	44.0671	Ace
GO:0042447	hormone catabolic process	biological_process	1	144	3	19037	0.000169621	0.00124187	44.0671	Ace
GO:0070573	metallodipeptidase activity	molecular_function	1	144	3	19037	0.000169621	0.00124187	44.0671	Ace
GO:1902033	regulation of hematopoietic stem cell proliferation	biological_process	1	144	3	19037	0.000169621	0.00124187	44.0671	Ace
GO:0004704	NF-kappaB-inducing kinase activity	molecular_function	1	144	3	19037	0.000169621	0.00124187	44.0671	Ikbke
GO:0008384	IkappaB kinase activity	molecular_function	1	144	3	19037	0.000169621	0.00124187	44.0671	Ikbke
GO:2000172	regulation of branching morphogenesis of a nerve	biological_process	1	144	3	19037	0.000169621	0.00124187	44.0671	Shox2
GO:0070482	response to oxygen levels	biological_process	1	144	3	19037	0.000169621	0.00124187	44.0671	Kdr
GO:1904881	cellular response to hydrogen sulfide	biological_process	1	144	3	19037	0.000169621	0.00124187	44.0671	Kdr
GO:0008449	N-acetylglucosamine-6-sulfatase activity	molecular_function	1	144	3	19037	0.000169621	0.00124187	44.0671	Sulf1
GO:0010999	regulation of eIF2 alpha phosphorylation by heme	biological_process	1	144	3	19037	0.000169621	0.00124187	44.0671	Hbb
GO:0031721	hemoglobin alpha binding	molecular_function	1	144	3	19037	0.000169621	0.00124187	44.0671	Hbb
GO:0031838	haptoglobin-hemoglobin complex	cellular_component	1	144	3	19037	0.000169621	0.00124187	44.0671	Hbb
GO:0005594	collagen type IX trimer	cellular_component	1	144	3	19037	0.000169621	0.00124187	44.0671	Col9a3
GO:0009786	regulation of asymmetric cell division	biological_process	1	144	3	19037	0.000169621	0.00124187	44.0671	Wnt9b
GO:0072044	collecting duct development	biological_process	1	144	3	19037	0.000169621	0.00124187	44.0671	Wnt9b
GO:1902455	negative regulation of stem cell population maintenance	biological_process	1	144	3	19037	0.000169621	0.00124187	44.0671	Wnt9b
GO:2000721	positive regulation of transcription from RNA polymerase II promoter involved in smooth muscle cell differentiation	biological_process	1	144	3	19037	0.000169621	0.00124187	44.0671	Itga8
GO:0002291	T cell activation via T cell receptor contact with antigen bound to MHC molecule on antigen presenting cell	biological_process	1	144	3	19037	0.000169621	0.00124187	44.0671	Itgal
GO:0019287	isopentenyl diphosphate biosynthetic process, mevalonate pathway	biological_process	1	144	3	19037	0.000169621	0.00124187	44.0671	Mvd
GO:0035622	intrahepatic bile duct development	biological_process	1	144	3	19037	0.000169621	0.00124187	44.0671	Notch2
GO:0072104	glomerular capillary formation	biological_process	1	144	3	19037	0.000169621	0.00124187	44.0671	Notch2
GO:0072576	liver morphogenesis	biological_process	1	144	3	19037	0.000169621	0.00124187	44.0671	Notch2
GO:2001204	regulation of osteoclast development	biological_process	1	144	3	19037	0.000169621	0.00124187	44.0671	Notch2
GO:1901491	negative regulation of lymphangiogenesis	biological_process	1	144	3	19037	0.000169621	0.00124187	44.0671	Epha2
GO:0005343	organic acid:sodium symporter activity	molecular_function	1	144	3	19037	0.000169621	0.00124187	44.0671	Slc13a3
GO:0015141	succinate transmembrane transporter activity	molecular_function	1	144	3	19037	0.000169621	0.00124187	44.0671	Slc13a3
GO:0015744	succinate transport	biological_process	1	144	3	19037	0.000169621	0.00124187	44.0671	Slc13a3
GO:0015746	citrate transport	biological_process	1	144	3	19037	0.000169621	0.00124187	44.0671	Slc13a3
GO:0015810	aspartate transmembrane transport	biological_process	1	144	3	19037	0.000169621	0.00124187	44.0671	Slc13a3
GO:0070778	L-aspartate transmembrane transport	biological_process	1	144	3	19037	0.000169621	0.00124187	44.0671	Slc13a3
GO:0071422	succinate transmembrane transport	biological_process	1	144	3	19037	0.000169621	0.00124187	44.0671	Slc13a3
GO:0006551	leucine metabolic process	biological_process	1	144	3	19037	0.000169621	0.00124187	44.0671	Bcat2
GO:1902275	regulation of chromatin organization	biological_process	1	144	3	19037	0.000169621	0.00124187	44.0671	Mki67
GO:0060347	heart trabecula formation	biological_process	2	144	15	19037	0.000180422	0.00131424	17.6269	Ovol2; Fhl2
GO:0001666	response to hypoxia	biological_process	8	144	268	19037	0.000206594	0.00149729	3.94631	Ajuba; Mmp2; Hspg2; Ace; Cxcl12; Alas2; Kdr; Mmp14
GO:0043491	protein kinase B signaling	biological_process	3	144	39	19037	0.000210231	0.00151598	10.1693	Kdr; Pear1; Epha2
GO:0030336	negative regulation of cell migration	biological_process	5	144	113	19037	0.000219432	0.00156876	5.84962	Bst2; Klf4; Sulf1; Igfbp5; Arhgap4
GO:1903672	positive regulation of sprouting angiogenesis	biological_process	2	144	16	19037	0.000220829	0.00156876	16.5252	Klf4; Fgf1
GO:0033627	cell adhesion mediated by integrin	biological_process	2	144	16	19037	0.000220829	0.00156876	16.5252	Vtn; Itgb6
GO:0031434	mitogen-activated protein kinase kinase binding	molecular_function	4	144	74	19037	0.000244646	0.0017294	7.14602	Insrr; Ace; Kdr; Epha2
GO:0090026	positive regulation of monocyte chemotaxis	biological_process	2	144	17	19037	0.000266666	0.00184863	15.5531	Mospd2; Cxcl12
GO:0030247	polysaccharide binding	molecular_function	2	144	17	19037	0.000266666	0.00184863	15.5531	Vtn; Enpp2
GO:0001516	prostaglandin biosynthetic process	biological_process	2	144	17	19037	0.000266666	0.00184863	15.5531	Ptgds; Cd74
GO:0002063	chondrocyte development	biological_process	2	144	17	19037	0.000266666	0.00184863	15.5531	Shox2; Sulf1
GO:0045055	regulated exocytosis	biological_process	2	144	18	19037	0.00031823	0.00193757	14.689	Steap2; Rab11fip1
GO:0030169	low-density lipoprotein particle binding	molecular_function	2	144	18	19037	0.00031823	0.00193757	14.689	Colec12; Stab1
GO:0002503	peptide antigen assembly with MHC class II protein complex	biological_process	1	144	4	19037	0.000337556	0.00193757	33.0503	RT1-DMb
GO:1904591	positive regulation of protein import	biological_process	1	144	4	19037	0.000337556	0.00193757	33.0503	Arhgef5
GO:0008823	cupric reductase activity	molecular_function	1	144	4	19037	0.000337556	0.00193757	33.0503	Steap2
GO:0052851	ferric-chelate reductase (NADPH) activity	molecular_function	1	144	4	19037	0.000337556	0.00193757	33.0503	Steap2
GO:1900037	regulation of cellular response to hypoxia	biological_process	1	144	4	19037	0.000337556	0.00193757	33.0503	Ajuba
GO:0045415	negative regulation of interleukin-8 biosynthetic process	biological_process	1	144	4	19037	0.000337556	0.00193757	33.0503	Klf4
GO:0034154	toll-like receptor 7 signaling pathway	biological_process	1	144	4	19037	0.000337556	0.00193757	33.0503	Pik3ap1
GO:0007600	sensory perception	biological_process	1	144	4	19037	0.000337556	0.00193757	33.0503	Pdyn
GO:0031628	opioid receptor binding	molecular_function	1	144	4	19037	0.000337556	0.00193757	33.0503	Pdyn
GO:0005332	gamma-aminobutyric acid:sodium symporter activity	molecular_function	1	144	4	19037	0.000337556	0.00193757	33.0503	Slc6a13
GO:0015812	gamma-aminobutyric acid transport	biological_process	1	144	4	19037	0.000337556	0.00193757	33.0503	Slc6a13
GO:0051599	response to hydrostatic pressure	biological_process	1	144	4	19037	0.000337556	0.00193757	33.0503	Col18a1
GO:0003081	regulation of systemic arterial blood pressure by renin-angiotensin	biological_process	1	144	4	19037	0.000337556	0.00193757	33.0503	Ace
GO:0008238	exopeptidase activity	molecular_function	1	144	4	19037	0.000337556	0.00193757	33.0503	Ace
GO:0008241	peptidyl-dipeptidase activity	molecular_function	1	144	4	19037	0.000337556	0.00193757	33.0503	Ace
GO:0003357	noradrenergic neuron differentiation	biological_process	1	144	4	19037	0.000337556	0.00193757	33.0503	Sox11
GO:1903237	negative regulation of leukocyte tethering or rolling	biological_process	1	144	4	19037	0.000337556	0.00193757	33.0503	Cxcl12
GO:1990478	response to ultrasound	biological_process	1	144	4	19037	0.000337556	0.00193757	33.0503	Cxcl12
GO:1901423	response to benzene	biological_process	1	144	4	19037	0.000337556	0.00193757	33.0503	Alas2
GO:2000255	negative regulation of male germ cell proliferation	biological_process	1	144	4	19037	0.000337556	0.00193757	33.0503	Ptgds
GO:1901532	regulation of hematopoietic progenitor cell differentiation	biological_process	1	144	4	19037	0.000337556	0.00193757	33.0503	Kdr
GO:0035860	glial cell-derived neurotrophic factor receptor signaling pathway	biological_process	1	144	4	19037	0.000337556	0.00193757	33.0503	Sulf1
GO:0060686	negative regulation of prostatic bud formation	biological_process	1	144	4	19037	0.000337556	0.00193757	33.0503	Sulf1
GO:0016857	racemase and epimerase activity, acting on carbohydrates and derivatives	molecular_function	1	144	4	19037	0.000337556	0.00193757	33.0503	Glce
GO:0030210	heparin biosynthetic process	biological_process	1	144	4	19037	0.000337556	0.00193757	33.0503	Glce
GO:0034638	phosphatidylcholine catabolic process	biological_process	1	144	4	19037	0.000337556	0.00193757	33.0503	Enpp2
GO:0070293	renal absorption	biological_process	1	144	4	19037	0.000337556	0.00193757	33.0503	Hbb
GO:0042567	insulin-like growth factor ternary complex	cellular_component	1	144	4	19037	0.000337556	0.00193757	33.0503	Igfbp5
GO:0060214	endocardium formation	biological_process	1	144	4	19037	0.000337556	0.00193757	33.0503	Ovol2
GO:0032392	DNA geometric change	biological_process	1	144	4	19037	0.000337556	0.00193757	33.0503	Hmgb3
GO:0045578	negative regulation of B cell differentiation	biological_process	1	144	4	19037	0.000337556	0.00193757	33.0503	Hmgb3
GO:0034653	retinoic acid catabolic process	biological_process	1	144	4	19037	0.000337556	0.00193757	33.0503	Crabp1
GO:0070164	negative regulation of adiponectin secretion	biological_process	1	144	4	19037	0.000337556	0.00193757	33.0503	Rab11fip1
GO:0072014	proximal tubule development	biological_process	1	144	4	19037	0.000337556	0.00193757	33.0503	Notch2
GO:1903052	positive regulation of proteolysis involved in cellular protein catabolic process	biological_process	1	144	4	19037	0.000337556	0.00193757	33.0503	Ctsc
GO:0014028	notochord formation	biological_process	1	144	4	19037	0.000337556	0.00193757	33.0503	Epha2
GO:0032682	negative regulation of chemokine production	biological_process	1	144	4	19037	0.000337556	0.00193757	33.0503	Epha2
GO:0015137	citrate transmembrane transporter activity	molecular_function	1	144	4	19037	0.000337556	0.00193757	33.0503	Slc13a3
GO:0015183	L-aspartate transmembrane transporter activity	molecular_function	1	144	4	19037	0.000337556	0.00193757	33.0503	Slc13a3
GO:0006549	isoleucine metabolic process	biological_process	1	144	4	19037	0.000337556	0.00193757	33.0503	Bcat2
GO:0010817	regulation of hormone levels	biological_process	1	144	4	19037	0.000337556	0.00193757	33.0503	Bcat2
GO:0006955	immune response	biological_process	7	144	228	19037	0.000348822	0.00199426	4.05881	RT1-DMb; Colec12; Vtn; Cxcl12; LOC108348139; Enpp2; Tnfsf9
GO:0009897	external side of plasma membrane	cellular_component	8	144	288	19037	0.000351043	0.00199707	3.67226	Dlk1; Ace; Cd163; Cxcl12; Kdr; Cd74; Itgal; Itgb6
GO:0016525	negative regulation of angiogenesis	biological_process	4	144	80	19037	0.000352097	0.00199707	6.61007	Klf4; Sulf1; Stab1; Epha2
GO:0030574	collagen catabolic process	biological_process	2	144	19	19037	0.000375809	0.00211485	13.9159	Mmp2; Mmp14
GO:0005773	vacuole	cellular_component	2	144	19	19037	0.000375809	0.00211485	13.9159	Glb1l; Cd74
GO:0005887	integral component of plasma membrane	cellular_component	18	144	1070	19037	0.000457152	0.00256255	2.22395	Mospd2; Steap2; Mrc1; Hcrtr1; Slc6a13; Kcna4; Insrr; Kcnj4; Tspan8; Kdr; Slc39a12; Gypc; Stab1; Slc4a2; Gabra4; Notch2; Epha2; Slc13a3
GO:0043235	receptor complex	cellular_component	6	144	181	19037	0.000460125	0.00256918	4.38237	Insrr; Kdr; Abcg3l3; Itgb6; Notch2; Epha2
GO:0048010	vascular endothelial growth factor receptor signaling pathway	biological_process	2	144	21	19037	0.000510132	0.00269075	12.5906	Kdr; Sulf1
GO:0046849	bone remodeling	biological_process	2	144	21	19037	0.000510132	0.00269075	12.5906	Notch2; Epha2
GO:0048286	lung alveolus development	biological_process	3	144	50	19037	0.00055194	0.00269075	7.93208	Ace; Kdr; Igfbp5
GO:0045069	regulation of viral genome replication	biological_process	1	144	5	19037	0.000559799	0.00269075	26.4403	LOC100360977
GO:0098706	ferric iron import across plasma membrane	biological_process	1	144	5	19037	0.000559799	0.00269075	26.4403	Steap2
GO:1905563	negative regulation of vascular endothelial cell proliferation	biological_process	1	144	5	19037	0.000559799	0.00269075	26.4403	Dlk1
GO:0060355	positive regulation of cell adhesion molecule production	biological_process	1	144	5	19037	0.000559799	0.00269075	26.4403	Colec12
GO:0031077	post-embryonic camera-type eye development	biological_process	1	144	5	19037	0.000559799	0.00269075	26.4403	Klf4
GO:0060761	negative regulation of response to cytokine stimulus	biological_process	1	144	5	19037	0.000559799	0.00269075	26.4403	Klf4
GO:0034123	positive regulation of toll-like receptor signaling pathway	biological_process	1	144	5	19037	0.000559799	0.00269075	26.4403	Pik3ap1
GO:0048592	eye morphogenesis	biological_process	1	144	5	19037	0.000559799	0.00269075	26.4403	Col5a1
GO:0001515	opioid peptide activity	molecular_function	1	144	5	19037	0.000559799	0.00269075	26.4403	Pdyn
GO:0099056	integral component of presynaptic membrane	cellular_component	1	144	5	19037	0.000559799	0.00269075	26.4403	Kcna4
GO:0060978	angiogenesis involved in coronary vascular morphogenesis	biological_process	1	144	5	19037	0.000559799	0.00269075	26.4403	Ace
GO:0003211	cardiac ventricle formation	biological_process	1	144	5	19037	0.000559799	0.00269075	26.4403	Sox11
GO:0060023	soft palate development	biological_process	1	144	5	19037	0.000559799	0.00269075	26.4403	Sox11
GO:2000669	negative regulation of dendritic cell apoptotic process	biological_process	1	144	5	19037	0.000559799	0.00269075	26.4403	Cxcl12
GO:0001651	dense fibrillar component	cellular_component	1	144	5	19037	0.000559799	0.00269075	26.4403	Fbl
GO:0048254	snoRNA localization	biological_process	1	144	5	19037	0.000559799	0.00269075	26.4403	Fbl
GO:0071547	piP-body	cellular_component	1	144	5	19037	0.000559799	0.00269075	26.4403	Tdrd9
GO:0030947	regulation of vascular endothelial growth factor receptor signaling pathway	biological_process	1	144	5	19037	0.000559799	0.00269075	26.4403	Myof
GO:0003157	endocardium development	biological_process	1	144	5	19037	0.000559799	0.00269075	26.4403	Kdr
GO:0038033	positive regulation of endothelial cell chemotaxis by VEGF-activated vascular endothelial growth factor receptor signaling pathway	biological_process	1	144	5	19037	0.000559799	0.00269075	26.4403	Kdr
GO:0038085	vascular endothelial growth factor binding	molecular_function	1	144	5	19037	0.000559799	0.00269075	26.4403	Kdr
GO:0048597	post-embryonic camera-type eye morphogenesis	biological_process	1	144	5	19037	0.000559799	0.00269075	26.4403	Kdr
GO:0004322	ferroxidase activity	molecular_function	1	144	5	19037	0.000559799	0.00269075	26.4403	Heph
GO:0008228	opsonization	biological_process	1	144	5	19037	0.000559799	0.00269075	26.4403	Spon2
GO:0004528	phosphodiesterase I activity	molecular_function	1	144	5	19037	0.000559799	0.00269075	26.4403	Enpp2
GO:0004551	nucleotide diphosphatase activity	molecular_function	1	144	5	19037	0.000559799	0.00269075	26.4403	Enpp2
GO:0030492	hemoglobin binding	molecular_function	1	144	5	19037	0.000559799	0.00269075	26.4403	Hbb
GO:0002906	negative regulation of mature B cell apoptotic process	biological_process	1	144	5	19037	0.000559799	0.00269075	26.4403	Cd74
GO:2000346	negative regulation of hepatocyte proliferation	biological_process	1	144	5	19037	0.000559799	0.00269075	26.4403	Lims2
GO:0001842	neural fold formation	biological_process	1	144	5	19037	0.000559799	0.00269075	26.4403	Ovol2
GO:0061673	mitotic spindle astral microtubule	cellular_component	1	144	5	19037	0.000559799	0.00269075	26.4403	Ccsap
GO:0061073	ciliary body morphogenesis	biological_process	1	144	5	19037	0.000559799	0.00269075	26.4403	Notch2
GO:0018216	peptidyl-arginine methylation	biological_process	1	144	5	19037	0.000559799	0.00269075	26.4403	Prmt8
GO:0035241	protein-arginine omega-N monomethyltransferase activity	molecular_function	1	144	5	19037	0.000559799	0.00269075	26.4403	Prmt8
GO:0072378	blood coagulation, fibrin clot formation	biological_process	1	144	5	19037	0.000559799	0.00269075	26.4403	F13a1
GO:0043535	regulation of blood vessel endothelial cell migration	biological_process	1	144	5	19037	0.000559799	0.00269075	26.4403	Epha2
GO:0006573	valine metabolic process	biological_process	1	144	5	19037	0.000559799	0.00269075	26.4403	Bcat2
GO:0009083	branched-chain amino acid catabolic process	biological_process	1	144	5	19037	0.000559799	0.00269075	26.4403	Bcat2
GO:0005576	extracellular region	cellular_component	13	144	669	19037	0.000560651	0.00269075	2.56894	Serpinb1a; Hspg2; Col5a1; Pdyn; Fibin; Wfikkn2; Vtn; Fgf1; Col18a1; Ptgds; Igfbp5; Col6a2; Notch2
GO:0031100	animal organ regeneration	biological_process	4	144	89	19037	0.000575783	0.00275416	5.94164	Hspg2; Ace; Cxcl12; Mki67
GO:0006464	cellular protein modification process	biological_process	2	144	22	19037	0.000587417	0.00280048	12.0183	Uevld; Ttll9
GO:0007275	multicellular organism development	biological_process	8	144	312	19037	0.000625577	0.00297253	3.38978	Insrr; Ldb2; Tdrd9; Shox2; Kdr; Prtg; Rreb1; Epha2
GO:0005520	insulin-like growth factor binding	molecular_function	2	144	23	19037	0.0006718	0.00315044	11.4958	Insrr; Igfbp5
GO:0070530	K63-linked polyubiquitin modification-dependent protein binding	molecular_function	2	144	23	19037	0.0006718	0.00315044	11.4958	Ikbke; Ikbkg
GO:0050850	positive regulation of calcium-mediated signaling	biological_process	2	144	23	19037	0.0006718	0.00315044	11.4958	Kdr; Itgal
GO:0043011	myeloid dendritic cell differentiation	biological_process	2	144	23	19037	0.0006718	0.00315044	11.4958	Notch2; Tnfsf9
GO:0005581	collagen trimer	cellular_component	3	144	53	19037	0.000689593	0.00322334	7.4831	Colec12; Col5a1; Col6a2
GO:0030198	extracellular matrix organization	biological_process	4	144	95	19037	0.000775176	0.00344536	5.56637	Hspg2; Vtn; Col18a1; Itga8
GO:0008329	signaling pattern recognition receptor activity	molecular_function	1	144	6	19037	0.00083553	0.00344536	22.0336	Colec12
GO:0001957	intramembranous ossification	biological_process	1	144	6	19037	0.00083553	0.00344536	22.0336	Mmp2
GO:0035166	post-embryonic hemopoiesis	biological_process	1	144	6	19037	0.00083553	0.00344536	22.0336	Klf4
GO:0071409	cellular response to cycloheximide	biological_process	1	144	6	19037	0.00083553	0.00344536	22.0336	Klf4
GO:0071499	cellular response to laminar fluid shear stress	biological_process	1	144	6	19037	0.00083553	0.00344536	22.0336	Klf4
GO:1904798	positive regulation of core promoter binding	biological_process	1	144	6	19037	0.00083553	0.00344536	22.0336	Klf4
GO:0097300	programmed necrotic cell death	biological_process	1	144	6	19037	0.00083553	0.00344536	22.0336	Nlrp1a
GO:0070052	collagen V binding	molecular_function	1	144	6	19037	0.00083553	0.00344536	22.0336	Hspg2
GO:0034134	toll-like receptor 2 signaling pathway	biological_process	1	144	6	19037	0.00083553	0.00344536	22.0336	Pik3ap1
GO:0034162	toll-like receptor 9 signaling pathway	biological_process	1	144	6	19037	0.00083553	0.00344536	22.0336	Pik3ap1
GO:0048237	rough endoplasmic reticulum lumen	cellular_component	1	144	6	19037	0.00083553	0.00344536	22.0336	Vtn
GO:0010815	bradykinin catabolic process	biological_process	1	144	6	19037	0.00083553	0.00344536	22.0336	Ace
GO:0014910	regulation of smooth muscle cell migration	biological_process	1	144	6	19037	0.00083553	0.00344536	22.0336	Ace
GO:1900086	positive regulation of peptidyl-tyrosine autophosphorylation	biological_process	1	144	6	19037	0.00083553	0.00344536	22.0336	Ace
GO:1904045	cellular response to aldosterone	biological_process	1	144	6	19037	0.00083553	0.00344536	22.0336	Ace
GO:0021782	glial cell development	biological_process	1	144	6	19037	0.00083553	0.00344536	22.0336	Sox11
GO:0060022	hard palate development	biological_process	1	144	6	19037	0.00083553	0.00344536	22.0336	Sox11
GO:0010669	epithelial structure maintenance	biological_process	1	144	6	19037	0.00083553	0.00344536	22.0336	Ldb2
GO:0043549	regulation of kinase activity	biological_process	1	144	6	19037	0.00083553	0.00344536	22.0336	Ldb2
GO:0042541	hemoglobin biosynthetic process	biological_process	1	144	6	19037	0.00083553	0.00344536	22.0336	Alas2
GO:0060415	muscle tissue morphogenesis	biological_process	1	144	6	19037	0.00083553	0.00344536	22.0336	Shox2
GO:0003158	endothelium development	biological_process	1	144	6	19037	0.00083553	0.00344536	22.0336	Kdr
GO:0005021	vascular endothelial growth factor-activated receptor activity	molecular_function	1	144	6	19037	0.00083553	0.00344536	22.0336	Kdr
GO:0045601	regulation of endothelial cell differentiation	biological_process	1	144	6	19037	0.00083553	0.00344536	22.0336	Kdr
GO:0097443	sorting endosome	cellular_component	1	144	6	19037	0.00083553	0.00344536	22.0336	Kdr
GO:0004065	arylsulfatase activity	molecular_function	1	144	6	19037	0.00083553	0.00344536	22.0336	Sulf1
GO:0004030	aldehyde dehydrogenase [NAD(P)+] activity	molecular_function	1	144	6	19037	0.00083553	0.00344536	22.0336	Aldh3b2
GO:0044354	macropinosome	cellular_component	1	144	6	19037	0.00083553	0.00344536	22.0336	Mmp14
GO:0043654	recognition of apoptotic cell	biological_process	1	144	6	19037	0.00083553	0.00344536	22.0336	Pear1
GO:0043152	induction of bacterial agglutination	biological_process	1	144	6	19037	0.00083553	0.00344536	22.0336	Spon2
GO:0047391	alkylglycerophosphoethanolamine phosphodiesterase activity	molecular_function	1	144	6	19037	0.00083553	0.00344536	22.0336	Enpp2
GO:0002606	positive regulation of dendritic cell antigen processing and presentation	biological_process	1	144	6	19037	0.00083553	0.00344536	22.0336	Cd74
GO:0002830	positive regulation of type 2 immune response	biological_process	1	144	6	19037	0.00083553	0.00344536	22.0336	Cd74
GO:2000343	positive regulation of chemokine (C-X-C motif) ligand 2 production	biological_process	1	144	6	19037	0.00083553	0.00344536	22.0336	Cd74
GO:0061038	uterus morphogenesis	biological_process	1	144	6	19037	0.00083553	0.00344536	22.0336	Wnt9b
GO:0008093	cytoskeletal adaptor activity	molecular_function	1	144	6	19037	0.00083553	0.00344536	22.0336	Baiap2
GO:0072602	interleukin-4 secretion	biological_process	1	144	6	19037	0.00083553	0.00344536	22.0336	Notch2
GO:0048570	notochord morphogenesis	biological_process	1	144	6	19037	0.00083553	0.00344536	22.0336	Epha2
GO:0070309	lens fiber cell morphogenesis	biological_process	1	144	6	19037	0.00083553	0.00344536	22.0336	Epha2
GO:0032813	tumor necrosis factor receptor superfamily binding	molecular_function	1	144	6	19037	0.00083553	0.00344536	22.0336	Tnfsf9
GO:0004714	transmembrane receptor protein tyrosine kinase activity	molecular_function	3	144	56	19037	0.000849936	0.00349472	7.08222	Insrr; Kdr; Epha2
GO:0051085	chaperone cofactor-dependent protein refolding	biological_process	2	144	26	19037	0.000970035	0.00396581	10.1693	RT1-DMb; Cd74
GO:0051894	positive regulation of focal adhesion assembly	biological_process	2	144	26	19037	0.000970035	0.00396581	10.1693	Kdr; Enpp2
GO:0001822	kidney development	biological_process	5	144	150	19037	0.000988636	0.00403038	4.40671	Ace; Sox11; Sulf1; Wnt9b; Itga8
GO:0001541	ovarian follicle development	biological_process	3	144	59	19037	0.00103492	0.0042071	6.7221	Mmp2; Kdr; Mmp14
GO:0016239	positive regulation of macroautophagy	biological_process	2	144	27	19037	0.00108527	0.0043954	9.7927	Ikbkg; Kdr
GO:0070995	NADPH oxidation	biological_process	1	144	7	19037	0.00116394	0.0043954	18.8859	Fmo2
GO:0015677	copper ion import	biological_process	1	144	7	19037	0.00116394	0.0043954	18.8859	Steap2
GO:0046474	glycerophospholipid biosynthetic process	biological_process	1	144	7	19037	0.00116394	0.0043954	18.8859	Ajuba
GO:0035014	phosphatidylinositol 3-kinase regulator activity	molecular_function	1	144	7	19037	0.00116394	0.0043954	18.8859	Klf4
GO:0098943	neurotransmitter receptor transport, postsynaptic endosome to lysosome	biological_process	1	144	7	19037	0.00116394	0.0043954	18.8859	Cacng3
GO:1900116	extracellular negative regulation of signal transduction	biological_process	1	144	7	19037	0.00116394	0.0043954	18.8859	Wfikkn2
GO:0099055	integral component of postsynaptic membrane	cellular_component	1	144	7	19037	0.00116394	0.0043954	18.8859	Kcna4
GO:0045542	positive regulation of cholesterol biosynthetic process	biological_process	1	144	7	19037	0.00116394	0.0043954	18.8859	Fgf1
GO:0050672	negative regulation of lymphocyte proliferation	biological_process	1	144	7	19037	0.00116394	0.0043954	18.8859	Sox11
GO:0022029	telencephalon cell migration	biological_process	1	144	7	19037	0.00116394	0.0043954	18.8859	Cxcl12
GO:0048842	positive regulation of axon extension involved in axon guidance	biological_process	1	144	7	19037	0.00116394	0.0043954	18.8859	Cxcl12
GO:0030274	LIM domain binding	molecular_function	1	144	7	19037	0.00116394	0.0043954	18.8859	Ldb2
GO:0036435	K48-linked polyubiquitin modification-dependent protein binding	molecular_function	1	144	7	19037	0.00116394	0.0043954	18.8859	Ikbke
GO:0001652	granular component	cellular_component	1	144	7	19037	0.00116394	0.0043954	18.8859	Fbl
GO:0003209	cardiac atrium morphogenesis	biological_process	1	144	7	19037	0.00116394	0.0043954	18.8859	Shox2
GO:0003416	endochondral bone growth	biological_process	1	144	7	19037	0.00116394	0.0043954	18.8859	Kdr
GO:0040036	regulation of fibroblast growth factor receptor signaling pathway	biological_process	1	144	7	19037	0.00116394	0.0043954	18.8859	Sulf1
GO:0071578	zinc ion import across plasma membrane	biological_process	1	144	7	19037	0.00116394	0.0043954	18.8859	Slc39a12
GO:0043615	astrocyte cell migration	biological_process	1	144	7	19037	0.00116394	0.0043954	18.8859	Mmp14
GO:0042289	MHC class II protein binding	molecular_function	1	144	7	19037	0.00116394	0.0043954	18.8859	Cd74
GO:0045581	negative regulation of T cell differentiation	biological_process	1	144	7	19037	0.00116394	0.0043954	18.8859	Cd74
GO:2000647	negative regulation of stem cell proliferation	biological_process	1	144	7	19037	0.00116394	0.0043954	18.8859	Ovol2
GO:0060296	regulation of cilium beat frequency involved in ciliary motility	biological_process	1	144	7	19037	0.00116394	0.0043954	18.8859	Ccsap
GO:0004035	alkaline phosphatase activity	molecular_function	1	144	7	19037	0.00116394	0.0043954	18.8859	Alppl2
GO:0005314	high-affinity glutamate transmembrane transporter activity	molecular_function	1	144	7	19037	0.00116394	0.0043954	18.8859	Slc25a22
GO:0002043	blood vessel endothelial cell proliferation involved in sprouting angiogenesis	biological_process	1	144	7	19037	0.00116394	0.0043954	18.8859	Epha2
GO:0034605	cellular response to heat	biological_process	3	144	62	19037	0.00124649	0.0046948	6.39684	Fgf1; Myof; Mki67
GO:0030335	positive regulation of cell migration	biological_process	6	144	216	19037	0.00129969	0.00488234	3.67226	Mmp2; Fgf1; Col18a1; Cxcl12; Kdr; Mmp14
GO:0045765	regulation of angiogenesis	biological_process	2	144	29	19037	0.00134086	0.00502384	9.11734	Enpp2; Epha2
GO:0004222	metalloendopeptidase activity	molecular_function	4	144	108	19037	0.00137904	0.00515346	4.89635	Mmp2; Mmp14; Adamts12; LOC108348078
GO:0090023	positive regulation of neutrophil chemotaxis	biological_process	2	144	30	19037	0.00148164	0.00522632	8.81343	Mospd2; Cd74
GO:0019882	antigen processing and presentation	biological_process	2	144	30	19037	0.00148164	0.00522632	8.81343	RT1-DMb; Cd74
GO:0001958	endochondral ossification	biological_process	2	144	30	19037	0.00148164	0.00522632	8.81343	Hspg2; Mmp14
GO:0001158	enhancer sequence-specific DNA binding	molecular_function	2	144	30	19037	0.00148164	0.00522632	8.81343	Sox11; Lmo4
GO:0019752	carboxylic acid metabolic process	biological_process	1	144	8	19037	0.00154422	0.00522632	16.5252	Uevld
GO:0035195	gene silencing by miRNA	biological_process	1	144	8	19037	0.00154422	0.00522632	16.5252	Ajuba
GO:0035331	negative regulation of hippo signaling	biological_process	1	144	8	19037	0.00154422	0.00522632	16.5252	Ajuba
GO:0001955	blood vessel maturation	biological_process	1	144	8	19037	0.00154422	0.00522632	16.5252	Mmp2
GO:0004565	beta-galactosidase activity	molecular_function	1	144	8	19037	0.00154422	0.00522632	16.5252	Glb1l
GO:0099590	neurotransmitter receptor internalization	biological_process	1	144	8	19037	0.00154422	0.00522632	16.5252	Cacng3
GO:0032964	collagen biosynthetic process	biological_process	1	144	8	19037	0.00154422	0.00522632	16.5252	Col5a1
GO:0004559	alpha-mannosidase activity	molecular_function	1	144	8	19037	0.00154422	0.00522632	16.5252	Man2b2
GO:0006013	mannose metabolic process	biological_process	1	144	8	19037	0.00154422	0.00522632	16.5252	Man2b2
GO:0000904	cell morphogenesis involved in differentiation	biological_process	1	144	8	19037	0.00154422	0.00522632	16.5252	Lamc3
GO:1902533	positive regulation of intracellular signal transduction	biological_process	1	144	8	19037	0.00154422	0.00522632	16.5252	Fgf1
GO:0035814	negative regulation of renal sodium excretion	biological_process	1	144	8	19037	0.00154422	0.00522632	16.5252	Ace
GO:0061303	cornea development in camera-type eye	biological_process	1	144	8	19037	0.00154422	0.00522632	16.5252	Sox11
GO:0001667	ameboidal-type cell migration	biological_process	1	144	8	19037	0.00154422	0.00522632	16.5252	Cxcl12
GO:0034340	response to type I interferon	biological_process	1	144	8	19037	0.00154422	0.00522632	16.5252	Ikbke
GO:0031428	box C/D snoRNP complex	cellular_component	1	144	8	19037	0.00154422	0.00522632	16.5252	Fbl
GO:0006782	protoporphyrinogen IX biosynthetic process	biological_process	1	144	8	19037	0.00154422	0.00522632	16.5252	Alas2
GO:0048743	positive regulation of skeletal muscle fiber development	biological_process	1	144	8	19037	0.00154422	0.00522632	16.5252	Shox2
GO:0038084	vascular endothelial growth factor signaling pathway	biological_process	1	144	8	19037	0.00154422	0.00522632	16.5252	Kdr
GO:0048170	positive regulation of long-term neuronal synaptic plasticity	biological_process	1	144	8	19037	0.00154422	0.00522632	16.5252	Kdr
GO:0097094	craniofacial suture morphogenesis	biological_process	1	144	8	19037	0.00154422	0.00522632	16.5252	Mmp14
GO:1990834	response to odorant	biological_process	1	144	8	19037	0.00154422	0.00522632	16.5252	Mmp14
GO:0004571	mannosyl-oligosaccharide 1,2-alpha-mannosidase activity	molecular_function	1	144	8	19037	0.00154422	0.00522632	16.5252	Man1a1
GO:0001961	positive regulation of cytokine-mediated signaling pathway	biological_process	1	144	8	19037	0.00154422	0.00522632	16.5252	Cd74
GO:0042609	CD4 receptor binding	molecular_function	1	144	8	19037	0.00154422	0.00522632	16.5252	Cd74
GO:0031995	insulin-like growth factor II binding	molecular_function	1	144	8	19037	0.00154422	0.00522632	16.5252	Igfbp5
GO:0043567	regulation of insulin-like growth factor receptor signaling pathway	biological_process	1	144	8	19037	0.00154422	0.00522632	16.5252	Igfbp5
GO:0072164	mesonephric tubule development	biological_process	1	144	8	19037	0.00154422	0.00522632	16.5252	Wnt9b
GO:1904948	midbrain dopaminergic neuron differentiation	biological_process	1	144	8	19037	0.00154422	0.00522632	16.5252	Wnt9b
GO:0010837	regulation of keratinocyte proliferation	biological_process	1	144	8	19037	0.00154422	0.00522632	16.5252	Ovol2
GO:0045617	negative regulation of keratinocyte differentiation	biological_process	1	144	8	19037	0.00154422	0.00522632	16.5252	Ovol2
GO:0010764	negative regulation of fibroblast migration	biological_process	1	144	8	19037	0.00154422	0.00522632	16.5252	Arhgap4
GO:1905232	cellular response to L-glutamate	biological_process	1	144	8	19037	0.00154422	0.00522632	16.5252	Baiap2
GO:0019919	peptidyl-arginine methylation, to asymmetrical-dimethyl arginine	biological_process	1	144	8	19037	0.00154422	0.00522632	16.5252	Prmt8
GO:0003810	protein-glutamine gamma-glutamyltransferase activity	molecular_function	1	144	8	19037	0.00154422	0.00522632	16.5252	F13a1
GO:0031256	leading edge membrane	cellular_component	1	144	8	19037	0.00154422	0.00522632	16.5252	Epha2
GO:0005215	transporter activity	molecular_function	3	144	66	19037	0.00157334	0.00529986	6.00915	Steap2; Slc6a13; Slc13a3
GO:0060326	cell chemotaxis	biological_process	3	144	66	19037	0.00157334	0.00529986	6.00915	Cxcl12; Enpp2; Epha2
GO:0004806	triglyceride lipase activity	molecular_function	2	144	31	19037	0.00163135	0.00546961	8.52912	LOC679149; Pnpla1
GO:0043122	regulation of I-kappaB kinase/NF-kappaB signaling	biological_process	2	144	31	19037	0.00163135	0.00546961	8.52912	Pik3ap1; Ikbkg
GO:0042102	positive regulation of T cell proliferation	biological_process	3	144	68	19037	0.00175723	0.0058779	5.83241	RT1-DMb; Ccdc88b; Itgal
GO:0001968	fibronectin binding	molecular_function	2	144	32	19037	0.00179021	0.0059743	8.26259	Mmp2; Igfbp5
GO:0001819	positive regulation of cytokine production	biological_process	2	144	33	19037	0.00195839	0.00603185	8.01221	Dlk1; Ccdc88b
GO:0071548	response to dexamethasone	biological_process	2	144	33	19037	0.00195839	0.00603185	8.01221	Fibin; Ace
GO:0004499	N,N-dimethylaniline monooxygenase activity	molecular_function	1	144	9	19037	0.00197559	0.00603185	14.689	Fmo2
GO:0009404	toxin metabolic process	biological_process	1	144	9	19037	0.00197559	0.00603185	14.689	Fmo2
GO:0060346	bone trabecula formation	biological_process	1	144	9	19037	0.00197559	0.00603185	14.689	Mmp2
GO:0034115	negative regulation of heterotypic cell-cell adhesion	biological_process	1	144	9	19037	0.00197559	0.00603185	14.689	Klf4
GO:0043551	regulation of phosphatidylinositol 3-kinase activity	biological_process	1	144	9	19037	0.00197559	0.00603185	14.689	Klf4
GO:0061614	pri-miRNA transcription by RNA polymerase II	biological_process	1	144	9	19037	0.00197559	0.00603185	14.689	Klf4
GO:0016247	channel regulator activity	molecular_function	1	144	9	19037	0.00197559	0.00603185	14.689	Cacng3
GO:0098970	postsynaptic neurotransmitter receptor diffusion trapping	biological_process	1	144	9	19037	0.00197559	0.00603185	14.689	Cacng3
GO:0042165	neurotransmitter binding	molecular_function	1	144	9	19037	0.00197559	0.00603185	14.689	Slc6a13
GO:0005796	Golgi lumen	cellular_component	1	144	9	19037	0.00197559	0.00603185	14.689	Vtn
GO:0003084	positive regulation of systemic arterial blood pressure	biological_process	1	144	9	19037	0.00197559	0.00603185	14.689	Ace
GO:0090281	negative regulation of calcium ion import	biological_process	1	144	9	19037	0.00197559	0.00603185	14.689	Ace
GO:0014009	glial cell proliferation	biological_process	1	144	9	19037	0.00197559	0.00603185	14.689	Sox11
GO:0008354	germ cell migration	biological_process	1	144	9	19037	0.00197559	0.00603185	14.689	Cxcl12
GO:0033622	integrin activation	biological_process	1	144	9	19037	0.00197559	0.00603185	14.689	Cxcl12
GO:0042379	chemokine receptor binding	molecular_function	1	144	9	19037	0.00197559	0.00603185	14.689	Cxcl12
GO:0043276	anoikis	biological_process	1	144	9	19037	0.00197559	0.00603185	14.689	Ikbkg
GO:0001094	TFIID-class transcription factor binding	molecular_function	1	144	9	19037	0.00197559	0.00603185	14.689	Fbl
GO:0045446	endothelial cell differentiation	biological_process	1	144	9	19037	0.00197559	0.00603185	14.689	Kdr
GO:2001214	positive regulation of vasculogenesis	biological_process	1	144	9	19037	0.00197559	0.00603185	14.689	Kdr
GO:0032836	glomerular basement membrane development	biological_process	1	144	9	19037	0.00197559	0.00603185	14.689	Sulf1
GO:0031113	regulation of microtubule polymerization	biological_process	1	144	9	19037	0.00197559	0.00603185	14.689	Slc39a12
GO:0035988	chondrocyte proliferation	biological_process	1	144	9	19037	0.00197559	0.00603185	14.689	Mmp14
GO:0015075	ion transmembrane transporter activity	molecular_function	1	144	9	19037	0.00197559	0.00603185	14.689	Sfxn2
GO:0005041	low-density lipoprotein particle receptor activity	molecular_function	1	144	9	19037	0.00197559	0.00603185	14.689	Stab1
GO:0070206	protein trimerization	biological_process	1	144	9	19037	0.00197559	0.00603185	14.689	Cd74
GO:0043569	negative regulation of insulin-like growth factor receptor signaling pathway	biological_process	1	144	9	19037	0.00197559	0.00603185	14.689	Igfbp5
GO:2001046	positive regulation of integrin-mediated signaling pathway	biological_process	1	144	9	19037	0.00197559	0.00603185	14.689	Lims2
GO:0008510	sodium:bicarbonate symporter activity	molecular_function	1	144	9	19037	0.00197559	0.00603185	14.689	Slc4a2
GO:0015108	chloride transmembrane transporter activity	molecular_function	1	144	9	19037	0.00197559	0.00603185	14.689	Slc4a2
GO:0010944	negative regulation of transcription by competitive promoter binding	biological_process	1	144	9	19037	0.00197559	0.00603185	14.689	Ovol2
GO:0033601	positive regulation of mammary gland epithelial cell proliferation	biological_process	1	144	9	19037	0.00197559	0.00603185	14.689	Rreb1
GO:0016918	retinal binding	molecular_function	1	144	9	19037	0.00197559	0.00603185	14.689	Crabp1
GO:0002315	marginal zone B cell differentiation	biological_process	1	144	9	19037	0.00197559	0.00603185	14.689	Notch2
GO:0034969	histone arginine methylation	biological_process	1	144	9	19037	0.00197559	0.00603185	14.689	Prmt8
GO:0035242	protein-arginine omega-N asymmetric methyltransferase activity	molecular_function	1	144	9	19037	0.00197559	0.00603185	14.689	Prmt8
GO:0005003	ephrin receptor activity	molecular_function	1	144	9	19037	0.00197559	0.00603185	14.689	Epha2
GO:0051983	regulation of chromosome segregation	biological_process	1	144	9	19037	0.00197559	0.00603185	14.689	Mki67
GO:0043123	positive regulation of I-kappaB kinase/NF-kappaB signaling	biological_process	4	144	118	19037	0.00203831	0.00621013	4.4814	Ajuba; Ikbke; Ikbkg; Cd74
GO:0070372	regulation of ERK1 and ERK2 cascade	biological_process	2	144	34	19037	0.0021361	0.00648057	7.77655	Arhgef5; Epha2
GO:1900026	positive regulation of substrate adhesion-dependent cell spreading	biological_process	2	144	34	19037	0.0021361	0.00648057	7.77655	Enpp2; Rreb1
GO:0001938	positive regulation of endothelial cell proliferation	biological_process	3	144	72	19037	0.00216878	0.00656584	5.50839	Hspg2; Cxcl12; Kdr
GO:0014065	phosphatidylinositol 3-kinase signaling	biological_process	2	144	35	19037	0.00232352	0.00701026	7.55437	Pear1; NEWGENE_1305560
GO:0032956	regulation of actin cytoskeleton organization	biological_process	3	144	74	19037	0.00239758	0.00701026	5.35952	Arhgef5; Bst2; Baiap2
GO:0006739	NADP metabolic process	biological_process	1	144	10	19037	0.00245726	0.00701026	13.2201	Fmo2
GO:0048679	regulation of axon regeneration	biological_process	1	144	10	19037	0.00245726	0.00701026	13.2201	Klf4
GO:0048730	epidermis morphogenesis	biological_process	1	144	10	19037	0.00245726	0.00701026	13.2201	Klf4
GO:0051247	positive regulation of protein metabolic process	biological_process	1	144	10	19037	0.00245726	0.00701026	13.2201	Klf4
GO:0043394	proteoglycan binding	molecular_function	1	144	10	19037	0.00245726	0.00701026	13.2201	Col5a1
GO:0006517	protein deglycosylation	biological_process	1	144	10	19037	0.00245726	0.00701026	13.2201	Man2b2
GO:0048019	receptor antagonist activity	molecular_function	1	144	10	19037	0.00245726	0.00701026	13.2201	Wfikkn2
GO:0002446	neutrophil mediated immunity	biological_process	1	144	10	19037	0.00245726	0.00701026	13.2201	Ace
GO:0010884	positive regulation of lipid storage	biological_process	1	144	10	19037	0.00245726	0.00701026	13.2201	Ikbke
GO:0038061	NIK/NF-kappaB signaling	biological_process	1	144	10	19037	0.00245726	0.00701026	13.2201	Ikbke
GO:0008385	IkappaB kinase complex	cellular_component	1	144	10	19037	0.00245726	0.00701026	13.2201	Ikbkg
GO:0050662	coenzyme binding	molecular_function	1	144	10	19037	0.00245726	0.00701026	13.2201	Alas2
GO:0003170	heart valve development	biological_process	1	144	10	19037	0.00245726	0.00701026	13.2201	Shox2
GO:0032330	regulation of chondrocyte differentiation	biological_process	1	144	10	19037	0.00245726	0.00701026	13.2201	Shox2
GO:0016504	peptidase activator activity	molecular_function	1	144	10	19037	0.00245726	0.00701026	13.2201	Mmp14
GO:0006825	copper ion transport	biological_process	1	144	10	19037	0.00245726	0.00701026	13.2201	Heph
GO:0045657	positive regulation of monocyte differentiation	biological_process	1	144	10	19037	0.00245726	0.00701026	13.2201	Cd74
GO:0046598	positive regulation of viral entry into host cell	biological_process	1	144	10	19037	0.00245726	0.00701026	13.2201	Cd74
GO:1902166	negative regulation of intrinsic apoptotic signaling pathway in response to DNA damage by p53 class mediator	biological_process	1	144	10	19037	0.00245726	0.00701026	13.2201	Cd74
GO:0060056	mammary gland involution	biological_process	1	144	10	19037	0.00245726	0.00701026	13.2201	Igfbp5
GO:0099565	chemical synaptic transmission, postsynaptic	biological_process	1	144	10	19037	0.00245726	0.00701026	13.2201	Gabra4
GO:0019841	retinol binding	molecular_function	1	144	10	19037	0.00245726	0.00701026	13.2201	Crabp1
GO:0072015	glomerular visceral epithelial cell development	biological_process	1	144	10	19037	0.00245726	0.00701026	13.2201	Notch2
GO:0008469	histone-arginine N-methyltransferase activity	molecular_function	1	144	10	19037	0.00245726	0.00701026	13.2201	Prmt8
GO:0033598	mammary gland epithelial cell proliferation	biological_process	1	144	10	19037	0.00245726	0.00701026	13.2201	Epha2
GO:0033628	regulation of cell adhesion mediated by integrin	biological_process	1	144	10	19037	0.00245726	0.00701026	13.2201	Epha2
GO:0055015	ventricular cardiac muscle cell development	biological_process	1	144	10	19037	0.00245726	0.00701026	13.2201	Fhl2
GO:0002053	positive regulation of mesenchymal cell proliferation	biological_process	2	144	36	19037	0.00252082	0.00716312	7.34452	Shox2; Kdr
GO:0048701	embryonic cranial skeleton morphogenesis	biological_process	2	144	36	19037	0.00252082	0.00716312	7.34452	Mmp14; Wnt9b
GO:0070374	positive regulation of ERK1 and ERK2 cascade	biological_process	6	144	244	19037	0.00259232	0.00735173	3.25085	Hcrtr1; Insrr; Kdr; Cd74; Notch2; Epha2
GO:0098609	cell-cell adhesion	biological_process	4	144	125	19037	0.00261985	0.00741517	4.23044	Cxcl12; Lims2; Baiap2; Itgal
GO:0042742	defense response to bacterium	biological_process	4	144	126	19037	0.0027118	0.0076603	4.19687	Nlrp1a; Spon2; Stab1; Notch2
GO:0000979	RNA polymerase II core promoter sequence-specific DNA binding	molecular_function	2	144	37	19037	0.00272817	0.00767633	7.14602	Sox11; Rreb1
GO:0010634	positive regulation of epithelial cell migration	biological_process	2	144	37	19037	0.00272817	0.00767633	7.14602	Enpp2; Rreb1
GO:0008191	metalloendopeptidase inhibitor activity	molecular_function	1	144	11	19037	0.00298845	0.00798589	12.0183	Bst2
GO:0035455	response to interferon-alpha	biological_process	1	144	11	19037	0.00298845	0.00798589	12.0183	Bst2
GO:0034138	toll-like receptor 3 signaling pathway	biological_process	1	144	11	19037	0.00298845	0.00798589	12.0183	Colec12
GO:0007567	parturition	biological_process	1	144	11	19037	0.00298845	0.00798589	12.0183	Mmp2
GO:0045906	negative regulation of vasoconstriction	biological_process	1	144	11	19037	0.00298845	0.00798589	12.0183	Mmp2
GO:0034142	toll-like receptor 4 signaling pathway	biological_process	1	144	11	19037	0.00298845	0.00798589	12.0183	Pik3ap1
GO:0048407	platelet-derived growth factor binding	molecular_function	1	144	11	19037	0.00298845	0.00798589	12.0183	Col5a1
GO:0097435	supramolecular fiber organization	biological_process	1	144	11	19037	0.00298845	0.00798589	12.0183	Col5a1
GO:0043560	insulin receptor substrate binding	molecular_function	1	144	11	19037	0.00298845	0.00798589	12.0183	Insrr
GO:0097756	negative regulation of blood vessel diameter	biological_process	1	144	11	19037	0.00298845	0.00798589	12.0183	Ace
GO:0060174	limb bud formation	biological_process	1	144	11	19037	0.00298845	0.00798589	12.0183	Sox11
GO:0060563	neuroepithelial cell differentiation	biological_process	1	144	11	19037	0.00298845	0.00798589	12.0183	Sox11
GO:0033603	positive regulation of dopamine secretion	biological_process	1	144	11	19037	0.00298845	0.00798589	12.0183	Cxcl12
GO:0031167	rRNA methylation	biological_process	1	144	11	19037	0.00298845	0.00798589	12.0183	Fbl
GO:0032025	response to cobalt ion	biological_process	1	144	11	19037	0.00298845	0.00798589	12.0183	Alas2
GO:0060272	embryonic skeletal joint morphogenesis	biological_process	1	144	11	19037	0.00298845	0.00798589	12.0183	Shox2
GO:0051901	positive regulation of mitochondrial depolarization	biological_process	1	144	11	19037	0.00298845	0.00798589	12.0183	Kdr
GO:0016810	hydrolase activity, acting on carbon-nitrogen (but not peptide) bonds	molecular_function	1	144	11	19037	0.00298845	0.00798589	12.0183	LOC103692570
GO:0003094	glomerular filtration	biological_process	1	144	11	19037	0.00298845	0.00798589	12.0183	Sulf1
GO:0010831	positive regulation of myotube differentiation	biological_process	1	144	11	19037	0.00298845	0.00798589	12.0183	Mmp14
GO:0010952	positive regulation of peptidase activity	biological_process	1	144	11	19037	0.00298845	0.00798589	12.0183	Mmp14
GO:0045059	positive thymic T cell selection	biological_process	1	144	11	19037	0.00298845	0.00798589	12.0183	Cd74
GO:0044342	type B pancreatic cell proliferation	biological_process	1	144	11	19037	0.00298845	0.00798589	12.0183	Igfbp5
GO:0039706	co-receptor binding	molecular_function	1	144	11	19037	0.00298845	0.00798589	12.0183	Wnt9b
GO:0050798	activated T cell proliferation	biological_process	1	144	11	19037	0.00298845	0.00798589	12.0183	Itgal
GO:0008503	benzodiazepine receptor activity	molecular_function	1	144	11	19037	0.00298845	0.00798589	12.0183	Gabra4
GO:0003184	pulmonary valve morphogenesis	biological_process	1	144	11	19037	0.00298845	0.00798589	12.0183	Notch2
GO:0004709	MAP kinase kinase kinase activity	molecular_function	3	144	79	19037	0.00304115	0.00811163	5.02031	Insrr; Kdr; Epha2
GO:0009986	cell surface	cellular_component	11	144	632	19037	0.00311912	0.00830416	2.30097	Mrc1; Bst2; Kcna4; Tspan8; Kdr; Sulf1; Cd74; Itga8; Itgal; Notch2; Epha2
GO:0048662	negative regulation of smooth muscle cell proliferation	biological_process	2	144	39	19037	0.00317371	0.00843384	6.77956	Klf4; Igfbp5
GO:0030324	lung development	biological_process	4	144	132	19037	0.00331329	0.00878847	4.0061	Fgf1; Ace; Kdr; Mmp14
GO:0033673	negative regulation of kinase activity	biological_process	1	144	12	19037	0.0035684	0.00909529	11.0168	Ajuba
GO:2000637	positive regulation of gene silencing by miRNA	biological_process	1	144	12	19037	0.0035684	0.00909529	11.0168	Ajuba
GO:0014012	peripheral nervous system axon regeneration	biological_process	1	144	12	19037	0.0035684	0.00909529	11.0168	Mmp2
GO:0060740	prostate gland epithelium morphogenesis	biological_process	1	144	12	19037	0.0035684	0.00909529	11.0168	Mmp2
GO:0032495	response to muramyl dipeptide	biological_process	1	144	12	19037	0.0035684	0.00909529	11.0168	Nlrp1a
GO:0051258	protein polymerization	biological_process	1	144	12	19037	0.0035684	0.00909529	11.0168	Vtn
GO:0034616	response to laminar fluid shear stress	biological_process	1	144	12	19037	0.0035684	0.00909529	11.0168	Ace
GO:0008135	translation factor activity, RNA binding	molecular_function	1	144	12	19037	0.0035684	0.00909529	11.0168	Sox11
GO:0060253	negative regulation of glial cell proliferation	biological_process	1	144	12	19037	0.0035684	0.00909529	11.0168	Sox11
GO:0045236	CXCR chemokine receptor binding	molecular_function	1	144	12	19037	0.0035684	0.00909529	11.0168	Cxcl12
GO:0050927	positive regulation of positive chemotaxis	biological_process	1	144	12	19037	0.0035684	0.00909529	11.0168	Kdr
GO:0043568	positive regulation of insulin-like growth factor receptor signaling pathway	biological_process	1	144	12	19037	0.0035684	0.00909529	11.0168	Igfbp5
GO:0045926	negative regulation of growth	biological_process	1	144	12	19037	0.0035684	0.00909529	11.0168	Igfbp5
GO:0060071	Wnt signaling pathway, planar cell polarity pathway	biological_process	1	144	12	19037	0.0035684	0.00909529	11.0168	Wnt9b
GO:0050848	regulation of calcium-mediated signaling	biological_process	1	144	12	19037	0.0035684	0.00909529	11.0168	Cmklr1
GO:0048333	mesodermal cell differentiation	biological_process	1	144	12	19037	0.0035684	0.00909529	11.0168	Itga8
GO:0051764	actin crosslink formation	biological_process	1	144	12	19037	0.0035684	0.00909529	11.0168	Baiap2
GO:0005237	inhibitory extracellular ligand-gated ion channel activity	molecular_function	1	144	12	19037	0.0035684	0.00909529	11.0168	Gabra4
GO:0022851	GABA-gated chloride ion channel activity	molecular_function	1	144	12	19037	0.0035684	0.00909529	11.0168	Gabra4
GO:0002011	morphogenesis of an epithelial sheet	biological_process	1	144	12	19037	0.0035684	0.00909529	11.0168	Notch2
GO:0060674	placenta blood vessel development	biological_process	1	144	12	19037	0.0035684	0.00909529	11.0168	Notch2
GO:0001913	T cell mediated cytotoxicity	biological_process	1	144	12	19037	0.0035684	0.00909529	11.0168	Ctsc
GO:0005764	lysosome	cellular_component	6	144	259	19037	0.00360426	0.00917043	3.06258	RT1-DMb; Man2b2; Ace; Doc2a; Cd74; Ctsc
GO:0001525	angiogenesis	biological_process	5	144	194	19037	0.00361585	0.00918362	3.40725	Mmp2; Fgf1; Col18a1; Mmp14; Ovol2
GO:0048706	embryonic skeletal system development	biological_process	2	144	42	19037	0.00392142	0.00992458	6.2953	Dlk1; Sulf1
GO:0051898	negative regulation of protein kinase B signaling	biological_process	2	144	42	19037	0.00392142	0.00992458	6.2953	Klf4; Epha2
GO:0009968	negative regulation of signal transduction	biological_process	3	144	85	19037	0.00395807	0.00999969	4.66593	Insrr; Kdr; Epha2
GO:0010951	negative regulation of endopeptidase activity	biological_process	4	144	139	19037	0.00413004	0.0102585	3.80436	Serpinb1a; Bst2; Wfikkn2; Vtn
GO:0045294	alpha-catenin binding	molecular_function	1	144	13	19037	0.00419635	0.0102585	10.1693	Ajuba
GO:0006910	phagocytosis, recognition	biological_process	1	144	13	19037	0.00419635	0.0102585	10.1693	Colec12
GO:0001542	ovulation from ovarian follicle	biological_process	1	144	13	19037	0.00419635	0.0102585	10.1693	Mmp2
GO:0036312	phosphatidylinositol 3-kinase regulatory subunit binding	molecular_function	1	144	13	19037	0.00419635	0.0102585	10.1693	Pik3ap1
GO:0030238	male sex determination	biological_process	1	144	13	19037	0.00419635	0.0102585	10.1693	Insrr
GO:0001886	endothelial cell morphogenesis	biological_process	1	144	13	19037	0.00419635	0.0102585	10.1693	Col18a1
GO:0004089	carbonate dehydratase activity	molecular_function	1	144	13	19037	0.00419635	0.0102585	10.1693	Car14
GO:2000678	negative regulation of transcription regulatory region DNA binding	biological_process	1	144	13	19037	0.00419635	0.0102585	10.1693	Sox11
GO:0007252	I-kappaB phosphorylation	biological_process	1	144	13	19037	0.00419635	0.0102585	10.1693	Ikbke
GO:0001945	lymph vessel development	biological_process	1	144	13	19037	0.00419635	0.0102585	10.1693	Kdr
GO:0015012	heparan sulfate proteoglycan biosynthetic process	biological_process	1	144	13	19037	0.00419635	0.0102585	10.1693	Glce
GO:0051895	negative regulation of focal adhesion assembly	biological_process	1	144	13	19037	0.00419635	0.0102585	10.1693	Mmp14
GO:0060993	kidney morphogenesis	biological_process	1	144	13	19037	0.00419635	0.0102585	10.1693	Wnt9b
GO:0022407	regulation of cell-cell adhesion	biological_process	1	144	13	19037	0.00419635	0.0102585	10.1693	Itgal
GO:0043240	Fanconi anaemia nuclear complex	cellular_component	1	144	13	19037	0.00419635	0.0102585	10.1693	Faap100
GO:0070986	left/right axis specification	biological_process	1	144	13	19037	0.00419635	0.0102585	10.1693	Notch2
GO:0001818	negative regulation of cytokine production	biological_process	1	144	13	19037	0.00419635	0.0102585	10.1693	Epha2
GO:0010591	regulation of lamellipodium assembly	biological_process	1	144	13	19037	0.00419635	0.0102585	10.1693	Epha2
GO:0010595	positive regulation of endothelial cell migration	biological_process	2	144	44	19037	0.00447452	0.0109014	6.00915	Fgf1; Kdr
GO:0006879	cellular iron ion homeostasis	biological_process	2	144	44	19037	0.00447452	0.0109014	6.00915	Alas2; Heph
GO:0007229	integrin-mediated signaling pathway	biological_process	3	144	89	19037	0.00466354	0.0113427	4.45623	Itga8; Itgal; Itgb6
GO:0030544	Hsp70 protein binding	molecular_function	2	144	45	19037	0.00476787	0.0114414	5.87562	Fgf1; Mvd
GO:0034122	negative regulation of toll-like receptor signaling pathway	biological_process	1	144	14	19037	0.00487155	0.0114414	9.44296	Pik3ap1
GO:0044548	S100 protein binding	molecular_function	1	144	14	19037	0.00487155	0.0114414	9.44296	Fgf1
GO:0050435	amyloid-beta metabolic process	biological_process	1	144	14	19037	0.00487155	0.0114414	9.44296	Ace
GO:0002089	lens morphogenesis in camera-type eye	biological_process	1	144	14	19037	0.00487155	0.0114414	9.44296	Sox11
GO:2000648	positive regulation of stem cell proliferation	biological_process	1	144	14	19037	0.00487155	0.0114414	9.44296	Sox11
GO:0030195	negative regulation of blood coagulation	biological_process	1	144	14	19037	0.00487155	0.0114414	9.44296	Tspan8
GO:0010529	negative regulation of transposition	biological_process	1	144	14	19037	0.00487155	0.0114414	9.44296	Tdrd9
GO:0043186	P granule	cellular_component	1	144	14	19037	0.00487155	0.0114414	9.44296	Tdrd9
GO:0043129	surfactant homeostasis	biological_process	1	144	14	19037	0.00487155	0.0114414	9.44296	Kdr
GO:0016064	immunoglobulin mediated immune response	biological_process	1	144	14	19037	0.00487155	0.0114414	9.44296	Cd74
GO:0043518	negative regulation of DNA damage response, signal transduction by p53 class mediator	biological_process	1	144	14	19037	0.00487155	0.0114414	9.44296	Cd74
GO:0045060	negative thymic T cell selection	biological_process	1	144	14	19037	0.00487155	0.0114414	9.44296	Cd74
GO:2000178	negative regulation of neural precursor cell proliferation	biological_process	1	144	14	19037	0.00487155	0.0114414	9.44296	Lims2
GO:0045618	positive regulation of keratinocyte differentiation	biological_process	1	144	14	19037	0.00487155	0.0114414	9.44296	Ovol2
GO:0060413	atrial septum morphogenesis	biological_process	1	144	14	19037	0.00487155	0.0114414	9.44296	Notch2
GO:0005313	L-glutamate transmembrane transporter activity	molecular_function	1	144	14	19037	0.00487155	0.0114414	9.44296	Slc25a22
GO:0015813	L-glutamate transmembrane transport	biological_process	1	144	14	19037	0.00487155	0.0114414	9.44296	Slc25a22
GO:0005005	transmembrane-ephrin receptor activity	molecular_function	1	144	14	19037	0.00487155	0.0114414	9.44296	Epha2
GO:0060444	branching involved in mammary gland duct morphogenesis	biological_process	1	144	14	19037	0.00487155	0.0114414	9.44296	Epha2
GO:0021527	spinal cord association neuron differentiation	biological_process	1	144	14	19037	0.00487155	0.0114414	9.44296	Lmo4
GO:0002062	chondrocyte differentiation	biological_process	2	144	46	19037	0.00507258	0.0118746	5.74789	Hspg2; Shox2
GO:0030218	erythrocyte differentiation	biological_process	2	144	46	19037	0.00507258	0.0118746	5.74789	Alas2; Heph
GO:0008584	male gonad development	biological_process	4	144	147	19037	0.0052291	0.0122211	3.59732	Ace; Kdr; Mmp14; Col9a3
GO:0071803	positive regulation of podosome assembly	biological_process	1	144	15	19037	0.00559326	0.0126002	8.81343	Arhgef5
GO:0071360	cellular response to exogenous dsRNA	biological_process	1	144	15	19037	0.00559326	0.0126002	8.81343	Colec12
GO:0001553	luteinization	biological_process	1	144	15	19037	0.00559326	0.0126002	8.81343	Mmp2
GO:0014067	negative regulation of phosphatidylinositol 3-kinase signaling	biological_process	1	144	15	19037	0.00559326	0.0126002	8.81343	Klf4
GO:0090051	negative regulation of cell migration involved in sprouting angiogenesis	biological_process	1	144	15	19037	0.00559326	0.0126002	8.81343	Klf4
GO:0030955	potassium ion binding	molecular_function	1	144	15	19037	0.00559326	0.0126002	8.81343	Kcna4
GO:0001759	organ induction	biological_process	1	144	15	19037	0.00559326	0.0126002	8.81343	Fgf1
GO:0061029	eyelid development in camera-type eye	biological_process	1	144	15	19037	0.00559326	0.0126002	8.81343	Sox11
GO:1902230	negative regulation of intrinsic apoptotic signaling pathway in response to DNA damage	biological_process	1	144	15	19037	0.00559326	0.0126002	8.81343	Cxcl12
GO:0006783	heme biosynthetic process	biological_process	1	144	15	19037	0.00559326	0.0126002	8.81343	Alas2
GO:0016594	glycine binding	molecular_function	1	144	15	19037	0.00559326	0.0126002	8.81343	Alas2
GO:0034587	piRNA metabolic process	biological_process	1	144	15	19037	0.00559326	0.0126002	8.81343	Tdrd9
GO:0040037	negative regulation of fibroblast growth factor receptor signaling pathway	biological_process	1	144	15	19037	0.00559326	0.0126002	8.81343	Sulf1
GO:0004029	aldehyde dehydrogenase (NAD) activity	molecular_function	1	144	15	19037	0.00559326	0.0126002	8.81343	Aldh3b2
GO:0045579	positive regulation of B cell differentiation	biological_process	1	144	15	19037	0.00559326	0.0126002	8.81343	Mmp14
GO:0003823	antigen binding	molecular_function	1	144	15	19037	0.00559326	0.0126002	8.81343	Spon2
GO:0009395	phospholipid catabolic process	biological_process	1	144	15	19037	0.00559326	0.0126002	8.81343	Enpp2
GO:0006491	N-glycan processing	biological_process	1	144	15	19037	0.00559326	0.0126002	8.81343	Man1a1
GO:0014912	negative regulation of smooth muscle cell migration	biological_process	1	144	15	19037	0.00559326	0.0126002	8.81343	Igfbp5
GO:0008509	anion transmembrane transporter activity	molecular_function	1	144	15	19037	0.00559326	0.0126002	8.81343	Slc4a2
GO:0032695	negative regulation of interleukin-12 production	biological_process	1	144	15	19037	0.00559326	0.0126002	8.81343	Cmklr1
GO:0032591	dendritic spine membrane	cellular_component	1	144	15	19037	0.00559326	0.0126002	8.81343	Itga8
GO:0030126	COPI vesicle coat	cellular_component	1	144	15	19037	0.00559326	0.0126002	8.81343	Copz2
GO:0005925	focal adhesion	cellular_component	4	144	152	19037	0.00601283	0.0135242	3.47898	Ajuba; Lims2; Itgb6; Epha2
GO:0007162	negative regulation of cell adhesion	biological_process	2	144	49	19037	0.00605608	0.0136001	5.39598	Mmp2; Hspg2
GO:0004771	sterol esterase activity	molecular_function	1	144	16	19037	0.00636075	0.0138718	8.26259	LOC679149
GO:0010042	response to manganese ion	biological_process	1	144	16	19037	0.00636075	0.0138718	8.26259	Fibin
GO:0048747	muscle fiber development	biological_process	1	144	16	19037	0.00636075	0.0138718	8.26259	Wfikkn2
GO:0006518	peptide metabolic process	biological_process	1	144	16	19037	0.00636075	0.0138718	8.26259	Ace
GO:0009792	embryo development ending in birth or egg hatching	biological_process	1	144	16	19037	0.00636075	0.0138718	8.26259	Ace
GO:0046325	negative regulation of glucose import	biological_process	1	144	16	19037	0.00636075	0.0138718	8.26259	Ace
GO:0060047	heart contraction	biological_process	1	144	16	19037	0.00636075	0.0138718	8.26259	Ace
GO:0046887	positive regulation of hormone secretion	biological_process	1	144	16	19037	0.00636075	0.0138718	8.26259	Sox11
GO:0048485	sympathetic nervous system development	biological_process	1	144	16	19037	0.00636075	0.0138718	8.26259	Sox11
GO:0061053	somite development	biological_process	1	144	16	19037	0.00636075	0.0138718	8.26259	Sox11
GO:0007250	activation of NF-kappaB-inducing kinase activity	biological_process	1	144	16	19037	0.00636075	0.0138718	8.26259	Ikbkg
GO:0090141	positive regulation of mitochondrial fission	biological_process	1	144	16	19037	0.00636075	0.0138718	8.26259	Kdr
GO:0033120	positive regulation of RNA splicing	biological_process	1	144	16	19037	0.00636075	0.0138718	8.26259	Rbm20
GO:0008305	integrin complex	cellular_component	1	144	16	19037	0.00636075	0.0138718	8.26259	Itga8
GO:0048745	smooth muscle tissue development	biological_process	1	144	16	19037	0.00636075	0.0138718	8.26259	Itga8
GO:0007009	plasma membrane organization	biological_process	1	144	16	19037	0.00636075	0.0138718	8.26259	Baiap2
GO:0008299	isoprenoid biosynthetic process	biological_process	1	144	16	19037	0.00636075	0.0138718	8.26259	Mvd
GO:0021799	cerebral cortex radially oriented cell migration	biological_process	1	144	16	19037	0.00636075	0.0138718	8.26259	Ccdc141
GO:0006259	DNA metabolic process	biological_process	1	144	16	19037	0.00636075	0.0138718	8.26259	Mki67
GO:0006952	defense response	biological_process	2	144	50	19037	0.00640741	0.0139524	5.28806	Cxcl12; Cd74
GO:0009314	response to radiation	biological_process	2	144	51	19037	0.00677066	0.0146988	5.18437	Mmp2; Cxcl12
GO:0045111	intermediate filament cytoskeleton	cellular_component	2	144	51	19037	0.00677066	0.0146988	5.18437	Mmp14; Faap100
GO:0009725	response to hormone	biological_process	3	144	100	19037	0.00702785	0.0150273	3.96604	Steap2; Mmp14; Fhl2
GO:0007566	embryo implantation	biological_process	2	144	52	19037	0.00714593	0.0150273	5.08467	Mmp2; Hspg2
GO:0008630	intrinsic apoptotic signaling pathway in response to DNA damage	biological_process	2	144	52	19037	0.00714593	0.0150273	5.08467	Ikbke; Epha2
GO:0016616	oxidoreductase activity, acting on the CH-OH group of donors, NAD or NADP as acceptor	molecular_function	1	144	17	19037	0.00717329	0.0150273	7.77655	Uevld
GO:0030140	trans-Golgi network transport vesicle	cellular_component	1	144	17	19037	0.00717329	0.0150273	7.77655	Steap2
GO:0032270	positive regulation of cellular protein metabolic process	biological_process	1	144	17	19037	0.00717329	0.0150273	7.77655	Klf4
GO:0070528	protein kinase C signaling	biological_process	1	144	17	19037	0.00717329	0.0150273	7.77655	Fibin
GO:0032279	asymmetric synapse	cellular_component	1	144	17	19037	0.00717329	0.0150273	7.77655	Kcna4
GO:0014002	astrocyte development	biological_process	1	144	17	19037	0.00717329	0.0150273	7.77655	Lamc3
GO:2000353	positive regulation of endothelial cell apoptotic process	biological_process	1	144	17	19037	0.00717329	0.0150273	7.77655	Col18a1
GO:0097066	response to thyroid hormone	biological_process	1	144	17	19037	0.00717329	0.0150273	7.77655	Ace
GO:0001841	neural tube formation	biological_process	1	144	17	19037	0.00717329	0.0150273	7.77655	Sox11
GO:0050930	induction of positive chemotaxis	biological_process	1	144	17	19037	0.00717329	0.0150273	7.77655	Cxcl12
GO:0002042	cell migration involved in sprouting angiogenesis	biological_process	1	144	17	19037	0.00717329	0.0150273	7.77655	Kdr
GO:0001935	endothelial cell proliferation	biological_process	1	144	17	19037	0.00717329	0.0150273	7.77655	Mmp14
GO:0060322	head development	biological_process	1	144	17	19037	0.00717329	0.0150273	7.77655	Mmp14
GO:0042744	hydrogen peroxide catabolic process	biological_process	1	144	17	19037	0.00717329	0.0150273	7.77655	Hbb
GO:0051146	striated muscle cell differentiation	biological_process	1	144	17	19037	0.00717329	0.0150273	7.77655	Igfbp5
GO:0000400	four-way junction DNA binding	molecular_function	1	144	17	19037	0.00717329	0.0150273	7.77655	Hmgb3
GO:0008301	DNA binding, bending	molecular_function	1	144	17	19037	0.00717329	0.0150273	7.77655	Hmgb3
GO:0010759	positive regulation of macrophage chemotaxis	biological_process	1	144	17	19037	0.00717329	0.0150273	7.77655	Cmklr1
GO:0035418	protein localization to synapse	biological_process	1	144	17	19037	0.00717329	0.0150273	7.77655	Baiap2
GO:0005782	peroxisomal matrix	cellular_component	1	144	17	19037	0.00717329	0.0150273	7.77655	Mvd
GO:0007088	regulation of mitotic nuclear division	biological_process	1	144	17	19037	0.00717329	0.0150273	7.77655	Mki67
GO:0001501	skeletal system development	biological_process	3	144	101	19037	0.00727551	0.0152192	3.92677	Wfikkn2; Sox11; Epha2
GO:0005544	calcium-dependent phospholipid binding	molecular_function	2	144	53	19037	0.00753331	0.0156671	4.98873	Dysf; Doc2a
GO:0008237	metallopeptidase activity	molecular_function	2	144	53	19037	0.00753331	0.0156671	4.98873	Mmp2; Ace
GO:0071392	cellular response to estradiol stimulus	biological_process	2	144	53	19037	0.00753331	0.0156671	4.98873	Mmp2; Enpp2
GO:0007157	heterophilic cell-cell adhesion via plasma membrane cell adhesion molecules	biological_process	2	144	53	19037	0.00753331	0.0156671	4.98873	Gypc; Itgal
GO:0032755	positive regulation of interleukin-6 production	biological_process	2	144	54	19037	0.00793289	0.0163916	4.89635	Spon2; Tnfsf9
GO:0043410	positive regulation of MAPK cascade	biological_process	4	144	163	19037	0.00802173	0.0163916	3.24421	Insrr; Kdr; Cd74; Epha2
GO:0006893	Golgi to plasma membrane transport	biological_process	1	144	18	19037	0.00803017	0.0163916	7.34452	Steap2
GO:0042176	regulation of protein catabolic process	biological_process	1	144	18	19037	0.00803017	0.0163916	7.34452	Serpinb1a
GO:0044798	nuclear transcription factor complex	cellular_component	1	144	18	19037	0.00803017	0.0163916	7.34452	Klf4
GO:0030705	cytoskeleton-dependent intracellular transport	biological_process	1	144	18	19037	0.00803017	0.0163916	7.34452	Ccdc88b
GO:0016874	ligase activity	molecular_function	1	144	18	19037	0.00803017	0.0163916	7.34452	Ttll9
GO:0004180	carboxypeptidase activity	molecular_function	1	144	18	19037	0.00803017	0.0163916	7.34452	Ace
GO:0090280	positive regulation of calcium ion import	biological_process	1	144	18	19037	0.00803017	0.0163916	7.34452	Cxcl12
GO:2000406	positive regulation of T cell migration	biological_process	1	144	18	19037	0.00803017	0.0163916	7.34452	Cxcl12
GO:0048598	embryonic morphogenesis	biological_process	1	144	18	19037	0.00803017	0.0163916	7.34452	Shox2
GO:0070208	protein heterotrimerization	biological_process	1	144	18	19037	0.00803017	0.0163916	7.34452	Col6a2
GO:0019433	triglyceride catabolic process	biological_process	1	144	18	19037	0.00803017	0.0163916	7.34452	Pnpla1
GO:0004713	protein tyrosine kinase activity	molecular_function	3	144	104	19037	0.00805287	0.0164146	3.8135	Insrr; Kdr; Epha2
GO:0009612	response to mechanical stimulus	biological_process	3	144	106	19037	0.00860027	0.0175055	3.74155	Mmp2; Cxcl12; Mmp14
GO:0048704	embryonic skeletal system morphogenesis	biological_process	2	144	56	19037	0.00876899	0.017628	4.72148	Hspg2; Sox11
GO:0001947	heart looping	biological_process	2	144	56	19037	0.00876899	0.017628	4.72148	Ovol2; Notch2
GO:0050731	positive regulation of peptidyl-tyrosine phosphorylation	biological_process	3	144	107	19037	0.00888288	0.017628	3.70658	Vtn; Enpp2; Cd74
GO:0051493	regulation of cytoskeleton organization	biological_process	1	144	19	19037	0.00893069	0.017628	6.95797	Arhgef5
GO:0071498	cellular response to fluid shear stress	biological_process	1	144	19	19037	0.00893069	0.017628	6.95797	Mmp2
GO:0005605	basal lamina	cellular_component	1	144	19	19037	0.00893069	0.017628	6.95797	Hspg2
GO:0042310	vasoconstriction	biological_process	1	144	19	19037	0.00893069	0.017628	6.95797	Ace
GO:0017015	regulation of transforming growth factor beta receptor signaling pathway	biological_process	1	144	19	19037	0.00893069	0.017628	6.95797	Sox11
GO:0050965	detection of temperature stimulus involved in sensory perception of pain	biological_process	1	144	19	19037	0.00893069	0.017628	6.95797	Cxcl12
GO:0042975	peroxisome proliferator activated receptor binding	molecular_function	1	144	19	19037	0.00893069	0.017628	6.95797	Ikbkg
GO:1902236	negative regulation of endoplasmic reticulum stress-induced intrinsic apoptotic signaling pathway	biological_process	1	144	19	19037	0.00893069	0.017628	6.95797	Ikbkg
GO:0043046	DNA methylation involved in gamete generation	biological_process	1	144	19	19037	0.00893069	0.017628	6.95797	Tdrd9
GO:0035584	calcium-mediated signaling using intracellular calcium source	biological_process	1	144	19	19037	0.00893069	0.017628	6.95797	Kdr
GO:0031638	zymogen activation	biological_process	1	144	19	19037	0.00893069	0.017628	6.95797	Mmp14
GO:0008037	cell recognition	biological_process	1	144	19	19037	0.00893069	0.017628	6.95797	Gypc
GO:0001953	negative regulation of cell-matrix adhesion	biological_process	1	144	19	19037	0.00893069	0.017628	6.95797	Enpp2
GO:0004622	lysophospholipase activity	molecular_function	1	144	19	19037	0.00893069	0.017628	6.95797	Enpp2
GO:0004601	peroxidase activity	molecular_function	1	144	19	19037	0.00893069	0.017628	6.95797	Hbb
GO:0032331	negative regulation of chondrocyte differentiation	biological_process	1	144	19	19037	0.00893069	0.017628	6.95797	Adamts12
GO:0004890	GABA-A receptor activity	molecular_function	1	144	19	19037	0.00893069	0.017628	6.95797	Gabra4
GO:1902711	GABA-A receptor complex	cellular_component	1	144	19	19037	0.00893069	0.017628	6.95797	Gabra4
GO:0001972	retinoic acid binding	molecular_function	1	144	19	19037	0.00893069	0.017628	6.95797	Crabp1
GO:0010629	negative regulation of gene expression	biological_process	5	144	235	19037	0.00901937	0.0177786	2.8128	Klf4; Ace; Sox11; Kdr; Notch2
GO:0005929	cilium	cellular_component	4	144	168	19037	0.00907297	0.0178597	3.14765	Ttll9; Ccsap; Notch2; Pkhd1l1
GO:0051603	proteolysis involved in cellular protein catabolic process	biological_process	2	144	57	19037	0.00920567	0.0180961	4.63865	Adamts12; Ctsc
GO:0008283	cell proliferation	biological_process	5	144	237	19037	0.00938025	0.018414	2.78906	Vtn; Fgf1; Sox11; Cd74; Mki67
GO:0030182	neuron differentiation	biological_process	4	144	170	19037	0.0095189	0.0186607	3.11062	Sox11; Wnt9b; Baiap2; Epha2
GO:0030154	cell differentiation	biological_process	8	144	471	19037	0.00969956	0.0187426	2.24546	Dlk1; Klf4; Insrr; Fgf1; Tdrd9; Kdr; Notch2; Epha2
GO:0005794	Golgi apparatus	cellular_component	13	144	917	19037	0.00974759	0.0187426	1.87417	Ajuba; Bst2; Fibin; Ptgds; Kdr; Sulf1; Glce; Enpp2; Man1a1; Cd74; Arhgap4; Baiap2; Ctsc
GO:1901652	response to peptide	biological_process	1	144	20	19037	0.00987413	0.0187426	6.61007	Hcrtr1
GO:0001190	transcriptional activator activity, RNA polymerase II transcription factor binding	molecular_function	1	144	20	19037	0.00987413	0.0187426	6.61007	Klf4
GO:1901653	cellular response to peptide	biological_process	1	144	20	19037	0.00987413	0.0187426	6.61007	Klf4
GO:0036477	somatodendritic compartment	cellular_component	1	144	20	19037	0.00987413	0.0187426	6.61007	Cacng3
GO:0005242	inward rectifier potassium channel activity	molecular_function	1	144	20	19037	0.00987413	0.0187426	6.61007	Kcnj4
GO:0043171	peptide catabolic process	biological_process	1	144	20	19037	0.00987413	0.0187426	6.61007	Ace
GO:1901741	positive regulation of myoblast fusion	biological_process	1	144	20	19037	0.00987413	0.0187426	6.61007	Cxcl12
GO:0051770	positive regulation of nitric-oxide synthase biosynthetic process	biological_process	1	144	20	19037	0.00987413	0.0187426	6.61007	Kdr
GO:0090050	positive regulation of cell migration involved in sprouting angiogenesis	biological_process	1	144	20	19037	0.00987413	0.0187426	6.61007	Kdr
GO:0070006	metalloaminopeptidase activity	molecular_function	1	144	20	19037	0.00987413	0.0187426	6.61007	Mmp14
GO:0006826	iron ion transport	biological_process	1	144	20	19037	0.00987413	0.0187426	6.61007	Heph
GO:0050832	defense response to fungus	biological_process	1	144	20	19037	0.00987413	0.0187426	6.61007	Spon2
GO:0017127	cholesterol transporter activity	molecular_function	1	144	20	19037	0.00987413	0.0187426	6.61007	Abcg3l3
GO:0015301	anion:anion antiporter activity	molecular_function	1	144	20	19037	0.00987413	0.0187426	6.61007	Slc4a2
GO:0045638	negative regulation of myeloid cell differentiation	biological_process	1	144	20	19037	0.00987413	0.0187426	6.61007	Hmgb3
GO:0070064	proline-rich region binding	molecular_function	1	144	20	19037	0.00987413	0.0187426	6.61007	Baiap2
GO:0098641	cadherin binding involved in cell-cell adhesion	molecular_function	1	144	20	19037	0.00987413	0.0187426	6.61007	Baiap2
GO:2000251	positive regulation of actin cytoskeleton reorganization	biological_process	1	144	20	19037	0.00987413	0.0187426	6.61007	Baiap2
GO:0004383	guanylate cyclase activity	molecular_function	1	144	20	19037	0.00987413	0.0187426	6.61007	Gucy2e
GO:0008074	guanylate cyclase complex, soluble	cellular_component	1	144	20	19037	0.00987413	0.0187426	6.61007	Gucy2e
GO:0001709	cell fate determination	biological_process	1	144	20	19037	0.00987413	0.0187426	6.61007	Notch2
GO:0002437	inflammatory response to antigenic stimulus	biological_process	1	144	20	19037	0.00987413	0.0187426	6.61007	Notch2
GO:0043406	positive regulation of MAP kinase activity	biological_process	2	144	59	19037	0.0101167	0.0191522	4.4814	Ajuba; Fgf1
GO:0098794	postsynapse	cellular_component	2	144	59	19037	0.0101167	0.0191522	4.4814	Baiap2; Gabra4
GO:0007595	lactation	biological_process	2	144	60	19037	0.0105911	0.020024	4.40671	Alas2; Bcat2
GO:0045089	positive regulation of innate immune response	biological_process	1	144	21	19037	0.0108598	0.0200823	6.2953	Mmp2
GO:0050870	positive regulation of T cell activation	biological_process	1	144	21	19037	0.0108598	0.0200823	6.2953	Ccdc88b
GO:0050431	transforming growth factor beta binding	molecular_function	1	144	21	19037	0.0108598	0.0200823	6.2953	Wfikkn2
GO:0050966	detection of mechanical stimulus involved in sensory perception of pain	biological_process	1	144	21	19037	0.0108598	0.0200823	6.2953	Cxcl12
GO:0001502	cartilage condensation	biological_process	1	144	21	19037	0.0108598	0.0200823	6.2953	Sulf1
GO:0060384	innervation	biological_process	1	144	21	19037	0.0108598	0.0200823	6.2953	Sulf1
GO:0006882	cellular zinc ion homeostasis	biological_process	1	144	21	19037	0.0108598	0.0200823	6.2953	Slc39a12
GO:0048714	positive regulation of oligodendrocyte differentiation	biological_process	1	144	21	19037	0.0108598	0.0200823	6.2953	Enpp2
GO:0019955	cytokine binding	molecular_function	1	144	21	19037	0.0108598	0.0200823	6.2953	Cd74
GO:0030539	male genitalia development	biological_process	1	144	21	19037	0.0108598	0.0200823	6.2953	Wnt9b
GO:0004016	adenylate cyclase activity	molecular_function	1	144	21	19037	0.0108598	0.0200823	6.2953	Gucy2e
GO:0009190	cyclic nucleotide biosynthetic process	biological_process	1	144	21	19037	0.0108598	0.0200823	6.2953	Gucy2e
GO:0051932	synaptic transmission, GABAergic	biological_process	1	144	21	19037	0.0108598	0.0200823	6.2953	Gabra4
GO:0051642	centrosome localization	biological_process	1	144	21	19037	0.0108598	0.0200823	6.2953	Ccdc141
GO:0048870	cell motility	biological_process	1	144	21	19037	0.0108598	0.0200823	6.2953	Epha2
GO:0070848	response to growth factor	biological_process	1	144	21	19037	0.0108598	0.0200823	6.2953	Epha2
GO:0031333	negative regulation of protein complex assembly	biological_process	1	144	21	19037	0.0108598	0.0200823	6.2953	Lmo4
GO:0018108	peptidyl-tyrosine phosphorylation	biological_process	3	144	114	19037	0.0110319	0.0203741	3.47898	Insrr; Kdr; Epha2
GO:0031252	cell leading edge	cellular_component	2	144	62	19037	0.0115782	0.0213282	4.26456	Ldb2; Lmo4
GO:0030326	embryonic limb morphogenesis	biological_process	2	144	62	19037	0.0115782	0.0213282	4.26456	Shox2; Notch2
GO:0005537	mannose binding	molecular_function	1	144	22	19037	0.0118871	0.0214565	6.00915	Mrc1
GO:0048041	focal adhesion assembly	biological_process	1	144	22	19037	0.0118871	0.0214565	6.00915	Ajuba
GO:0006810	transport	biological_process	1	144	22	19037	0.0118871	0.0214565	6.00915	Slc6a13
GO:0048260	positive regulation of receptor-mediated endocytosis	biological_process	1	144	22	19037	0.0118871	0.0214565	6.00915	Vtn
GO:0014032	neural crest cell development	biological_process	1	144	22	19037	0.0118871	0.0214565	6.00915	Sox11
GO:0045778	positive regulation of ossification	biological_process	1	144	22	19037	0.0118871	0.0214565	6.00915	Sox11
GO:0007520	myoblast fusion	biological_process	1	144	22	19037	0.0118871	0.0214565	6.00915	Myof
GO:0035162	embryonic hemopoiesis	biological_process	1	144	22	19037	0.0118871	0.0214565	6.00915	Kdr
GO:0050998	nitric-oxide synthase binding	molecular_function	1	144	22	19037	0.0118871	0.0214565	6.00915	Cd74
GO:1901673	regulation of mitotic spindle assembly	biological_process	1	144	22	19037	0.0118871	0.0214565	6.00915	Ccsap
GO:0060078	regulation of postsynaptic membrane potential	biological_process	1	144	22	19037	0.0118871	0.0214565	6.00915	Gabra4
GO:1904315	transmitter-gated ion channel activity involved in regulation of postsynaptic membrane potential	molecular_function	1	144	22	19037	0.0118871	0.0214565	6.00915	Gabra4
GO:0046579	positive regulation of Ras protein signal transduction	biological_process	1	144	22	19037	0.0118871	0.0214565	6.00915	Notch2
GO:0008757	S-adenosylmethionine-dependent methyltransferase activity	molecular_function	1	144	22	19037	0.0118871	0.0214565	6.00915	Prmt8
GO:0036342	post-anal tail morphogenesis	biological_process	1	144	22	19037	0.0118871	0.0214565	6.00915	Epha2
GO:0021522	spinal cord motor neuron differentiation	biological_process	1	144	22	19037	0.0118871	0.0214565	6.00915	Lmo4
GO:0097421	liver regeneration	biological_process	2	144	63	19037	0.0120909	0.021797	4.19687	Vtn; Alas2
GO:0031334	positive regulation of protein complex assembly	biological_process	1	144	23	19037	0.0129552	0.0229798	5.74789	Ajuba
GO:0035329	hippo signaling	biological_process	1	144	23	19037	0.0129552	0.0229798	5.74789	Ajuba
GO:0019226	transmission of nerve impulse	biological_process	1	144	23	19037	0.0129552	0.0229798	5.74789	Cacng3
GO:2000311	regulation of AMPA receptor activity	biological_process	1	144	23	19037	0.0129552	0.0229798	5.74789	Cacng3
GO:0032148	activation of protein kinase B activity	biological_process	1	144	23	19037	0.0129552	0.0229798	5.74789	Fgf1
GO:0060425	lung morphogenesis	biological_process	1	144	23	19037	0.0129552	0.0229798	5.74789	Sox11
GO:0071542	dopaminergic neuron differentiation	biological_process	1	144	23	19037	0.0129552	0.0229798	5.74789	Cxcl12
GO:0007141	male meiosis I	biological_process	1	144	23	19037	0.0129552	0.0229798	5.74789	Tdrd9
GO:0002009	morphogenesis of an epithelium	biological_process	1	144	23	19037	0.0129552	0.0229798	5.74789	Frem2
GO:0005385	zinc ion transmembrane transporter activity	molecular_function	1	144	23	19037	0.0129552	0.0229798	5.74789	Slc39a12
GO:0045582	positive regulation of T cell differentiation	biological_process	1	144	23	19037	0.0129552	0.0229798	5.74789	Cd74
GO:0045216	cell-cell junction organization	biological_process	1	144	23	19037	0.0129552	0.0229798	5.74789	Lims2
GO:0030670	phagocytic vesicle membrane	cellular_component	1	144	23	19037	0.0129552	0.0229798	5.74789	Rab11fip1
GO:0006906	vesicle fusion	biological_process	2	144	65	19037	0.0131551	0.0233056	4.06774	Dysf; Doc2a
GO:0060348	bone development	biological_process	2	144	66	19037	0.0137066	0.0242527	4.0061	Sulf1; Mmp14
GO:0010608	posttranscriptional regulation of gene expression	biological_process	1	144	24	19037	0.0140635	0.0244917	5.50839	Ace
GO:0000989	transcription factor activity, transcription factor binding	molecular_function	1	144	24	19037	0.0140635	0.0244917	5.50839	Ldb2
GO:0031047	gene silencing by RNA	biological_process	1	144	24	19037	0.0140635	0.0244917	5.50839	Tdrd9
GO:0008198	ferrous iron binding	molecular_function	1	144	24	19037	0.0140635	0.0244917	5.50839	Heph
GO:0001891	phagocytic cup	cellular_component	1	144	24	19037	0.0140635	0.0244917	5.50839	Pear1
GO:0005540	hyaluronic acid binding	molecular_function	1	144	24	19037	0.0140635	0.0244917	5.50839	Stab1
GO:0048821	erythrocyte development	biological_process	1	144	24	19037	0.0140635	0.0244917	5.50839	Hbb
GO:0010906	regulation of glucose metabolic process	biological_process	1	144	24	19037	0.0140635	0.0244917	5.50839	Igfbp5
GO:0015701	bicarbonate transport	biological_process	1	144	24	19037	0.0140635	0.0244917	5.50839	Slc4a2
GO:0010719	negative regulation of epithelial to mesenchymal transition	biological_process	1	144	24	19037	0.0140635	0.0244917	5.50839	Ovol2
GO:0030517	negative regulation of axon extension	biological_process	1	144	24	19037	0.0140635	0.0244917	5.50839	Arhgap4
GO:0061003	positive regulation of dendritic spine morphogenesis	biological_process	1	144	24	19037	0.0140635	0.0244917	5.50839	Baiap2
GO:0022409	positive regulation of cell-cell adhesion	biological_process	1	144	24	19037	0.0140635	0.0244917	5.50839	Itgal
GO:0043198	dendritic shaft	cellular_component	2	144	67	19037	0.0142711	0.024793	3.94631	Kcna4; Baiap2
GO:0072686	mitotic spindle	cellular_component	2	144	67	19037	0.0142711	0.024793	3.94631	Ikbkg; Ccsap
GO:0014068	positive regulation of phosphatidylinositol 3-kinase signaling	biological_process	2	144	68	19037	0.0148487	0.025703	3.88828	Pik3ap1; Kdr
GO:0032091	negative regulation of protein binding	biological_process	2	144	68	19037	0.0148487	0.025703	3.88828	Wfikkn2; Ace
GO:0006935	chemotaxis	biological_process	2	144	68	19037	0.0148487	0.025703	3.88828	Enpp2; Cmklr1
GO:0042832	defense response to protozoan	biological_process	1	144	25	19037	0.0152114	0.0259861	5.28806	Ccdc88b
GO:0043548	phosphatidylinositol 3-kinase binding	molecular_function	1	144	25	19037	0.0152114	0.0259861	5.28806	Insrr
GO:0050482	arachidonic acid secretion	biological_process	1	144	25	19037	0.0152114	0.0259861	5.28806	Ace
GO:0042098	T cell proliferation	biological_process	1	144	25	19037	0.0152114	0.0259861	5.28806	Cxcl12
GO:0010575	positive regulation of vascular endothelial growth factor production	biological_process	1	144	25	19037	0.0152114	0.0259861	5.28806	Sulf1
GO:0060416	response to growth hormone	biological_process	1	144	25	19037	0.0152114	0.0259861	5.28806	Igfbp5
GO:0006855	drug transmembrane transport	biological_process	1	144	25	19037	0.0152114	0.0259861	5.28806	Abcg3l3
GO:0030030	cell projection organization	biological_process	1	144	25	19037	0.0152114	0.0259861	5.28806	Itga8
GO:0045672	positive regulation of osteoclast differentiation	biological_process	1	144	25	19037	0.0152114	0.0259861	5.28806	Notch2
GO:0016571	histone methylation	biological_process	1	144	25	19037	0.0152114	0.0259861	5.28806	Prmt8
GO:0032735	positive regulation of interleukin-12 production	biological_process	1	144	25	19037	0.0152114	0.0259861	5.28806	Tnfsf9
GO:0005770	late endosome	cellular_component	3	144	127	19037	0.0158555	0.0270543	3.12287	RT1-DMb; Dysf; Cd74
GO:0001570	vasculogenesis	biological_process	2	144	70	19037	0.016043	0.0273093	3.77718	Kdr; Epha2
GO:0005793	endoplasmic reticulum-Golgi intermediate compartment	cellular_component	2	144	70	19037	0.016043	0.0273093	3.77718	Man1a1; Rab37
GO:0045780	positive regulation of bone resorption	biological_process	1	144	26	19037	0.0163982	0.0275221	5.08467	Dlk1
GO:1904707	positive regulation of vascular smooth muscle cell proliferation	biological_process	1	144	26	19037	0.0163982	0.0275221	5.08467	Mmp2
GO:0048738	cardiac muscle tissue development	biological_process	1	144	26	19037	0.0163982	0.0275221	5.08467	Hspg2
GO:0046928	regulation of neurotransmitter secretion	biological_process	1	144	26	19037	0.0163982	0.0275221	5.08467	Pdyn
GO:0005251	delayed rectifier potassium channel activity	molecular_function	1	144	26	19037	0.0163982	0.0275221	5.08467	Kcna4
GO:0098586	cellular response to virus	biological_process	1	144	26	19037	0.0163982	0.0275221	5.08467	Ikbke
GO:0035924	cellular response to vascular endothelial growth factor stimulus	biological_process	1	144	26	19037	0.0163982	0.0275221	5.08467	Kdr
GO:0007154	cell communication	biological_process	1	144	26	19037	0.0163982	0.0275221	5.08467	Frem2
GO:0060716	labyrinthine layer blood vessel development	biological_process	1	144	26	19037	0.0163982	0.0275221	5.08467	Ovol2
GO:0030511	positive regulation of transforming growth factor beta receptor signaling pathway	biological_process	1	144	26	19037	0.0163982	0.0275221	5.08467	Itga8
GO:0007214	gamma-aminobutyric acid signaling pathway	biological_process	1	144	26	19037	0.0163982	0.0275221	5.08467	Gabra4
GO:0042104	positive regulation of activated T cell proliferation	biological_process	1	144	26	19037	0.0163982	0.0275221	5.08467	Tnfsf9
GO:0071944	cell periphery	cellular_component	2	144	71	19037	0.0166599	0.0279287	3.72398	Arhgef5; Kdr
GO:0001568	blood vessel development	biological_process	2	144	72	19037	0.01729	0.0289511	3.67226	Col5a1; Epha2
GO:0017144	drug metabolic process	biological_process	1	144	27	19037	0.0176232	0.0291016	4.89635	Fmo2
GO:0071353	cellular response to interleukin-4	biological_process	1	144	27	19037	0.0176232	0.0291016	4.89635	Mrc1
GO:0005184	neuropeptide hormone activity	molecular_function	1	144	27	19037	0.0176232	0.0291016	4.89635	Pdyn
GO:0005104	fibroblast growth factor receptor binding	molecular_function	1	144	27	19037	0.0176232	0.0291016	4.89635	Fgf1
GO:0097225	sperm midpiece	cellular_component	1	144	27	19037	0.0176232	0.0291016	4.89635	Ace
GO:0008045	motor neuron axon guidance	biological_process	1	144	27	19037	0.0176232	0.0291016	4.89635	Cxcl12
GO:0001782	B cell homeostasis	biological_process	1	144	27	19037	0.0176232	0.0291016	4.89635	Ikbkg
GO:0005504	fatty acid binding	molecular_function	1	144	27	19037	0.0176232	0.0291016	4.89635	Ptgds
GO:0033344	cholesterol efflux	biological_process	1	144	27	19037	0.0176232	0.0291016	4.89635	Abcg3l3
GO:0050768	negative regulation of neurogenesis	biological_process	1	144	27	19037	0.0176232	0.0291016	4.89635	Prtg
GO:0007159	leukocyte cell-cell adhesion	biological_process	1	144	27	19037	0.0176232	0.0291016	4.89635	Itgal
GO:0006182	cGMP biosynthetic process	biological_process	1	144	27	19037	0.0176232	0.0291016	4.89635	Gucy2e
GO:0097110	scaffold protein binding	molecular_function	2	144	73	19037	0.0179332	0.0295795	3.62196	Nlrp1a; Baiap2
GO:0023052	signaling	biological_process	1	144	28	19037	0.0188858	0.0309022	4.72148	Nlrp1a
GO:0050718	positive regulation of interleukin-1 beta secretion	biological_process	1	144	28	19037	0.0188858	0.0309022	4.72148	Nlrp1a
GO:0051019	mitogen-activated protein kinase binding	molecular_function	1	144	28	19037	0.0188858	0.0309022	4.72148	Ace
GO:0010975	regulation of neuron projection development	biological_process	1	144	28	19037	0.0188858	0.0309022	4.72148	Slc39a12
GO:0070527	platelet aggregation	biological_process	1	144	28	19037	0.0188858	0.0309022	4.72148	Pear1
GO:0001530	lipopolysaccharide binding	molecular_function	1	144	28	19037	0.0188858	0.0309022	4.72148	Spon2
GO:0031430	M band	cellular_component	1	144	28	19037	0.0188858	0.0309022	4.72148	Fhl2
GO:0043087	regulation of GTPase activity	biological_process	2	144	75	19037	0.0192593	0.0314058	3.52537	Arhgef5; Ajuba
GO:0050727	regulation of inflammatory response	biological_process	2	144	75	19037	0.0192593	0.0314058	3.52537	Pik3ap1; Adamts12
GO:0050839	cell adhesion molecule binding	molecular_function	2	144	75	19037	0.0192593	0.0314058	3.52537	Gypc; Itgal
GO:0050840	extracellular matrix binding	molecular_function	1	144	29	19037	0.0201855	0.0326563	4.55867	Vtn
GO:0042056	chemoattractant activity	molecular_function	1	144	29	19037	0.0201855	0.0326563	4.55867	Cxcl12
GO:0055074	calcium ion homeostasis	biological_process	1	144	29	19037	0.0201855	0.0326563	4.55867	Kdr
GO:0005452	inorganic anion exchanger activity	molecular_function	1	144	29	19037	0.0201855	0.0326563	4.55867	Slc4a2
GO:0043113	receptor clustering	biological_process	1	144	29	19037	0.0201855	0.0326563	4.55867	Itgal
GO:0006695	cholesterol biosynthetic process	biological_process	1	144	29	19037	0.0201855	0.0326563	4.55867	Mvd
GO:0008234	cysteine-type peptidase activity	molecular_function	1	144	29	19037	0.0201855	0.0326563	4.55867	Ctsc
GO:0007565	female pregnancy	biological_process	3	144	137	19037	0.0203462	0.0328793	2.89492	Mmp2; Ace; Igfbp5
GO:0042542	response to hydrogen peroxide	biological_process	2	144	77	19037	0.0206383	0.0331275	3.4338	Mmp2; Hbb
GO:0032092	positive regulation of protein binding	biological_process	2	144	77	19037	0.0206383	0.0331275	3.4338	Vtn; Ace
GO:0050679	positive regulation of epithelial cell proliferation	biological_process	2	144	77	19037	0.0206383	0.0331275	3.4338	Fgf1; Kdr
GO:0030097	hemopoiesis	biological_process	2	144	77	19037	0.0206383	0.0331275	3.4338	Kdr; Hbb
GO:0045165	cell fate commitment	biological_process	2	144	77	19037	0.0206383	0.0331275	3.4338	Kdr; Wnt9b
GO:0005811	lipid droplet	cellular_component	2	144	77	19037	0.0206383	0.0331275	3.4338	Aldh3b2; Pnpla1
GO:0035023	regulation of Rho protein signal transduction	biological_process	2	144	78	19037	0.0213477	0.0341629	3.38978	Arhgef5; Arhgap4
GO:0016339	calcium-dependent cell-cell adhesion via plasma membrane cell adhesion molecules	biological_process	1	144	30	19037	0.0215215	0.0341629	4.40671	Ajuba
GO:0005719	nuclear euchromatin	cellular_component	1	144	30	19037	0.0215215	0.0341629	4.40671	Klf4
GO:0051959	dynein light intermediate chain binding	molecular_function	1	144	30	19037	0.0215215	0.0341629	4.40671	Ccdc88b
GO:0032281	AMPA glutamate receptor complex	cellular_component	1	144	30	19037	0.0215215	0.0341629	4.40671	Cacng3
GO:0006836	neurotransmitter transport	biological_process	1	144	30	19037	0.0215215	0.0341629	4.40671	Slc6a13
GO:0030863	cortical cytoskeleton	cellular_component	1	144	30	19037	0.0215215	0.0341629	4.40671	Gypc
GO:0031069	hair follicle morphogenesis	biological_process	1	144	30	19037	0.0215215	0.0341629	4.40671	Igfbp5
GO:0006959	humoral immune response	biological_process	1	144	30	19037	0.0215215	0.0341629	4.40671	Notch2
GO:0098656	anion transmembrane transport	biological_process	1	144	30	19037	0.0215215	0.0341629	4.40671	Slc13a3
GO:0006979	response to oxidative stress	biological_process	3	144	140	19037	0.021831	0.0346161	2.83289	Mmp2; Mmp14; Btg3
GO:0005768	endosome	cellular_component	5	144	287	19037	0.0220952	0.0349963	2.30316	Steap2; Dysf; Ace; Kdr; Rab37
GO:0008284	positive regulation of cell proliferation	biological_process	8	144	544	19037	0.022672	0.0358252	1.94414	Fgf1; Col18a1; Sox11; Cxcl12; Kdr; Enpp2; Mvd; Notch2
GO:0005085	guanyl-nucleotide exchange factor activity	molecular_function	2	144	80	19037	0.0228062	0.0358252	3.30503	Arhgef5; Dock6
GO:0032526	response to retinoic acid	biological_process	2	144	80	19037	0.0228062	0.0358252	3.30503	Mmp2; Klf4
GO:0034341	response to interferon-gamma	biological_process	1	144	31	19037	0.0228932	0.0358252	4.26456	Bst2
GO:0098839	postsynaptic density membrane	cellular_component	1	144	31	19037	0.0228932	0.0358252	4.26456	Cacng3
GO:0005774	vacuolar membrane	cellular_component	1	144	31	19037	0.0228932	0.0358252	4.26456	Man2b2
GO:0014003	oligodendrocyte development	biological_process	1	144	31	19037	0.0228932	0.0358252	4.26456	Sox11
GO:0005795	Golgi stack	cellular_component	1	144	31	19037	0.0228932	0.0358252	4.26456	Sulf1
GO:0004896	cytokine receptor activity	molecular_function	1	144	31	19037	0.0228932	0.0358252	4.26456	Cd74
GO:0048018	receptor ligand activity	molecular_function	1	144	31	19037	0.0228932	0.0358252	4.26456	Wnt9b
GO:0044306	neuron projection terminus	cellular_component	1	144	31	19037	0.0228932	0.0358252	4.26456	Baiap2
GO:0060021	roof of mouth development	biological_process	2	144	81	19037	0.0235553	0.0368212	3.26423	Wfikkn2; Wnt9b
GO:0007155	cell adhesion	biological_process	5	144	292	19037	0.0238009	0.0371646	2.26372	Col5a1; Col18a1; Sulf1; Spon2; Stab1
GO:0030173	integral component of Golgi membrane	cellular_component	1	144	32	19037	0.0243001	0.0374822	4.13129	Steap2
GO:0000987	proximal promoter sequence-specific DNA binding	molecular_function	1	144	32	19037	0.0243001	0.0374822	4.13129	Klf4
GO:0045777	positive regulation of blood pressure	biological_process	1	144	32	19037	0.0243001	0.0374822	4.13129	Ace
GO:0060412	ventricular septum morphogenesis	biological_process	1	144	32	19037	0.0243001	0.0374822	4.13129	Sox11
GO:0007140	male meiotic nuclear division	biological_process	1	144	32	19037	0.0243001	0.0374822	4.13129	Tdrd9
GO:0032008	positive regulation of TOR signaling	biological_process	1	144	32	19037	0.0243001	0.0374822	4.13129	Kdr
GO:2000352	negative regulation of endothelial cell apoptotic process	biological_process	1	144	32	19037	0.0243001	0.0374822	4.13129	Kdr
GO:0044849	estrous cycle	biological_process	1	144	32	19037	0.0243001	0.0374822	4.13129	Enpp2
GO:0071276	cellular response to cadmium ion	biological_process	1	144	32	19037	0.0243001	0.0374822	4.13129	Enpp2
GO:2000463	positive regulation of excitatory postsynaptic potential	biological_process	1	144	32	19037	0.0243001	0.0374822	4.13129	Baiap2
GO:0005791	rough endoplasmic reticulum	cellular_component	2	144	82	19037	0.0243177	0.0374822	3.22442	Ptgds; Baiap2
GO:0048812	neuron projection morphogenesis	biological_process	2	144	82	19037	0.0243177	0.0374822	3.22442	Kdr; NEWGENE_1305560
GO:0051973	positive regulation of telomerase activity	biological_process	1	144	33	19037	0.0257415	0.0392968	4.0061	Klf4
GO:2000134	negative regulation of G1/S transition of mitotic cell cycle	biological_process	1	144	33	19037	0.0257415	0.0392968	4.0061	Klf4
GO:0051968	positive regulation of synaptic transmission, glutamatergic	biological_process	1	144	33	19037	0.0257415	0.0392968	4.0061	Cacng3
GO:0070371	ERK1 and ERK2 cascade	biological_process	1	144	33	19037	0.0257415	0.0392968	4.0061	Kdr
GO:0001937	negative regulation of endothelial cell proliferation	biological_process	1	144	33	19037	0.0257415	0.0392968	4.0061	Sulf1
GO:0008585	female gonad development	biological_process	1	144	33	19037	0.0257415	0.0392968	4.0061	Col9a3
GO:0040008	regulation of growth	biological_process	1	144	33	19037	0.0257415	0.0392968	4.0061	Igfbp5
GO:0051059	NF-kappaB binding	molecular_function	1	144	33	19037	0.0257415	0.0392968	4.0061	Notch2
GO:0005164	tumor necrosis factor receptor binding	molecular_function	1	144	33	19037	0.0257415	0.0392968	4.0061	Tnfsf9
GO:1902476	chloride transmembrane transport	biological_process	2	144	84	19037	0.0258822	0.0394697	3.14765	Slc4a2; Gabra4
GO:0008201	heparin binding	molecular_function	3	144	148	19037	0.0261086	0.0397727	2.67976	Col5a1; Vtn; Fgf1
GO:0005667	transcription factor complex	cellular_component	4	144	221	19037	0.0264905	0.0403116	2.39279	Ajuba; Klf4; Ldb2; Lmo4
GO:0032088	negative regulation of NF-kappaB transcription factor activity	biological_process	2	144	85	19037	0.0266843	0.0405636	3.11062	Klf4; Cmklr1
GO:0030032	lamellipodium assembly	biological_process	1	144	34	19037	0.0272168	0.0408537	3.88828	Ajuba
GO:0060325	face morphogenesis	biological_process	1	144	34	19037	0.0272168	0.0408537	3.88828	Mmp2
GO:0043392	negative regulation of DNA binding	biological_process	1	144	34	19037	0.0272168	0.0408537	3.88828	Wfikkn2
GO:0017158	regulation of calcium ion-dependent exocytosis	biological_process	1	144	34	19037	0.0272168	0.0408537	3.88828	Doc2a
GO:0035115	embryonic forelimb morphogenesis	biological_process	1	144	34	19037	0.0272168	0.0408537	3.88828	Shox2
GO:0045880	positive regulation of smoothened signaling pathway	biological_process	1	144	34	19037	0.0272168	0.0408537	3.88828	Shox2
GO:0045930	negative regulation of mitotic cell cycle	biological_process	1	144	34	19037	0.0272168	0.0408537	3.88828	Btg3
GO:0035869	ciliary transition zone	cellular_component	1	144	34	19037	0.0272168	0.0408537	3.88828	Ccsap
GO:0001772	immunological synapse	cellular_component	1	144	34	19037	0.0272168	0.0408537	3.88828	Itgal
GO:0042246	tissue regeneration	biological_process	1	144	34	19037	0.0272168	0.0408537	3.88828	Notch2
GO:0006904	vesicle docking involved in exocytosis	biological_process	1	144	34	19037	0.0272168	0.0408537	3.88828	Rab37
GO:0030316	osteoclast differentiation	biological_process	1	144	34	19037	0.0272168	0.0408537	3.88828	Epha2
GO:0000187	activation of MAPK activity	biological_process	2	144	86	19037	0.0274997	0.0412351	3.07445	Fgf1; Cd74
GO:0000413	protein peptidyl-prolyl isomerization	biological_process	1	144	35	19037	0.0287255	0.0428493	3.77718	LOC100360977
GO:0005216	ion channel activity	molecular_function	1	144	35	19037	0.0287255	0.0428493	3.77718	Kcna4
GO:0050918	positive chemotaxis	biological_process	1	144	35	19037	0.0287255	0.0428493	3.77718	Cxcl12
GO:0017157	regulation of exocytosis	biological_process	1	144	35	19037	0.0287255	0.0428493	3.77718	Rab37
GO:0048514	blood vessel morphogenesis	biological_process	1	144	35	19037	0.0287255	0.0428493	3.77718	Epha2
GO:0008104	protein localization	biological_process	2	144	88	19037	0.0291699	0.0434671	3.00458	Hspg2; Cacng3
GO:0020037	heme binding	molecular_function	3	144	155	19037	0.0302371	0.0446842	2.55874	Hba-a1; LOC689064; Hbb
GO:0003755	peptidyl-prolyl cis-trans isomerase activity	molecular_function	1	144	36	19037	0.0302669	0.0446842	3.67226	LOC100360977
GO:0050661	NADP binding	molecular_function	1	144	36	19037	0.0302669	0.0446842	3.67226	Fmo2
GO:0030282	bone mineralization	biological_process	1	144	36	19037	0.0302669	0.0446842	3.67226	Dlk1
GO:0061098	positive regulation of protein tyrosine kinase activity	biological_process	1	144	36	19037	0.0302669	0.0446842	3.67226	Ace
GO:0001569	branching involved in blood vessel morphogenesis	biological_process	1	144	36	19037	0.0302669	0.0446842	3.67226	Cxcl12
GO:0030177	positive regulation of Wnt signaling pathway	biological_process	1	144	36	19037	0.0302669	0.0446842	3.67226	Sulf1
GO:0044183	protein binding involved in protein folding	molecular_function	1	144	36	19037	0.0302669	0.0446842	3.67226	Cd74
GO:0018149	peptide cross-linking	biological_process	1	144	36	19037	0.0302669	0.0446842	3.67226	F13a1
GO:0005267	potassium channel activity	molecular_function	1	144	37	19037	0.0318406	0.0464814	3.57301	Kcna4
GO:0051781	positive regulation of cell division	biological_process	1	144	37	19037	0.0318406	0.0464814	3.57301	Fgf1
GO:0010107	potassium ion import	biological_process	1	144	37	19037	0.0318406	0.0464814	3.57301	Kcnj4
GO:0008009	chemokine activity	molecular_function	1	144	37	19037	0.0318406	0.0464814	3.57301	Cxcl12
GO:0051924	regulation of calcium ion transport	biological_process	1	144	37	19037	0.0318406	0.0464814	3.57301	Cxcl12
GO:0032040	small-subunit processome	cellular_component	1	144	37	19037	0.0318406	0.0464814	3.57301	Fbl
GO:0019838	growth factor binding	molecular_function	1	144	37	19037	0.0318406	0.0464814	3.57301	Kdr
GO:0001654	eye development	biological_process	1	144	37	19037	0.0318406	0.0464814	3.57301	Frem2
GO:0060076	excitatory synapse	cellular_component	1	144	37	19037	0.0318406	0.0464814	3.57301	Baiap2
GO:0030667	secretory granule membrane	cellular_component	1	144	37	19037	0.0318406	0.0464814	3.57301	Rab37
GO:0048013	ephrin receptor signaling pathway	biological_process	1	144	37	19037	0.0318406	0.0464814	3.57301	Epha2
GO:0030017	sarcomere	cellular_component	1	144	38	19037	0.0334458	0.0481875	3.47898	Mmp2
GO:0006605	protein targeting	biological_process	1	144	38	19037	0.0334458	0.0481875	3.47898	Cacng3
GO:0042755	eating behavior	biological_process	1	144	38	19037	0.0334458	0.0481875	3.47898	Ace
GO:0048791	calcium ion-regulated exocytosis of neurotransmitter	biological_process	1	144	38	19037	0.0334458	0.0481875	3.47898	Doc2a
GO:0060135	maternal process involved in female pregnancy	biological_process	1	144	38	19037	0.0334458	0.0481875	3.47898	Alas2
GO:0050772	positive regulation of axonogenesis	biological_process	1	144	38	19037	0.0334458	0.0481875	3.47898	Shox2
GO:0005109	frizzled binding	molecular_function	1	144	38	19037	0.0334458	0.0481875	3.47898	Wnt9b
GO:0051453	regulation of intracellular pH	biological_process	1	144	38	19037	0.0334458	0.0481875	3.47898	Slc4a2
GO:0071773	cellular response to BMP stimulus	biological_process	1	144	38	19037	0.0334458	0.0481875	3.47898	Adamts12
GO:0032590	dendrite membrane	cellular_component	1	144	38	19037	0.0334458	0.0481875	3.47898	Gabra4
GO:0055088	lipid homeostasis	biological_process	1	144	38	19037	0.0334458	0.0481875	3.47898	Pnpla1
GO:0003281	ventricular septum development	biological_process	1	144	38	19037	0.0334458	0.0481875	3.47898	Lmo4
GO:0000793	condensed chromosome	cellular_component	1	144	38	19037	0.0334458	0.0481875	3.47898	Mki67
GO:0001503	ossification	biological_process	2	144	93	19037	0.0335755	0.0483258	2.84304	Dlk1; Mmp14
GO:0007420	brain development	biological_process	5	144	318	19037	0.0340973	0.0490277	2.07864	Hspg2; Ace; Cxcl12; Itga8; Baiap2
GO:0060070	canonical Wnt signaling pathway	biological_process	2	144	94	19037	0.0344958	0.049551	2.8128	Klf4; Wnt9b
GO:0005622	intracellular	cellular_component	11	144	880	19037	0.0350494	0.0500924	1.65252	Bst2; Trim17; Cacng3; Ikbkg; Heph; Pear1; NEWGENE_1305560; Gucy2e; Zfp61; Dock6; Epha2
GO:0055093	response to hyperoxia	biological_process	1	144	39	19037	0.0350822	0.0500924	3.38978	Mmp2
GO:0007281	germ cell development	biological_process	1	144	39	19037	0.0350822	0.0500924	3.38978	Cxcl12
GO:0070542	response to fatty acid	biological_process	1	144	39	19037	0.0350822	0.0500924	3.38978	Alas2
GO:0097755	positive regulation of blood vessel diameter	biological_process	1	144	39	19037	0.0350822	0.0500924	3.38978	Kdr
GO:0051290	protein heterotetramerization	biological_process	1	144	39	19037	0.0350822	0.0500924	3.38978	Cd74
GO:0071333	cellular response to glucose stimulus	biological_process	2	144	95	19037	0.0354291	0.0505376	2.78319	Insrr; Ace
GO:0007568	aging	biological_process	5	144	323	19037	0.0363623	0.0518171	2.04646	Mmp2; Ace; Kdr; Igfbp5; Ctsc
GO:0043507	positive regulation of JUN kinase activity	biological_process	1	144	40	19037	0.036749	0.0520581	3.30503	Arhgef5
GO:0045071	negative regulation of viral genome replication	biological_process	1	144	40	19037	0.036749	0.0520581	3.30503	Bst2
GO:0016079	synaptic vesicle exocytosis	biological_process	1	144	40	19037	0.036749	0.0520581	3.30503	Doc2a
GO:0043536	positive regulation of blood vessel endothelial cell migration	biological_process	1	144	40	19037	0.036749	0.0520581	3.30503	Kdr
GO:0034707	chloride channel complex	cellular_component	1	144	40	19037	0.036749	0.0520581	3.30503	Gabra4
GO:2001235	positive regulation of apoptotic signaling pathway	biological_process	1	144	40	19037	0.036749	0.0520581	3.30503	Ctsc
GO:0030027	lamellipodium	cellular_component	3	144	166	19037	0.0374634	0.0530177	2.38918	Dysf; Ajuba; Epha2
GO:0005543	phospholipid binding	molecular_function	2	144	98	19037	0.0383069	0.054035	2.69799	Dysf; Myof
GO:0007631	feeding behavior	biological_process	1	144	41	19037	0.0384458	0.054035	3.22442	Hcrtr1
GO:0014911	positive regulation of smooth muscle cell migration	biological_process	1	144	41	19037	0.0384458	0.054035	3.22442	Vtn
GO:0010288	response to lead ion	biological_process	1	144	41	19037	0.0384458	0.054035	3.22442	Alas2
GO:0048469	cell maturation	biological_process	1	144	41	19037	0.0384458	0.054035	3.22442	Kdr
GO:0001656	metanephros development	biological_process	1	144	41	19037	0.0384458	0.054035	3.22442	Itga8
GO:0016358	dendrite development	biological_process	1	144	41	19037	0.0384458	0.054035	3.22442	Baiap2
GO:0009925	basal plasma membrane	cellular_component	1	144	42	19037	0.040172	0.0562958	3.14765	Ace
GO:0006644	phospholipid metabolic process	biological_process	1	144	42	19037	0.040172	0.0562958	3.14765	Enpp2
GO:0000775	chromosome, centromeric region	cellular_component	1	144	42	19037	0.040172	0.0562958	3.14765	Mki67
GO:0004867	serine-type endopeptidase inhibitor activity	molecular_function	2	144	100	19037	0.0402898	0.0563507	2.64403	Serpinb1a; Wfikkn2
GO:0007218	neuropeptide signaling pathway	biological_process	2	144	100	19037	0.0402898	0.0563507	2.64403	Hcrtr1; Pdyn
GO:0045595	regulation of cell differentiation	biological_process	1	144	43	19037	0.0419271	0.0581308	3.07445	Klf4
GO:0030199	collagen fibril organization	biological_process	1	144	43	19037	0.0419271	0.0581308	3.07445	Col5a1
GO:0048709	oligodendrocyte differentiation	biological_process	1	144	43	19037	0.0419271	0.0581308	3.07445	Vtn
GO:0008543	fibroblast growth factor receptor signaling pathway	biological_process	1	144	43	19037	0.0419271	0.0581308	3.07445	Fgf1
GO:0035019	somatic stem cell population maintenance	biological_process	1	144	43	19037	0.0419271	0.0581308	3.07445	Ldb2
GO:0034446	substrate adhesion-dependent cell spreading	biological_process	1	144	43	19037	0.0419271	0.0581308	3.07445	Itga8
GO:0097060	synaptic membrane	cellular_component	1	144	43	19037	0.0419271	0.0581308	3.07445	Baiap2
GO:0005230	extracellular ligand-gated ion channel activity	molecular_function	1	144	43	19037	0.0419271	0.0581308	3.07445	Gabra4
GO:0016459	myosin complex	cellular_component	1	144	43	19037	0.0419271	0.0581308	3.07445	Myo5c
GO:0051291	protein heterooligomerization	biological_process	2	144	103	19037	0.0433599	0.0600014	2.56702	Hba-a1; Hbb
GO:0034765	regulation of ion transmembrane transport	biological_process	2	144	103	19037	0.0433599	0.0600014	2.56702	Kcna4; Kcnj4
GO:0006082	organic acid metabolic process	biological_process	1	144	44	19037	0.0437106	0.0600811	3.00458	Fmo2
GO:0017046	peptide hormone binding	molecular_function	1	144	44	19037	0.0437106	0.0600811	3.00458	Hcrtr1
GO:0043124	negative regulation of I-kappaB kinase/NF-kappaB signaling	biological_process	1	144	44	19037	0.0437106	0.0600811	3.00458	Nlrp1a
GO:0005245	voltage-gated calcium channel activity	molecular_function	1	144	44	19037	0.0437106	0.0600811	3.00458	Cacng3
GO:0001755	neural crest cell migration	biological_process	1	144	44	19037	0.0437106	0.0600811	3.00458	Ovol2
GO:0008544	epidermis development	biological_process	1	144	44	19037	0.0437106	0.0600811	3.00458	Ovol2
GO:0009617	response to bacterium	biological_process	1	144	44	19037	0.0437106	0.0600811	3.00458	Baiap2
GO:0042493	response to drug	biological_process	7	144	520	19037	0.0442333	0.0607414	1.77963	Mmp2; Hspg2; Col18a1; Ace; Alas2; Kdr; Mvd
GO:0010008	endosome membrane	cellular_component	2	144	104	19037	0.0444086	0.0608657	2.54233	RT1-DMb; Mrc1
GO:0045666	positive regulation of neuron differentiation	biological_process	2	144	104	19037	0.0444086	0.0608657	2.54233	Sox11; Cxcl12
GO:0051480	regulation of cytosolic calcium ion concentration	biological_process	1	144	45	19037	0.0455219	0.062036	2.93781	Hcrtr1
GO:0045429	positive regulation of nitric oxide biosynthetic process	biological_process	1	144	45	19037	0.0455219	0.062036	2.93781	Klf4
GO:0051402	neuron apoptotic process	biological_process	1	144	45	19037	0.0455219	0.062036	2.93781	Nlrp1a
GO:0010811	positive regulation of cell-substrate adhesion	biological_process	1	144	45	19037	0.0455219	0.062036	2.93781	Vtn
GO:0030890	positive regulation of B cell proliferation	biological_process	1	144	45	19037	0.0455219	0.062036	2.93781	Cd74
GO:0009306	protein secretion	biological_process	1	144	45	19037	0.0455219	0.062036	2.93781	Rab37
GO:0030246	carbohydrate binding	molecular_function	3	144	177	19037	0.0456005	0.0620842	2.2407	Colec12; Man2b2; Lgals5
GO:0008017	microtubule binding	molecular_function	4	144	257	19037	0.0458942	0.0624249	2.05761	Ccdc88b; LOC103692570; Ccsap; Myo5c
GO:0035264	multicellular organism growth	biological_process	2	144	106	19037	0.0465438	0.0632485	2.49437	Dlk1; Notch2
GO:0071345	cellular response to cytokine stimulus	biological_process	1	144	46	19037	0.0473605	0.0639946	2.87394	Mmp2
GO:1990841	promoter-specific chromatin binding	molecular_function	1	144	46	19037	0.0473605	0.0639946	2.87394	Klf4
GO:0005201	extracellular matrix structural constituent	molecular_function	1	144	46	19037	0.0473605	0.0639946	2.87394	Col5a1
GO:0001105	RNA polymerase II transcription coactivator activity	molecular_function	1	144	46	19037	0.0473605	0.0639946	2.87394	Sox11
GO:0015030	Cajal body	cellular_component	1	144	46	19037	0.0473605	0.0639946	2.87394	Fbl
GO:0045184	establishment of protein localization	biological_process	1	144	46	19037	0.0473605	0.0639946	2.87394	Itga8
GO:0043627	response to estrogen	biological_process	2	144	108	19037	0.048729	0.0656583	2.44817	Mmp2; Mmp14
GO:0071347	cellular response to interleukin-1	biological_process	2	144	108	19037	0.048729	0.0656583	2.44817	Mmp2; Adamts12
GO:0005913	cell-cell adherens junction	cellular_component	2	144	108	19037	0.048729	0.0656583	2.44817	Gypc; Baiap2
GO:0031122	cytoplasmic microtubule organization	biological_process	1	144	47	19037	0.0492259	0.0660179	2.8128	Ccdc88b
GO:0070382	exocytic vesicle	cellular_component	1	144	47	19037	0.0492259	0.0660179	2.8128	Doc2a
GO:0045668	negative regulation of osteoblast differentiation	biological_process	1	144	47	19037	0.0492259	0.0660179	2.8128	Igfbp5
GO:0009953	dorsal/ventral pattern formation	biological_process	1	144	47	19037	0.0492259	0.0660179	2.8128	Ovol2
GO:0030016	myofibril	cellular_component	1	144	47	19037	0.0492259	0.0660179	2.8128	Alppl2
